# Supplementary material for: Molecular and Proteomic Analysis of Levofloxacin and Metronidazole Resistant Helicobacter pylori
Source: Front Microbiol. 2016 Dec 15;7:2015. doi: 10.3389/fmicb.2016.02015 (PMC5157799; doi:10.3389/fmicb.2016.02015)
Supplement: Supplementary file 1 [file DataSheet1.XLSX]

## Sheet: UM137
Protein Group	Protein ID	Accession	-10lgP	Coverage (%)	#Peptides	#Unique	PTM	Avg. Mass	Description
1	17	Q9ZK53|FLAV_HELPJ	231.59	98	24	24	Phosphorylation (STY); Methyl ester; Carbamidomethylation (DHKE X@N-term); Acetylation (N-term); Hydroxylation; 6 more	17473	Flavodoxin OS=Helicobacter pylori (strain J99 / ATCC 700824) GN=fldA PE=1 SV=1
4	1	Q9ZN50|CH60_HELPJ	211.72	68	37	37	Phosphorylation (STY); Deamidation (NQ); Methyl ester; Carbamidomethylation (DHKE X@N-term); Formylation; 11 more	58241	60 kDa chaperonin OS=Helicobacter pylori (strain J99 / ATCC 700824) GN=groL PE=3 SV=1
6	8	Q9ZMW4|DNAK_HELPJ	195.15	21	13	13	Methyl ester; Acetylation (K); 2 3-dihydro-2 2-dimethyl-7-benzofuranol N-methyl carbamate	67122	Chaperone protein DnaK OS=Helicobacter pylori (strain J99 / ATCC 700824) GN=dnaK PE=3 SV=3
5	41	P56875|RL7_HELPJ	178.47	76	11	11	Phosphorylation (STY); Carbamidomethylation (DHKE X@N-term); Acetylation (N-term); Amidation; Sulfation; 2 more	13314	50S ribosomal protein L7/L12 OS=Helicobacter pylori (strain J99 / ATCC 700824) GN=rplL PE=3 SV=1
3	28	Q9ZK23|RPOBC_HELPJ	146.73	52	134	134	Carbamidomethylation; Phosphorylation (STY); Deamidation (NQ); Methyl ester; Carbamidomethylation (DHKE X@N-term); 25 more	323750	Bifunctional DNA-directed RNA polymerase subunit beta-beta' OS=Helicobacter pylori (strain J99 / ATCC 700824) GN=rpoBC PE=3 SV=1
7	411	tr|Q9ZKN2|Q9ZKN2_HELPJ	130.25	50	41	41	Carbamidomethylation; Phosphorylation (STY); Deamidation (NQ); Methyl ester; Carbamidomethylation (DHKE X@N-term); 13 more	111160	Putative cation efflux system protein OS=Helicobacter pylori (strain J99 / ATCC 700824) GN=czcA_1 PE=4 SV=1
10	4	P69997|URE1_HELPJ	109.16	14	5	5		61684	Urease subunit beta OS=Helicobacter pylori (strain J99 / ATCC 700824) GN=ureB PE=3 SV=1
28	1981	tr|Q9ZLP2|Q9ZLP2_HELPJ	108.15	47	5	5	Carbamidomethylation; Phosphorylation (STY); Methyl ester; Carbamidomethylation (DHKE X@N-term); Dehydration	12446	SUBUNIT OF 2-OXOGLUTARATE OXIDOREDUCTASE OS=Helicobacter pylori (strain J99 / ATCC 700824) GN=oorD PE=4 SV=1
29	188	tr|Q9ZMK3|Q9ZMK3_HELPJ	103.09	19	4	4		29490	Putative OS=Helicobacter pylori (strain J99 / ATCC 700824) GN=jhp_0216 PE=4 SV=1
22	690	Q9ZJ71|EFTS_HELPJ	102.13	27	6	6	Methyl ester; Carbamidomethylation (DHKE X@N-term)	39859	Elongation factor Ts OS=Helicobacter pylori (strain J99 / ATCC 700824) GN=tsf PE=3 SV=1
11	43	tr|Q9ZLV0|Q9ZLV0_HELPJ	98.2	20	24	24	Carbamidomethylation; Phosphorylation (STY); Deamidation (NQ); Methyl ester; Carbamidomethylation (DHKE X@N-term); 7 more	207505	Cag island protein OS=Helicobacter pylori (strain J99 / ATCC 700824) GN=14 PE=4 SV=1
16	114	Q9ZMM2|HTPG_HELPJ	90.36	48	27	27	Carbamidomethylation; Phosphorylation (STY); Deamidation (NQ); Methyl ester; Carbamidomethylation (DHKE X@N-term); 8 more	71140	Chaperone protein HtpG OS=Helicobacter pylori (strain J99 / ATCC 700824) GN=htpG PE=3 SV=1
17	144	Q9ZJE9|DPO1_HELPJ	86.99	39	22	21	Carbamidomethylation; Methyl ester; Formylation; Acetylation (N-term); Acetylation (K); 3 more	102433	DNA polymerase I OS=Helicobacter pylori (strain J99 / ATCC 700824) GN=polA PE=3 SV=1
21	65	Q9ZMH1|CLPB_HELPJ	81.41	19	12	12	Phosphorylation (STY); Deamidation (NQ); Methyl ester; Carbamidomethylation (DHKE X@N-term); Acetylation (K); Dihydroxy	96731	Chaperone protein ClpB OS=Helicobacter pylori (strain J99 / ATCC 700824) GN=clpB PE=3 SV=1
23	29	tr|Q9ZJG1|Q9ZJG1_HELPJ	80.83	43	4	4	Carbamidomethylation; Mutation	11727	Thioredoxin OS=Helicobacter pylori (strain J99 / ATCC 700824) GN=jhp_1351 PE=3 SV=1
30	453	tr|Q9ZJ91|Q9ZJ91_HELPJ	80.32	29	16	16	Phosphorylation (STY); Methyl ester; Carbamidomethylation (DHKE X@N-term); Formylation; Acetylation (K); 4 more	92281	TYPE I RESTRICTION ENZYME (MODIFICATION SUBUNIT) OS=Helicobacter pylori (strain J99 / ATCC 700824) GN=hsdM_3 PE=4 SV=1
37	360	Q9ZJL3|LON_HELPJ	76.91	22	15	15	Carbamidomethylation; Phosphorylation (STY); Deamidation (NQ); Methyl ester; Carbamidomethylation (DHKE X@N-term); 4 more	93946	Lon protease OS=Helicobacter pylori (strain J99 / ATCC 700824) GN=lon PE=3 SV=1
49	995	Q9ZJA1|RECG_HELPJ	74.52	36	11	11	Phosphorylation (STY); Deamidation (NQ); Methyl ester; Carbamidomethylation (DHKE X@N-term); Acetylation (K)	71439	ATP-dependent DNA helicase RecG OS=Helicobacter pylori (strain J99 / ATCC 700824) GN=recG PE=3 SV=1
40	366	Q9ZM93|LEPA_HELPJ	72.67	35	11	11	Carbamidomethylation; Methyl ester; Carbamidomethylation (DHKE X@N-term); Acetylation (K); Acetylation (Protein N-term); 3-sulfanylpropanoyl	67253	Elongation factor 4 OS=Helicobacter pylori (strain J99 / ATCC 700824) GN=lepA PE=3 SV=1
41	1669	Q9ZL20|DHOM_HELPJ	71.27	28	9	9	Carbamidomethylation; Methyl ester; Carbamidomethylation (DHKE X@N-term); Acetylation (K); Hydroxylation	46247	Homoserine dehydrogenase OS=Helicobacter pylori (strain J99 / ATCC 700824) GN=hom PE=3 SV=1
26	434	P0A0S2|FLAA_HELPJ	70.93	27	9	9	Phosphorylation (STY); Deamidation (NQ); Methyl ester; Carbamidomethylation (DHKE X@N-term); Acetylation (N-term); Acetylation (K)	53284	Flagellin A OS=Helicobacter pylori (strain J99 / ATCC 700824) GN=flaA PE=3 SV=2
43	134	tr|Q9ZJ90|Q9ZJ90_HELPJ	69.44	12	8	8	Carbamidomethylation; Methyl ester; Dehydration; Biotinylation; Reduced 4-Hydroxynonenal	115806	TYPE I RESTRICTION ENZYME (RESTRICTION SUBUNIT) OS=Helicobacter pylori (strain J99 / ATCC 700824) GN=hsdR_3 PE=4 SV=1
35	1673	Q9ZK07|PUR2_HELPJ	67.7	28	9	9	Carbamidomethylation; Methyl ester; Carbamidomethylation (DHKE X@N-term); Acetylation (N-term); Carbamylation	47511	Phosphoribosylamine--glycine ligase OS=Helicobacter pylori (strain J99 / ATCC 700824) GN=purD PE=3 SV=1
27	530	tr|Q9ZMI8|Q9ZMI8_HELPJ	67.61	28	11	11	Carbamidomethylation; Deamidation (NQ); Acetylation (K); Dehydration; Carboxylation (E); Biotinylation	55770	ATP-DEPENDENT RNA HELICASE DEAD OS=Helicobacter pylori (strain J99 / ATCC 700824) GN=deaD PE=4 SV=1
31	72	tr|Q9ZN19|Q9ZN19_HELPJ	67.58	19	9	9	Carbamidomethylation; Methyl ester; Carbamidomethylation (DHKE X@N-term); Acetylation (N-term); HexNAcylation (N); Hydroxylation	85553	Putative TRANSCRIPTIONAL REGULATOR OS=Helicobacter pylori (strain J99 / ATCC 700824) GN=jhp_0041 PE=4 SV=1
59	3	Q9ZMZ4|URE23_HELPJ	67.36	32	4	4	Carbamidomethylation (DHKE X@N-term)	26568	Urease subunit alpha OS=Helicobacter pylori (strain J99 / ATCC 700824) GN=ureA PE=3 SV=1
70	1712	Q9ZLH6|GATB_HELPJ	65.91	28	10	10	Carbamidomethylation; Deamidation (NQ); Carbamidomethylation (DHKE X@N-term); Acetylation (N-term)	53102	Aspartyl/glutamyl-tRNA(Asn/Gln) amidotransferase subunit B OS=Helicobacter pylori (strain J99 / ATCC 700824) GN=gatB PE=3 SV=1
65	126	tr|Q9ZMZ9|Q9ZMZ9_HELPJ	64.99	27	16	16	Carbamidomethylation; Phosphorylation (STY); Formylation; Acetylation (K); Amidation; 4 more	92770	Putative OS=Helicobacter pylori (strain J99 / ATCC 700824) GN=jhp_0061 PE=4 SV=1
34	12	Q9ZLZ3|TYPA_HELPJ	63.56	23	9	9	Carbamidomethylation; Phosphorylation (STY); Carbamidomethylation (DHKE X@N-term); Formylation; Replacement of proton with ammonium ion; 2 more	66649	GTP-binding protein TypA/BipA homolog OS=Helicobacter pylori (strain J99 / ATCC 700824) GN=typA PE=3 SV=1
46	1770	tr|Q9ZM79|Q9ZM79_HELPJ	60.26	19	5	5	Myristoylation	61925	Multi-drug resistance protein OS=Helicobacter pylori (strain J99 / ATCC 700824) GN=msbA PE=3 SV=1
68	1154	tr|Q9ZMM3|Q9ZMM3_HELPJ	59.82	32	6	6	Methyl ester	51227	Putative Outer membrane protein OS=Helicobacter pylori (strain J99 / ATCC 700824) GN=jhp_0195 PE=4 SV=1
64	141	tr|Q9ZKK7|Q9ZKK7_HELPJ	59.4	6	8	8	Phosphorylation (STY); Methyl ester; Carbamidomethylation (DHKE X@N-term); Formylation	255764	Putative OS=Helicobacter pylori (strain J99 / ATCC 700824) GN=jhp_0928 PE=4 SV=1
63	1334	Q9ZL18|TRXB_HELPJ	59.08	7	1	1	Carbamidomethylation	33433	Thioredoxin reductase OS=Helicobacter pylori (strain J99 / ATCC 700824) GN=trxB PE=3 SV=1
84	226	tr|Q9ZLU9|Q9ZLU9_HELPJ	58.8	7	2	2	Carbamidomethylation; Mutation	60594	Cag island protein OS=Helicobacter pylori (strain J99 / ATCC 700824) GN=orf15 PE=4 SV=1
56	10528	tr|Q9ZLU0|Q9ZLU0_HELPJ	57.4	24	4	4	Carbamidomethylation	34735	Cag island protein OS=Helicobacter pylori (strain J99 / ATCC 700824) GN=cagN PE=4 SV=1
69	973	Q9ZK37|DEOB_HELPJ	56.3	43	6	6	Carbamidomethylation	46175	Phosphopentomutase OS=Helicobacter pylori (strain J99 / ATCC 700824) GN=deoB PE=3 SV=1
106	110	P0A0R4|CH10_HELPJ	54.05	15	1	1		12991	10 kDa chaperonin OS=Helicobacter pylori (strain J99 / ATCC 700824) GN=groS PE=3 SV=1
125	746	Q9ZKY0|FLGE_HELPJ	53.65	23	7	7	Phosphorylation (STY); Deamidation (NQ); Carbamidomethylation (DHKE X@N-term)	76281	Flagellar hook protein FlgE OS=Helicobacter pylori (strain J99 / ATCC 700824) GN=flgE PE=3 SV=1
101	6	Q9ZMK8|MSRAB_HELPJ	53.45	6	2	2		41249	Peptide methionine sulfoxide reductase MsrA/MsrB OS=Helicobacter pylori (strain J99 / ATCC 700824) GN=msrAB PE=3 SV=1
309	1969	Q9ZJC4|RL25_HELPJ	51.44	8	1	1		19912	50S ribosomal protein L25 OS=Helicobacter pylori (strain J99 / ATCC 700824) GN=rplY PE=3 SV=1
81	267	Q9ZLD9|GYRA_HELPJ	49.89	12	4	4		92651	DNA gyrase subunit A OS=Helicobacter pylori (strain J99 / ATCC 700824) GN=gyrA PE=3 SV=1
54	10541	Q9ZLU4|CAGS_HELPJ	49.71	42	4	4		23671	CAG pathogenicity island protein 13 OS=Helicobacter pylori (strain J99 / ATCC 700824) GN=cagS PE=4 SV=1
55	438	Q9ZL09|DER_HELPJ	49.07	17	4	4	Carbamidomethylation	51747	GTPase Der OS=Helicobacter pylori (strain J99 / ATCC 700824) GN=der PE=3 SV=1
74	658	Q9ZMV3|SYT_HELPJ	49	11	6	5	Carbamidomethylation	70159	Threonine--tRNA ligase OS=Helicobacter pylori (strain J99 / ATCC 700824) GN=thrS PE=3 SV=1
83	715	Q9ZKF7|AROA_HELPJ	48.79	14	3	3	Carbamidomethylation	47168	3-phosphoshikimate 1-carboxyvinyltransferase OS=Helicobacter pylori (strain J99 / ATCC 700824) GN=aroA PE=3 SV=1
60	916	Q9ZL69|SYY_HELPJ	48.78	18	3	3		45688	Tyrosine--tRNA ligase OS=Helicobacter pylori (strain J99 / ATCC 700824) GN=tyrS PE=3 SV=1
80	506	Q9ZJG6|MNME_HELPJ	48.64	28	4	4	Carbamidomethylation	51326	tRNA modification GTPase MnmE OS=Helicobacter pylori (strain J99 / ATCC 700824) GN=mnmE PE=3 SV=1
79	1009	Q9ZJ80|RECN_HELPJ	48.47	8	3	3		59350	DNA repair protein RecN OS=Helicobacter pylori (strain J99 / ATCC 700824) GN=recN PE=3 SV=1
132	74	tr|Q9ZN12|Q9ZN12_HELPJ	48.4	10	5	5	Carbamidomethylation	135225	Proline/pyrroline-5-carboxylate dehydrogenase OS=Helicobacter pylori (strain J99 / ATCC 700824) GN=putA PE=3 SV=1
58	2304	tr|Q9ZKT7|Q9ZKT7_HELPJ	48.22	20	4	4		56405	Outer membrane protein/porin OS=Helicobacter pylori (strain J99 / ATCC 700824) GN=hopC PE=4 SV=1
73	1697	tr|Q9ZMX7|Q9ZMX7_HELPJ	48.19	32	6	6	Carbamidomethylation	34778	Putative keto-acid dehydrogenase OS=Helicobacter pylori (strain J99 / ATCC 700824) GN=jhp_0088 PE=3 SV=1
95	210	tr|Q9ZMH4|Q9ZMH4_HELPJ	48.13	35	5	5	Carbamidomethylation	20162	Putative OS=Helicobacter pylori (strain J99 / ATCC 700824) GN=jhp_0246 PE=4 SV=1
86	314	tr|Q9ZLV3|Q9ZLV3_HELPJ	47.58	16	5	5		85792	Cag island protein DNA transfer protein OS=Helicobacter pylori (strain J99 / ATCC 700824) GN=virD4 PE=4 SV=1
57	1605	tr|Q9ZMK5|Q9ZMK5_HELPJ	47.37	20	4	4		53083	Outer membrane protein/porin OS=Helicobacter pylori (strain J99 / ATCC 700824) GN=hopA PE=4 SV=1
102	1187	Q9ZMI9|FLGI_HELPJ	45.83	6	2	2		36649	Flagellar P-ring protein OS=Helicobacter pylori (strain J99 / ATCC 700824) GN=flgI PE=3 SV=1
85	100	tr|Q9ZJA3|Q9ZJA3_HELPJ	45.73	10	3	3	Carbamidomethylation	111665	TYPE III RESTRICTION ENZYME OS=Helicobacter pylori (strain J99 / ATCC 700824) GN=res_2 PE=4 SV=1
131	1081	tr|Q9ZK16|Q9ZK16_HELPJ	45.5	26	4	4	Carbamidomethylation	37395	TYPE II DNA MODIFICATION ENZYME (METHYLTRANSFERASE) OS=Helicobacter pylori (strain J99 / ATCC 700824) GN=M.HpyI PE=4 SV=1
148	136	tr|Q9ZJA2|Q9ZJA2_HELPJ	45.15	11	4	4	Carbamidomethylation	72948	TYPE III DNA MODIFICATION ENZYME (METHYLTRANSFERASE) OS=Helicobacter pylori (strain J99 / ATCC 700824) GN=mod_2 PE=4 SV=1
148	137	tr|V6CKT0|V6CKT0_HELPJ	40.89	9	3	3	Carbamidomethylation	73005	Type III MTase OS=Helicobacter pylori (strain J99 / ATCC 700824) GN=JHP1411 PE=4 SV=1
118	1192	tr|Q9ZMH9|Q9ZMH9_HELPJ	44.88	13	2	2		25191	Putative OS=Helicobacter pylori (strain J99 / ATCC 700824) GN=jhp_0241 PE=4 SV=1
384	245	Q9ZM10|PPK_HELPJ	44.75	14	6	6		77850	Polyphosphate kinase OS=Helicobacter pylori (strain J99 / ATCC 700824) GN=ppk PE=3 SV=1
214	1103	Q9ZKA2|PUR8_HELPJ	44.59	17	3	3	Carbamidomethylation	49868	Adenylosuccinate lyase OS=Helicobacter pylori (strain J99 / ATCC 700824) GN=purB PE=3 SV=1
112	1661	tr|Q9ZLN9|Q9ZLN9_HELPJ	44.51	11	1	1		20045	SUBUNIT OF 2-OXOGLUTARATE OXIDOREDUCTASE OS=Helicobacter pylori (strain J99 / ATCC 700824) GN=oorC PE=4 SV=1
115	7	Q9ZMQ7|Y161_HELPJ	44.07	6	1	1		34040	Putative peptidyl-prolyl cis-trans isomerase jhp_0161 OS=Helicobacter pylori (strain J99 / ATCC 700824) GN=jhp_0161 PE=3 SV=1
100	229	Q9ZKE7|TPX_HELPJ	43.7	30	2	2	Carbamidomethylation	18262	Probable thiol peroxidase OS=Helicobacter pylori (strain J99 / ATCC 700824) GN=tpx PE=3 SV=1
154	94	tr|Q9ZKZ8|Q9ZKZ8_HELPJ	43.68	11	4	4	Carbamidomethylation	102181	TYPE I RESTRICTION ENZYME (RESTRICTION SUBUNIT) OS=Helicobacter pylori (strain J99 / ATCC 700824) GN=hsdR_2 PE=4 SV=1
89	1373	Q9ZKF8|SYFB_HELPJ	43.62	11	4	4	Carbamidomethylation	85155	Phenylalanine--tRNA ligase beta subunit OS=Helicobacter pylori (strain J99 / ATCC 700824) GN=pheT PE=3 SV=1
128	885	Q9ZJ66|SECD_HELPJ	43.58	12	4	4		56797	Protein translocase subunit SecD OS=Helicobacter pylori (strain J99 / ATCC 700824) GN=secD PE=3 SV=1
51	1427	Q9ZL57|SECA_HELPJ	43.2	6	3	3		98895	Protein translocase subunit SecA OS=Helicobacter pylori (strain J99 / ATCC 700824) GN=secA PE=3 SV=1
231	960	tr|Q9ZMU2|Q9ZMU2_HELPJ	42.98	17	3	3	Carbamidomethylation	54326	Putative OS=Helicobacter pylori (strain J99 / ATCC 700824) GN=jhp_0126 PE=4 SV=1
142	644	Q9ZMP2|Y190_HELPJ	42.63	12	4	4		58146	Uncharacterized protein jhp_0176 OS=Helicobacter pylori (strain J99 / ATCC 700824) GN=jhp_0176 PE=3 SV=1
167	1577	tr|Q9ZLZ2|Q9ZLZ2_HELPJ	42.45	33	3	3	Carbamidomethylation	35820	Putative TYPE II DNA MODIFICATION ENZYME (METHYLTRANSFERASE) OS=Helicobacter pylori (strain J99 / ATCC 700824) GN=jhp_0433 PE=4 SV=1
168	1539	tr|Q9ZLX0|Q9ZLX0_HELPJ	41.7	15	4	4		46458	Putative Outer membrane protein OS=Helicobacter pylori (strain J99 / ATCC 700824) GN=jhp_0456 PE=4 SV=1
77	57	tr|Q9ZLM3|Q9ZLM3_HELPJ	40.72	3	3	3		348352	Putative vacuolating cytotoxin (VacA) paralog OS=Helicobacter pylori (strain J99 / ATCC 700824) GN=jhp_0556 PE=4 SV=1
216	192	tr|Q9ZLP1|Q9ZLP1_HELPJ	39.85	5	1	1		41573	SUBUNIT OF 2-OXOGLUTARATE OXIDOREDUCTASE OS=Helicobacter pylori (strain J99 / ATCC 700824) GN=oorA PE=4 SV=1
48	1158	Q9ZN55|KDSA_HELPJ	39.46	7	1	1		30374	2-dehydro-3-deoxyphosphooctonate aldolase OS=Helicobacter pylori (strain J99 / ATCC 700824) GN=kdsA PE=3 SV=1
129	322	tr|Q9ZJA4|Q9ZJA4_HELPJ	39.43	10	4	4	Carbamidomethylation	146427	Putative TYPE II DNA MODIFICATION ENZYME (METHYLTRANSFERASE) OS=Helicobacter pylori (strain J99 / ATCC 700824) GN=jhp_1409 PE=4 SV=1
162	494	tr|Q9ZJ79|Q9ZJ79_HELPJ	39.37	8	3	3	Carbamidomethylation	51217	Putative OS=Helicobacter pylori (strain J99 / ATCC 700824) GN=jhp_1435 PE=4 SV=1
202	2404	tr|Q9ZLL1|Q9ZLL1_HELPJ	38.53	11	2	2		43036	AMINOTRANSFERASE OS=Helicobacter pylori (strain J99 / ATCC 700824) GN=jhp_0568 PE=4 SV=1
113	949	Q9ZKY5|PGBB_HELPJ	37.54	6	2	2		61715	Plasminogen-binding protein PgbB OS=Helicobacter pylori (strain J99 / ATCC 700824) GN=pgbB PE=3 SV=1
99	817	tr|Q9ZLE2|Q9ZLE2_HELPJ	36.96	19	3	3		41064	ACETYL-COA ACETYLTRANSFERASE OS=Helicobacter pylori (strain J99 / ATCC 700824) GN=thl PE=3 SV=1
232	1042	Q9ZJR9|RS3_HELPJ	35.76	9	1	1		26496	30S ribosomal protein S3 OS=Helicobacter pylori (strain J99 / ATCC 700824) GN=rpsC PE=3 SV=1
109	2277	tr|Q9ZJU2|Q9ZJU2_HELPJ	35.51	5	1	1		20603	Putative OS=Helicobacter pylori (strain J99 / ATCC 700824) GN=jhp_1206 PE=4 SV=1
203	51	Q9ZJF9|DPO3A_HELPJ	35.5	5	3	3	Carbamidomethylation	138043	DNA polymerase III subunit alpha OS=Helicobacter pylori (strain J99 / ATCC 700824) GN=dnaE PE=3 SV=1
147	1002	tr|Q9ZLV5|Q9ZLV5_HELPJ	35.48	7	2	2	Carbamidomethylation	55233	Cag island protein OS=Helicobacter pylori (strain J99 / ATCC 700824) GN=orf8 PE=4 SV=1
156	1610	tr|Q9ZJD4|Q9ZJD4_HELPJ	35.32	28	3	3		21543	Putative OS=Helicobacter pylori (strain J99 / ATCC 700824) GN=jhp_1378 PE=4 SV=1
119	174	Q9ZME5|DCDA_HELPJ	34.61	15	2	2		45114	Diaminopimelate decarboxylase OS=Helicobacter pylori (strain J99 / ATCC 700824) GN=lysA PE=3 SV=1
219	77	Q9ZJU8|TRPC_HELPJ	34.52	10	2	2	Carbamidomethylation	50678	Tryptophan biosynthesis protein TrpCF OS=Helicobacter pylori (strain J99 / ATCC 700824) GN=trpC PE=3 SV=1
230	252	Q9ZK79|ATPA_HELPJ	34.49	2	1	1		55228	ATP synthase subunit alpha OS=Helicobacter pylori (strain J99 / ATCC 700824) GN=atpA PE=3 SV=1
171	1734	Q9ZML9|MNMG_HELPJ	34.37	4	2	2	Carbamidomethylation	69691	tRNA uridine 5-carboxymethylaminomethyl modification enzyme MnmG OS=Helicobacter pylori (strain J99 / ATCC 700824) GN=mnmG PE=3 SV=1
173	963	tr|Q9ZMM7|Q9ZMM7_HELPJ	34.36	6	3	3	Carbamidomethylation	108477	Putative OS=Helicobacter pylori (strain J99 / ATCC 700824) GN=jhp_0191 PE=4 SV=1
236	2053	tr|Q9ZM88|Q9ZM88_HELPJ	34.13	14	2	2	Carbamidomethylation	48866	ALPHA-KETOGLUTARATE PERMEASE OS=Helicobacter pylori (strain J99 / ATCC 700824) GN=kgtP PE=4 SV=1
204	1153	Q9ZJR1|RNH2_HELPJ	34.11	24	2	1	Carbamidomethylation	23078	Ribonuclease HII OS=Helicobacter pylori (strain J99 / ATCC 700824) GN=rnhB PE=3 SV=1
360	1542	Q9ZL40|RIBB_HELPJ	34.02	22	3	3	Carbamidomethylation	38891	3 4-dihydroxy-2-butanone 4-phosphate synthase OS=Helicobacter pylori (strain J99 / ATCC 700824) GN=ribB PE=3 SV=1
367	78	tr|Q9ZJK9|Q9ZJK9_HELPJ	33.91	9	3	3		91441	Putative TYPE III RESTRICTION ENZYME OS=Helicobacter pylori (strain J99 / ATCC 700824) GN=res_1 PE=4 SV=1
207	168	tr|V6CKT1|V6CKT1_HELPJ	33.78	2	2	1		124266	Type IIG R-M system OS=Helicobacter pylori (strain J99 / ATCC 700824) GN=JHP1272 PE=4 SV=1
207	169	tr|Q9ZJN3|Q9ZJN3_HELPJ	33.78	2	2	1		134379	Putative OS=Helicobacter pylori (strain J99 / ATCC 700824) GN=JHP1272 PE=4 SV=1
279	235	Q9ZJT5|RPOA_HELPJ	33.54	8	1	1		38480	DNA-directed RNA polymerase subunit alpha OS=Helicobacter pylori (strain J99 / ATCC 700824) GN=rpoA PE=1 SV=1
233	10	P66929|THIO_HELPJ	33.47	14	1	1	Carbamidomethylation	11855	Thioredoxin OS=Helicobacter pylori (strain J99 / ATCC 700824) GN=trxA PE=3 SV=1
362	290	tr|Q9ZMW9|Q9ZMW9_HELPJ	33.42	6	3	3		65582	2' 3'-CYCLIC-NUCLEOTIDE 2'-PHOSPHODIESTERASE OS=Helicobacter pylori (strain J99 / ATCC 700824) GN=cpdB PE=3 SV=1
434	873	Q9ZJQ2|DNAJ_HELPJ	33.11	17	3	3	Carbamidomethylation	41850	Chaperone protein DnaJ OS=Helicobacter pylori (strain J99 / ATCC 700824) GN=dnaJ PE=3 SV=1
237	209	tr|Q9ZJ46|Q9ZJ46_HELPJ	32.98	19	2	2		37322	Putative OS=Helicobacter pylori (strain J99 / ATCC 700824) GN=jhp_1470 PE=4 SV=1
239	233	tr|Q9ZJQ7|Q9ZJQ7_HELPJ	32.53	6	2	2		47054	Putative OS=Helicobacter pylori (strain J99 / ATCC 700824) GN=jhp_1247 PE=4 SV=1
352	495	tr|Q9ZKH4|Q9ZKH4_HELPJ	32.51	17	3	3	Carbamidomethylation	70320	Arginine decarboxylase OS=Helicobacter pylori (strain J99 / ATCC 700824) GN=speA PE=3 SV=1
285	66	tr|Q9ZN44|Q9ZN44_HELPJ	32.47	7	2	2		90162	DNA transfer protein OS=Helicobacter pylori (strain J99 / ATCC 700824) GN=virB4_1 PE=4 SV=1
235	105	Q9ZJ34|METN_HELPJ	32.37	4	1	1		36592	Methionine import ATP-binding protein MetN OS=Helicobacter pylori (strain J99 / ATCC 700824) GN=metN PE=3 SV=1
312	2048	tr|Q9ZL39|Q9ZL39_HELPJ	32.17	4	1	1		33881	Putative lipopolysaccharide biosynthesis protein OS=Helicobacter pylori (strain J99 / ATCC 700824) GN=jhp_0741 PE=4 SV=1
110	985	Q9ZLX3|GYRB_HELPJ	32.03	3	2	1		87439	DNA gyrase subunit B OS=Helicobacter pylori (strain J99 / ATCC 700824) GN=gyrB PE=3 SV=1
120	1671	tr|Q9ZLW4|Q9ZLW4_HELPJ	32.01	6	2	2	Carbamidomethylation	83393	Putative OS=Helicobacter pylori (strain J99 / ATCC 700824) GN=jhp_0462 PE=4 SV=1
310	1885	Q9ZMK4|KDSB_HELPJ	31.94	5	1	1	Carbamidomethylation	27500	3-deoxy-manno-octulosonate cytidylyltransferase OS=Helicobacter pylori (strain J99 / ATCC 700824) GN=kdsB PE=3 SV=1
188	1735	Q9ZL83|RNY_HELPJ	31.39	10	2	2	Carbamidomethylation	60398	Ribonuclease Y OS=Helicobacter pylori (strain J99 / ATCC 700824) GN=rny PE=3 SV=1
254	422	Q9ZLR1|AMPA_HELPJ	31.39	3	1	1		54612	Cytosol aminopeptidase OS=Helicobacter pylori (strain J99 / ATCC 700824) GN=pepA PE=3 SV=1
399	1181	tr|Q9ZM52|Q9ZM52_HELPJ	31.29	14	3	3	Carbamidomethylation	50305	Putative OS=Helicobacter pylori (strain J99 / ATCC 700824) GN=jhp_0371 PE=4 SV=1
368	1900	tr|Q9ZJ54|Q9ZJ54_HELPJ	31.27	25	3	3	Carbamidomethylation	31684	Ubiquinol cytochrome c oxidoreductase cytochrome c1 subunit OS=Helicobacter pylori (strain J99 / ATCC 700824) GN=petC PE=4 SV=1
329	2607	tr|Q9ZK92|Q9ZK92_HELPJ	31.01	3	1	1		29034	Putative OS=Helicobacter pylori (strain J99 / ATCC 700824) GN=jhp_1049 PE=4 SV=1
280	802	tr|Q9ZMV5|Q9ZMV5_HELPJ	30.91	4	1	1		47116	Putative OS=Helicobacter pylori (strain J99 / ATCC 700824) GN=jhp_0110 PE=4 SV=1
288	1405	Q9ZK41|GLUP_HELPJ	30.51	18	2	2	Carbamidomethylation	43962	Putative glucose/galactose transporter OS=Helicobacter pylori (strain J99 / ATCC 700824) GN=gluP PE=3 SV=1
116	1979	tr|Q9ZJK2|Q9ZJK2_HELPJ	30.41	3	1	1		35488	Putative OS=Helicobacter pylori (strain J99 / ATCC 700824) GN=jhp_1304 PE=4 SV=1
117	181	Q9ZN36|IDH_HELPJ	30.33	3	1	1		47462	Isocitrate dehydrogenase [NADP] OS=Helicobacter pylori (strain J99 / ATCC 700824) GN=icd PE=3 SV=1
359	264	tr|Q9ZLG7|Q9ZLG7_HELPJ	30.29	5	3	3	Carbamidomethylation	134277	Putative OS=Helicobacter pylori (strain J99 / ATCC 700824) GN=jhp_0613 PE=4 SV=1
172	1013	tr|Q9ZLT8|Q9ZLT8_HELPJ	30.18	12	2	2		41528	Cag island protein OS=Helicobacter pylori (strain J99 / ATCC 700824) GN=cagI PE=4 SV=1
111	1360	Q9ZLA5|DDL_HELPJ	30.11	10	2	2	Carbamidomethylation	39588	D-alanine--D-alanine ligase OS=Helicobacter pylori (strain J99 / ATCC 700824) GN=ddl PE=3 SV=1
241	2455	tr|Q9ZJJ5|Q9ZJJ5_HELPJ	29.99	10	2	2		63601	Putative OS=Helicobacter pylori (strain J99 / ATCC 700824) GN=jhp_1312 PE=4 SV=1
242	1793	Q9ZLS9|RHO_HELPJ	29.94	10	2	2		49545	Transcription termination factor Rho OS=Helicobacter pylori (strain J99 / ATCC 700824) GN=rho PE=3 SV=1
180	117	tr|Q9ZJV3|Q9ZJV3_HELPJ	29.94	4	2	2	Carbamidomethylation	92457	FLAGELLAR FUNCTIONAL PROTEIN OS=Helicobacter pylori (strain J99 / ATCC 700824) GN=pflA PE=4 SV=1
195	2484	Q9ZJA7|SELA_HELPJ	29.88	6	2	2	Carbamidomethylation	44001	L-seryl-tRNA(Sec) selenium transferase OS=Helicobacter pylori (strain J99 / ATCC 700824) GN=selA PE=3 SV=1
253	1082	tr|Q9ZM71|Q9ZM71_HELPJ	29.87	6	1	1		32511	Putative OS=Helicobacter pylori (strain J99 / ATCC 700824) GN=jhp_0351 PE=4 SV=1
178	270	tr|Q9ZM92|Q9ZM92_HELPJ	29.7	15	2	2		29786	Putative OS=Helicobacter pylori (strain J99 / ATCC 700824) GN=jhp_0330 PE=4 SV=1
300	997	tr|Q9ZLH4|Q9ZLH4_HELPJ	29.69	7	2	1	Carbamidomethylation	39093	Putative OS=Helicobacter pylori (strain J99 / ATCC 700824) GN=jhp_0605 PE=4 SV=1
198	42	Q9ZJ57|MFD_HELPJ	29.44	4	2	2		113437	Transcription-repair-coupling factor OS=Helicobacter pylori (strain J99 / ATCC 700824) GN=mfd PE=3 SV=1
319	1280	tr|Q9ZMQ3|Q9ZMQ3_HELPJ	29.4	7	2	2		47908	Putative OS=Helicobacter pylori (strain J99 / ATCC 700824) GN=jhp_0165 PE=4 SV=1
144	432	tr|Q9ZJW1|Q9ZJW1_HELPJ	29.39	4	2	2		94617	NADH oxidoreductase I OS=Helicobacter pylori (strain J99 / ATCC 700824) GN=nuoG PE=4 SV=1
224	880	Q9ZKE4|PRIA_HELPJ	29.37	8	2	2	Carbamidomethylation	70308	Primosomal protein N' OS=Helicobacter pylori (strain J99 / ATCC 700824) GN=priA PE=3 SV=1
185	952	Q9ZMM5|MRP_HELPJ	29.3	5	1	1		39965	Protein mrp homolog OS=Helicobacter pylori (strain J99 / ATCC 700824) GN=mrp PE=3 SV=1
192	61	tr|Q9ZME6|Q9ZME6_HELPJ	29.25	1	1	1		313072	Putative vacuolating cytotoxin (VacA) paralog OS=Helicobacter pylori (strain J99 / ATCC 700824) GN=jhp_0274 PE=4 SV=1
140	2225	tr|Q9ZLF1|Q9ZLF1_HELPJ	28.81	9	2	2	Carbamidomethylation	47360	Putative TYPE II DNA MODIFICATION ENZYME (METHYLTRANSFERASE) OS=Helicobacter pylori (strain J99 / ATCC 700824) GN=jhp_0629 PE=4 SV=1
136	34	Q9ZLL4|MUTS2_HELPJ	28.73	6	2	2		86648	Endonuclease MutS2 OS=Helicobacter pylori (strain J99 / ATCC 700824) GN=mutS2 PE=3 SV=1
190	147	Q9ZMH8|Y242_HELPJ	28.65	16	2	2		38864	Putative zinc metalloprotease jhp_0242 OS=Helicobacter pylori (strain J99 / ATCC 700824) GN=jhp_0242 PE=3 SV=2
211	442	tr|Q9ZLA3|Q9ZLA3_HELPJ	28.56	6	2	2		55988	D-ALANYL-D-ALANINE-ADDING ENZYME OS=Helicobacter pylori (strain J99 / ATCC 700824) GN=murF PE=4 SV=1
258	620	tr|Q9ZMX0|Q9ZMX0_HELPJ	28.53	3	1	1		62666	Methyl-accepting chemotaxis protein (MCP) OS=Helicobacter pylori (strain J99 / ATCC 700824) GN=jhp_0095 PE=4 SV=1
283	742	Q9ZLC8|RP54_HELPJ	28.48	3	1	1		48247	RNA polymerase sigma-54 factor OS=Helicobacter pylori (strain J99 / ATCC 700824) GN=rpoN PE=3 SV=1
284	528	tr|Q9ZJ61|Q9ZJ61_HELPJ	28.42	4	1	1		44267	FOLYLPOLYGLUTAMATE SYNTHASE OS=Helicobacter pylori (strain J99 / ATCC 700824) GN=folC PE=4 SV=1
174	2500	Q9ZJV9|NUOI_HELPJ	28.32	29	2	2	Carbamidomethylation	24734	NADH-quinone oxidoreductase subunit I OS=Helicobacter pylori (strain J99 / ATCC 700824) GN=nuoI PE=3 SV=1
314	1074	Q9ZMN4|NDK_HELPJ	28.04	29	1	1		15348	Nucleoside diphosphate kinase OS=Helicobacter pylori (strain J99 / ATCC 700824) GN=ndk PE=3 SV=1
385	577	tr|Q9ZLH5|Q9ZLH5_HELPJ	27.96	9	2	2		47443	Putative OS=Helicobacter pylori (strain J99 / ATCC 700824) GN=jhp_0604 PE=4 SV=1
645	1609	tr|Q9ZLM0|Q9ZLM0_HELPJ	27.85	7	2	1		35595	Putative chemotaxis protein OS=Helicobacter pylori (strain J99 / ATCC 700824) GN=cheV_2 PE=4 SV=1
186	1289	Q9ZKC0|TRUA_HELPJ	27.63	7	1	1		27192	tRNA pseudouridine synthase A OS=Helicobacter pylori (strain J99 / ATCC 700824) GN=truA PE=3 SV=1
333	1061	Q9ZMW7|METB_HELPJ	27.53	4	1	1		41223	Cystathionine gamma-synthase OS=Helicobacter pylori (strain J99 / ATCC 700824) GN=metB PE=3 SV=1
436	570	Q9ZJD9|SYS_HELPJ	27.52	9	2	2		47347	Serine--tRNA ligase OS=Helicobacter pylori (strain J99 / ATCC 700824) GN=serS PE=3 SV=1
205	276	Q9ZMS6|ENO_HELPJ	27.38	2	1	1	Carbamidomethylation	46654	Enolase OS=Helicobacter pylori (strain J99 / ATCC 700824) GN=eno PE=3 SV=1
417	1293	tr|Q9ZMB2|Q9ZMB2_HELPJ	27.32	26	2	2		21348	Putative FLAGELLAR BIOSYNTHESIS PROTEIN OS=Helicobacter pylori (strain J99 / ATCC 700824) GN=flaG PE=4 SV=1
379	195	Q9ZLE3|SCOA_HELPJ	27.31	21	2	2	Carbamidomethylation	25325	Succinyl-CoA:3-ketoacid coenzyme A transferase subunit A OS=Helicobacter pylori (strain J99 / ATCC 700824) GN=scoA PE=3 SV=1
160	953	tr|Q9ZK95|Q9ZK95_HELPJ	27.14	3	1	1		61089	GAMMA-GLUTAMYLTRANSPEPTIDASE OS=Helicobacter pylori (strain J99 / ATCC 700824) GN=ggt PE=4 SV=1
356	1297	Q9ZLA1|KPRS_HELPJ	27.04	14	2	2		34859	Ribose-phosphate pyrophosphokinase OS=Helicobacter pylori (strain J99 / ATCC 700824) GN=prs PE=3 SV=1
331	1463	tr|Q9ZMP5|Q9ZMP5_HELPJ	26.89	13	1	1		30538	Putative OS=Helicobacter pylori (strain J99 / ATCC 700824) GN=jhp_0173 PE=4 SV=1
332	1858	Q9ZKB2|G6PD_HELPJ	26.87	4	1	1		49456	Glucose-6-phosphate 1-dehydrogenase OS=Helicobacter pylori (strain J99 / ATCC 700824) GN=zwf PE=3 SV=1
468	736	Q9ZJC6|MURE_HELPJ	26.81	9	2	2		50660	UDP-N-acetylmuramoyl-L-alanyl-D-glutamate--2 6-diaminopimelate ligase OS=Helicobacter pylori (strain J99 / ATCC 700824) GN=murE PE=3 SV=1
400	449	tr|Q9ZMU0|Q9ZMU0_HELPJ	26.6	5	2	2	Carbamidomethylation	59191	L-lactate permease OS=Helicobacter pylori (strain J99 / ATCC 700824) GN=lldP_1 PE=4 SV=1
507	1861	tr|Q9ZJB2|Q9ZJB2_HELPJ	26.25	12	2	2		52765	Putative ferredoxin-like protein OS=Helicobacter pylori (strain J99 / ATCC 700824) GN=jhp_1401 PE=4 SV=1
474	408	P64102|EXDL2_HELPJ	26.15	23	2	2		15042	Putative biopolymer transport protein ExbD-like 2 OS=Helicobacter pylori (strain J99 / ATCC 700824) GN=jhp_1339 PE=3 SV=1
187	440	Q9ZJI6|RNJ_HELPJ	26.05	2	1	1		77677	Ribonuclease J OS=Helicobacter pylori (strain J99 / ATCC 700824) GN=rnj PE=3 SV=1
238	901	tr|Q9ZLI9|Q9ZLI9_HELPJ	26.05	6	1	1	Carbamidomethylation	65337	LYTIC MUREIN TRANSGLYCOSYLASE OS=Helicobacter pylori (strain J99 / ATCC 700824) GN=jhp_0590 PE=4 SV=1
504	190	tr|Q9ZKA7|Q9ZKA7_HELPJ	25.69	9	2	1		46977	Putative lipopolysaccharide biosynthesis protein OS=Helicobacter pylori (strain J99 / ATCC 700824) GN=jhp_1032 PE=4 SV=1
503	1419	tr|Q9ZJ76|Q9ZJ76_HELPJ	25.65	14	2	2	Carbamidomethylation	36921	DNA POLYMERASE III OS=Helicobacter pylori (strain J99 / ATCC 700824) GN=jhp_1438 PE=4 SV=1
221	321	Q9ZM94|DXS_HELPJ	25.58	5	1	1		67782	1-deoxy-D-xylulose-5-phosphate synthase OS=Helicobacter pylori (strain J99 / ATCC 700824) GN=dxs PE=3 SV=1
570	1797	Q9ZMM1|HCPA_HELPJ	25.22	18	2	2	Carbamidomethylation	27294	Beta-lactamase HcpA OS=Helicobacter pylori (strain J99 / ATCC 700824) GN=hcpA PE=3 SV=1
398	222	tr|Q9ZN48|Q9ZN48_HELPJ	25.21	15	2	2		40111	Putative OS=Helicobacter pylori (strain J99 / ATCC 700824) GN=jhp_0011 PE=4 SV=1
476	599	tr|Q9ZLG3|Q9ZLG3_HELPJ	25.06	7	2	2		41178	INTEGRASE-RECOMBINASE PROTEIN (XERCD FAMILY) OS=Helicobacter pylori (strain J99 / ATCC 700824) GN=jhp_0617 PE=4 SV=1
286	2011	tr|Q9ZK40|Q9ZK40_HELPJ	24.94	4	1	1		46791	Putative OS=Helicobacter pylori (strain J99 / ATCC 700824) GN=jhp_1102 PE=4 SV=1
508	772	tr|Q9ZLS7|Q9ZLS7_HELPJ	24.91	17	2	2		24902	Putative OS=Helicobacter pylori (strain J99 / ATCC 700824) GN=jhp_0500 PE=4 SV=1
240	951	Q9ZMH7|EX7L_HELPJ	24.9	4	1	1		47030	Exodeoxyribonuclease 7 large subunit OS=Helicobacter pylori (strain J99 / ATCC 700824) GN=xseA PE=3 SV=1
370	2030	tr|Q9ZMA0|Q9ZMA0_HELPJ	24.75	8	2	2		58320	Putative SINGLE-STRANDED-DNA-SPECIFIC EXONUCLEASE RECJ OS=Helicobacter pylori (strain J99 / ATCC 700824) GN=recJ PE=4 SV=1
193	157	Q9ZL91|FLID_HELPJ	24.59	4	1	1		74119	Flagellar hook-associated protein 2 OS=Helicobacter pylori (strain J99 / ATCC 700824) GN=fliD PE=3 SV=3
336	829	tr|Q9ZN07|Q9ZN07_HELPJ	24.55	24	1	1		16350	Putative OS=Helicobacter pylori (strain J99 / ATCC 700824) GN=jhp_0053 PE=4 SV=1
439	2	Q9ZL64|ACON2_HELPJ	24.04	6	2	2	Carbamidomethylation	92742	Aconitate hydratase 2 OS=Helicobacter pylori (strain J99 / ATCC 700824) GN=acnB PE=3 SV=1
373	869	tr|Q9ZKE0|Q9ZKE0_HELPJ	23.98	14	2	2		46374	Putative ZINC-METALLO PROTEASE OS=Helicobacter pylori (strain J99 / ATCC 700824) GN=jhp_0999 PE=3 SV=1
339	97	Q9ZJI4|RLMN_HELPJ	23.93	10	1	1	Carbamidomethylation	40659	Dual-specificity RNA methyltransferase RlmN OS=Helicobacter pylori (strain J99 / ATCC 700824) GN=rlmN PE=3 SV=1
441	297	Q9ZLU5|CAGT_HELPJ	23.55	11	2	2		32399	CAG pathogenicity island protein 12 OS=Helicobacter pylori (strain J99 / ATCC 700824) GN=cagT PE=3 SV=1
222	403	tr|Q9ZLK7|Q9ZLK7_HELPJ	23.32	4	1	1		79781	Putative OS=Helicobacter pylori (strain J99 / ATCC 700824) GN=jhp_0572 PE=4 SV=1
189	1517	tr|Q9ZJE0|Q9ZJE0_HELPJ	23.31	2	1	1		96429	Putative OS=Helicobacter pylori (strain J99 / ATCC 700824) GN=jhp_1372 PE=4 SV=1
263	1309	Q9ZK31|SOTB_HELPJ	23.11	7	1	1		43312	Probable sugar efflux transporter OS=Helicobacter pylori (strain J99 / ATCC 700824) GN=sotB PE=3 SV=1
317	45	tr|Q9ZM03|Q9ZM03_HELPJ	23.1	5	1	1		67737	OLIGOPEPTIDASE OS=Helicobacter pylori (strain J99 / ATCC 700824) GN=pepF PE=4 SV=1
375	485	tr|Q9ZLP8|Q9ZLP8_HELPJ	22.87	8	2	2		32752	Putative OS=Helicobacter pylori (strain J99 / ATCC 700824) GN=jhp_0530 PE=4 SV=1
265	2033	Q9ZLA0|RODA_HELPJ	22.73	7	1	1	Carbamidomethylation	42943	Rod shape-determining protein RodA OS=Helicobacter pylori (strain J99 / ATCC 700824) GN=mrdB PE=3 SV=1
294	502	tr|Q9ZLJ6|Q9ZLJ6_HELPJ	22.62	6	1	1	Carbamidomethylation	46425	POLYNUCLEOTIDE ADENYLYLTRANSFERASE OS=Helicobacter pylori (strain J99 / ATCC 700824) GN=pcnB PE=3 SV=1
293	1212	tr|Q9ZM25|Q9ZM25_HELPJ	22.58	4	1	1	Carbamidomethylation	44059	Putative OS=Helicobacter pylori (strain J99 / ATCC 700824) GN=jhp_0398 PE=4 SV=1
337	10539	tr|Q9ZMT5|Q9ZMT5_HELPJ	22.38	6	1	1		26569	Cytochrome oxidase (CBB3-TYPE) OS=Helicobacter pylori (strain J99 / ATCC 700824) GN=fixO PE=4 SV=1
295	10550	tr|Q9ZLB8|Q9ZLB8_HELPJ	22.35	5	1	1		72169	Putative Outer membrane protein OS=Helicobacter pylori (strain J99 / ATCC 700824) GN=jhp_0662 PE=4 SV=1
290	890	tr|Q9ZM85|Q9ZM85_HELPJ	22.09	5	1	1	Carbamidomethylation	70599	Transketolase OS=Helicobacter pylori (strain J99 / ATCC 700824) GN=tktA PE=3 SV=1
157	503	tr|Q9ZJM1|Q9ZJM1_HELPJ	22.04	1	1	1		114108	Putative OS=Helicobacter pylori (strain J99 / ATCC 700824) GN=jhp_1285 PE=4 SV=1
323	5	P56876|TSAA_HELPJ	21.89	10	1	1	Carbamidomethylation	22259	Probable peroxiredoxin OS=Helicobacter pylori (strain J99 / ATCC 700824) GN=tsaA PE=1 SV=1
296	1585	tr|Q9ZLV9|Q9ZLV9_HELPJ	21.81	7	1	1		38449	Putative OS=Helicobacter pylori (strain J99 / ATCC 700824) GN=jhp_0467 PE=4 SV=1
340	1757	tr|Q9ZLE5|Q9ZLE5_HELPJ	21.76	7	1	1		49111	Short-chain fatty acids transporter OS=Helicobacter pylori (strain J99 / ATCC 700824) GN=atoE PE=4 SV=1
266	1548	tr|Q9ZK17|Q9ZK17_HELPJ	21.76	10	1	1		25441	Putative OS=Helicobacter pylori (strain J99 / ATCC 700824) GN=jhp_1130 PE=4 SV=1
268	1205	tr|Q9ZJX6|Q9ZJX6_HELPJ	21.74	8	1	1		38913	Putative Peptide ABC transporter ATP-binding protein OS=Helicobacter pylori (strain J99 / ATCC 700824) GN=jhp_1172 PE=3 SV=1
343	2009	Q9ZL11|SPEE_HELPJ	21.68	8	1	1		30675	Polyamine aminopropyltransferase OS=Helicobacter pylori (strain J99 / ATCC 700824) GN=speE PE=3 SV=1
324	399	Q9ZLM1|DNLJ_HELPJ	21.63	3	1	1		74156	DNA ligase OS=Helicobacter pylori (strain J99 / ATCC 700824) GN=ligA PE=3 SV=1
227	337	Q9ZK11|PNP_HELPJ	21.59	3	1	1		76938	Polyribonucleotide nucleotidyltransferase OS=Helicobacter pylori (strain J99 / ATCC 700824) GN=pnp PE=3 SV=1
270	413	tr|Q9ZME0|Q9ZME0_HELPJ	21.59	2	1	1		92211	Putative FLAGELLAR-HOOK ASSOCIATED PROTEIN 3 (HAP3) OS=Helicobacter pylori (strain J99 / ATCC 700824) GN=flgL PE=4 SV=1
301	2291	Q9ZLB6|DUS_HELPJ	21.32	6	1	1		37219	Probable tRNA-dihydrouridine synthase OS=Helicobacter pylori (strain J99 / ATCC 700824) GN=dus PE=3 SV=1
345	823	tr|Q9ZKT5|Q9ZKT5_HELPJ	21.17	4	1	1		58892	Putative Outer membrane protein OS=Helicobacter pylori (strain J99 / ATCC 700824) GN=jhp_0850 PE=4 SV=1
245	1220	Q9ZKG4|GUAA_HELPJ	21.14	3	1	1		56977	GMP synthase [glutamine-hydrolyzing] OS=Helicobacter pylori (strain J99 / ATCC 700824) GN=guaA PE=3 SV=1
302	649	tr|Q9ZJZ4|Q9ZJZ4_HELPJ	21.1	6	1	1		43285	DIHYDROPTEROATE SYNTHASE OS=Helicobacter pylori (strain J99 / ATCC 700824) GN=folP PE=4 SV=1
271	26	tr|Q9ZJ87|Q9ZJ87_HELPJ	21.06	5	1	1		36839	Arginase OS=Helicobacter pylori (strain J99 / ATCC 700824) GN=rocF PE=3 SV=1
228	765	Q9ZJM5|DNAB_HELPJ	20.99	7	1	1		55540	Replicative DNA helicase OS=Helicobacter pylori (strain J99 / ATCC 700824) GN=dnaB PE=3 SV=1
165	1401	tr|Q9ZMK6|Q9ZMK6_HELPJ	20.89	3	1	1		41338	Putative OS=Helicobacter pylori (strain J99 / ATCC 700824) GN=jhp_0213 PE=4 SV=1
303	469	Q9ZM57|RUVB_HELPJ	20.84	12	1	1		37280	Holliday junction ATP-dependent DNA helicase RuvB OS=Helicobacter pylori (strain J99 / ATCC 700824) GN=ruvB PE=3 SV=1
307	653	tr|Q9ZK29|Q9ZK29_HELPJ	20.73	8	1	1		43974	Putative OS=Helicobacter pylori (strain J99 / ATCC 700824) GN=jhp_1113 PE=4 SV=1
274	325	Q9ZK59|MURG_HELPJ	20.68	8	1	1		39507	UDP-N-acetylglucosamine--N-acetylmuramyl-(pentapeptide) pyrophosphoryl-undecaprenol N-acetylglucosamine transferase OS=Helicobacter pylori (strain J99 / ATCC 700824) GN=murG PE=3 SV=1
328	1417	tr|Q9ZLD1|Q9ZLD1_HELPJ	20.64	2	1	1		72878	Putative Outer membrane protein OS=Helicobacter pylori (strain J99 / ATCC 700824) GN=jhp_0649 PE=4 SV=1
328	537	tr|Q9ZKR5|Q9ZKR5_HELPJ	20.64	1	1	1		74192	Putative outer membrane protein OS=Helicobacter pylori (strain J99 / ATCC 700824) GN=jhp_0870 PE=4 SV=1
249	2117	Q9ZL00|THID_HELPJ	20.62	9	1	1		28768	Hydroxymethylpyrimidine/phosphomethylpyrimidine kinase OS=Helicobacter pylori (strain J99 / ATCC 700824) GN=thiD PE=3 SV=1
306	98	Q9ZLW3|RL9_HELPJ	20.33	7	1	1		16446	50S ribosomal protein L9 OS=Helicobacter pylori (strain J99 / ATCC 700824) GN=rplI PE=3 SV=1
247	2463	Q9ZMZ8|UREH_HELPJ	20.3	6	1	1		29732	Urease accessory protein UreH OS=Helicobacter pylori (strain J99 / ATCC 700824) GN=ureH PE=3 SV=1
213	962	tr|Q9ZKR4|Q9ZKR4_HELPJ	20.26	8	1	1		50212	Proline/betaine transporter OS=Helicobacter pylori (strain J99 / ATCC 700824) GN=proP PE=4 SV=1
199	14	tr|Q9ZK97|Q9ZK97_HELPJ	20.14	1	1	1		131027	Putative OS=Helicobacter pylori (strain J99 / ATCC 700824) GN=jhp_1044 PE=4 SV=1

## Sheet: UM137L
Protein Group	Protein ID	Accession	-10lgP	Coverage (%)	#Peptides	#Unique	PTM	Avg. Mass	Description
1	17	Q9ZK53|FLAV_HELPJ	196.11	82	21	21	Methyl ester; Carbamidomethylation (DHKE X@N-term); Hydroxylation; Deamidation (NQ); Acetylation (K); 3 more	17473	Flavodoxin OS=Helicobacter pylori (strain J99 / ATCC 700824) GN=fldA PE=1 SV=1
4	41	P56875|RL7_HELPJ	126.3	38	5	5	Deamidation (NQ)	13314	50S ribosomal protein L7/L12 OS=Helicobacter pylori (strain J99 / ATCC 700824) GN=rplL PE=3 SV=1
6	8	Q9ZMW4|DNAK_HELPJ	120.82	12	7	7		67122	Chaperone protein DnaK OS=Helicobacter pylori (strain J99 / ATCC 700824) GN=dnaK PE=3 SV=3
3	28	Q9ZK23|RPOBC_HELPJ	117.2	29	48	48	Carbamidomethylation; Acetylation (N-term); Oxidation (M); Formylation; Methyl ester; 12 more	323750	Bifunctional DNA-directed RNA polymerase subunit beta-beta' OS=Helicobacter pylori (strain J99 / ATCC 700824) GN=rpoBC PE=3 SV=1
11	169	tr|Q9ZJN3|Q9ZJN3_HELPJ	104.49	29	22	22	Carbamidomethylation; Carbamylation; Methyl ester; Carbamidomethylation (DHKE X@N-term); Dihydroxy; 5 more	134379	Putative OS=Helicobacter pylori (strain J99 / ATCC 700824) GN=JHP1272 PE=4 SV=1
12	126	tr|Q9ZMZ9|Q9ZMZ9_HELPJ	97.53	40	23	23	Carbamidomethylation; Carbamylation; Methyl ester; Carbamidomethylation (DHKE X@N-term); Dihydroxy; 4 more	92770	Putative OS=Helicobacter pylori (strain J99 / ATCC 700824) GN=jhp_0061 PE=4 SV=1
26	577	tr|Q9ZLH5|Q9ZLH5_HELPJ	95.25	61	16	16	Methyl ester; Carbamidomethylation (DHKE X@N-term); Phosphorylation (STY); Deamidation (NQ); Myristoylation; 3 more	47443	Putative OS=Helicobacter pylori (strain J99 / ATCC 700824) GN=jhp_0604 PE=4 SV=1
14	1	Q9ZN50|CH60_HELPJ	90.92	18	5	5	Deamidation (NQ)	58241	60 kDa chaperonin OS=Helicobacter pylori (strain J99 / ATCC 700824) GN=groL PE=3 SV=1
8	995	Q9ZJA1|RECG_HELPJ	89.88	46	23	23	Carbamidomethylation; Methyl ester; Carbamidomethylation (DHKE X@N-term); Phosphorylation (STY); Deamidation (NQ); 6 more	71439	ATP-dependent DNA helicase RecG OS=Helicobacter pylori (strain J99 / ATCC 700824) GN=recG PE=3 SV=1
16	104	tr|Q9ZKS9|Q9ZKS9_HELPJ	88.96	13	19	19	Carbamidomethylation; Formylation; Methyl ester; Carbamidomethylation (DHKE X@N-term); Dihydroxy; 5 more	260015	Putative vacuolating cytotoxin (VacA) paralog OS=Helicobacter pylori (strain J99 / ATCC 700824) GN=jhp_0856 PE=4 SV=1
10	4	P69997|URE1_HELPJ	81.78	10	4	4		61684	Urease subunit beta OS=Helicobacter pylori (strain J99 / ATCC 700824) GN=ureB PE=3 SV=1
20	27	Q9ZKB3|EDD_HELPJ	81.42	39	14	14	Carbamidomethylation; Carbamylation; Methyl ester; Phosphorylation (STY); Deamidation (NQ); 2 more	66603	Phosphogluconate dehydratase OS=Helicobacter pylori (strain J99 / ATCC 700824) GN=edd PE=3 SV=1
41	494	tr|Q9ZJ79|Q9ZJ79_HELPJ	77.88	42	12	12	Carbamidomethylation; Acetylation (N-term); Oxidation (M); Carbamylation; Methyl ester; 5 more	51217	Putative OS=Helicobacter pylori (strain J99 / ATCC 700824) GN=jhp_1435 PE=4 SV=1
42	661	Q9ZM19|ISPDF_HELPJ	71.48	41	8	8	Carbamidomethylation; Oxidation (M); Carbamylation; Methyl ester; Carbamidomethylation (DHKE X@N-term); 4 more	45706	Bifunctional enzyme IspD/IspF OS=Helicobacter pylori (strain J99 / ATCC 700824) GN=ispDF PE=3 SV=1
22	836	tr|Q9ZJU4|Q9ZJU4_HELPJ	70.83	38	6	6	Carbamidomethylation	39815	Putative OS=Helicobacter pylori (strain J99 / ATCC 700824) GN=jhp_1204 PE=4 SV=1
31	77	Q9ZJU8|TRPC_HELPJ	70.8	42	12	12	Carbamidomethylation; Methyl ester; Carbamidomethylation (DHKE X@N-term); Phosphorylation (STY); Amidation; Guanidination	50678	Tryptophan biosynthesis protein TrpCF OS=Helicobacter pylori (strain J99 / ATCC 700824) GN=trpC PE=3 SV=1
24	1373	Q9ZKF8|SYFB_HELPJ	68.46	30	11	11	Carbamidomethylation; Carbamylation; Methyl ester; Carbamidomethylation (DHKE X@N-term); Phosphorylation (STY); Dehydration	85155	Phenylalanine--tRNA ligase beta subunit OS=Helicobacter pylori (strain J99 / ATCC 700824) GN=pheT PE=3 SV=1
44	1960	tr|Q9ZMI7|Q9ZMI7_HELPJ	68.23	53	13	13	Acetylation (N-term); Formylation; Methyl ester; Carbamidomethylation (DHKE X@N-term); Hydroxylation; 4 more	40004	Putative OS=Helicobacter pylori (strain J99 / ATCC 700824) GN=jhp_0233 PE=4 SV=1
23	1517	tr|Q9ZJE0|Q9ZJE0_HELPJ	68.14	28	15	15	Acetylation (N-term); Oxidation (M); Methyl ester; Carbamidomethylation (DHKE X@N-term); Biotinylation; 4 more	96429	Putative OS=Helicobacter pylori (strain J99 / ATCC 700824) GN=jhp_1372 PE=4 SV=1
45	663	tr|Q9ZL68|Q9ZL68_HELPJ	67.84	24	11	11	Carbamidomethylation; Phosphorylation (STY); Carboxylation (E)	89384	GUANOSINE-3' 5'-BIS(DIPHOSPHATE) 3'-PYROPHOSPHOHYDROLASE OS=Helicobacter pylori (strain J99 / ATCC 700824) GN=spoT PE=3 SV=1
32	1673	Q9ZK07|PUR2_HELPJ	66.91	30	9	9	Carbamylation; Formylation; Methyl ester; Carbamidomethylation (DHKE X@N-term); Dihydroxy; 3 more	47511	Phosphoribosylamine--glycine ligase OS=Helicobacter pylori (strain J99 / ATCC 700824) GN=purD PE=3 SV=1
60	737	tr|Q9ZK71|Q9ZK71_HELPJ	63.98	28	10	10	Carbamidomethylation; Formylation; Mutation	88843	Putative OS=Helicobacter pylori (strain J99 / ATCC 700824) GN=jhp_1070 PE=4 SV=1
51	322	tr|Q9ZJA4|Q9ZJA4_HELPJ	63.81	11	7	7	Carbamidomethylation; Formylation; Carbamidomethylation (DHKE X@N-term); Phosphorylation (STY); Sodium adduct	146427	Putative TYPE II DNA MODIFICATION ENZYME (METHYLTRANSFERASE) OS=Helicobacter pylori (strain J99 / ATCC 700824) GN=jhp_1409 PE=4 SV=1
29	1475	Q9ZLT1|CAGA_HELPJ	62.89	12	7	7	Oxidation (M); Formylation; Methyl ester; Carbamidomethylation (DHKE X@N-term); Phosphorylation (STY); Deamidation (NQ)	129729	Cytotoxicity-associated immunodominant antigen OS=Helicobacter pylori (strain J99 / ATCC 700824) GN=cagA PE=4 SV=1
34	1427	Q9ZL57|SECA_HELPJ	62.61	26	9	9	Methyl ester; Carbamidomethylation (DHKE X@N-term); Dehydration; Amidation	98895	Protein translocase subunit SecA OS=Helicobacter pylori (strain J99 / ATCC 700824) GN=secA PE=3 SV=1
35	1434	tr|Q9ZM38|Q9ZM38_HELPJ	62.56	38	9	9	Carbamidomethylation; Deamidation (NQ); Acetylation (K); Hexose (NSY); Dehydration; Carboxylation (E)	49553	Putative OS=Helicobacter pylori (strain J99 / ATCC 700824) GN=jhp_0385 PE=4 SV=1
25	392	tr|Q9ZKB7|Q9ZKB7_HELPJ	61.44	18	6	6	Carbamylation; Carbamidomethylation (DHKE X@N-term)	57620	Putative Outer membrane protein OS=Helicobacter pylori (strain J99 / ATCC 700824) GN=jhp_1022 PE=4 SV=1
48	318	tr|Q9ZKX4|Q9ZKX4_HELPJ	61.38	25	8	8	Carbamidomethylation; Carbamidomethylation (DHKE X@N-term); Amidation	88557	Putative IRON-REGULATED OUTER MEMBRANE PROTEIN OS=Helicobacter pylori (strain J99 / ATCC 700824) GN=frpB_1 PE=4 SV=1
40	217	tr|Q9ZKE9|Q9ZKE9_HELPJ	61.37	17	8	8	Carbamidomethylation; Phosphorylation (STY); Acetylation (K); Dehydration; Amidation	91181	Histidine kinase OS=Helicobacter pylori (strain J99 / ATCC 700824) GN=cheA PE=4 SV=1
43	233	tr|Q9ZJQ7|Q9ZJQ7_HELPJ	60.28	31	5	5	Phosphorylation (STY); Guanidination	47054	Putative OS=Helicobacter pylori (strain J99 / ATCC 700824) GN=jhp_1247 PE=4 SV=1
52	178	Q9ZKG9|SYM_HELPJ	59.98	14	5	5		75433	Methionine--tRNA ligase OS=Helicobacter pylori (strain J99 / ATCC 700824) GN=metG PE=3 SV=1
95	70	tr|Q9ZJC2|Q9ZJC2_HELPJ	58.56	40	8	8	Carbamidomethylation; Methyl ester; Carbamidomethylation (DHKE X@N-term); Hexose (NSY)	41219	Putative OS=Helicobacter pylori (strain J99 / ATCC 700824) GN=jhp_1391 PE=4 SV=1
37	114	Q9ZMM2|HTPG_HELPJ	56.97	22	8	7	Carbamidomethylation	71140	Chaperone protein HtpG OS=Helicobacter pylori (strain J99 / ATCC 700824) GN=htpG PE=3 SV=1
68	262	tr|Q9ZKA8|Q9ZKA8_HELPJ	56.66	36	7	6	Carbamidomethylation; Acetylation (N-term); Sulfation	46356	Putative lipopolysaccharide biosynthesis protein OS=Helicobacter pylori (strain J99 / ATCC 700824) GN=jhp_1031 PE=4 SV=1
76	2124	tr|Q9ZMF3|Q9ZMF3_HELPJ	54.94	16	4	4	Carbamidomethylation (DHKE X@N-term); Phosphorylation (STY)	55940	Putative OS=Helicobacter pylori (strain J99 / ATCC 700824) GN=jhp_0267 PE=4 SV=1
30	953	tr|Q9ZK95|Q9ZK95_HELPJ	54.17	26	7	7	Mutation	61089	GAMMA-GLUTAMYLTRANSPEPTIDASE OS=Helicobacter pylori (strain J99 / ATCC 700824) GN=ggt PE=4 SV=1
89	2592	tr|Q9ZJG3|Q9ZJG3_HELPJ	50.98	32	2	2		12802	Putative OS=Helicobacter pylori (strain J99 / ATCC 700824) GN=jhp_1348 PE=4 SV=1
69	2191	tr|Q9ZL56|Q9ZL56_HELPJ	49.54	27	5	5		46024	Putative OS=Helicobacter pylori (strain J99 / ATCC 700824) GN=jhp_0724 PE=4 SV=1
53	231	Q9ZL14|IMDH_HELPJ	49.19	27	5	5		51689	Inosine-5'-monophosphate dehydrogenase OS=Helicobacter pylori (strain J99 / ATCC 700824) GN=guaB PE=3 SV=1
39	2193	tr|Q9ZL72|Q9ZL72_HELPJ	48.63	28	4	4	Carbamidomethylation	28712	Putative OS=Helicobacter pylori (strain J99 / ATCC 700824) GN=jhp_0708 PE=4 SV=1
78	512	tr|Q9ZMD6|Q9ZMD6_HELPJ	48.23	36	4	4		36892	DIPEPTIDE TRANSPORT SYSTEM PERMEASE PROTEIN OS=Helicobacter pylori (strain J99 / ATCC 700824) GN=dppB PE=3 SV=1
174	1009	Q9ZJ80|RECN_HELPJ	47.85	18	4	4		59350	DNA repair protein RecN OS=Helicobacter pylori (strain J99 / ATCC 700824) GN=recN PE=3 SV=1
310	194	tr|Q9ZJI3|Q9ZJI3_HELPJ	47.84	19	7	7	Carbamidomethylation	91912	Putative OS=Helicobacter pylori (strain J99 / ATCC 700824) GN=jhp_1326 PE=4 SV=1
104	1903	Q9ZLF3|FEOB_HELPJ	47.29	18	5	5	Carbamidomethylation	71559	Ferrous iron transport protein B OS=Helicobacter pylori (strain J99 / ATCC 700824) GN=feoB PE=3 SV=1
71	1458	Q9ZLD6|UVRA_HELPJ	46.85	14	5	5	Carbamidomethylation	104747	UvrABC system protein A OS=Helicobacter pylori (strain J99 / ATCC 700824) GN=uvrA PE=3 SV=1
136	1205	tr|Q9ZJX6|Q9ZJX6_HELPJ	46.68	29	4	4	Carbamidomethylation	38913	Putative Peptide ABC transporter ATP-binding protein OS=Helicobacter pylori (strain J99 / ATCC 700824) GN=jhp_1172 PE=3 SV=1
79	631	Q9ZJ24|YF88_HELPJ	46.58	24	3	3	Carbamidomethylation	28476	UPF0174 protein jhp_1494 OS=Helicobacter pylori (strain J99 / ATCC 700824) GN=jhp_1494 PE=3 SV=1
111	742	Q9ZLC8|RP54_HELPJ	45.74	24	5	5	Carbamidomethylation	48247	RNA polymerase sigma-54 factor OS=Helicobacter pylori (strain J99 / ATCC 700824) GN=rpoN PE=3 SV=1
216	2047	tr|Q9ZM06|Q9ZM06_HELPJ	45.16	14	2	2		29871	Putative OS=Helicobacter pylori (strain J99 / ATCC 700824) GN=jhp_0418 PE=4 SV=1
114	404	tr|Q9ZKH3|Q9ZKH3_HELPJ	44.81	19	4	4		44847	Putative POLYSACCHARIDE BIOSYNTHESIS PROTEIN OS=Helicobacter pylori (strain J99 / ATCC 700824) GN=jhp_0963 PE=4 SV=1
130	1131	Q9ZKT2|CARB_HELPJ	44.34	6	3	3	Carbamidomethylation	119966	Carbamoyl-phosphate synthase large chain OS=Helicobacter pylori (strain J99 / ATCC 700824) GN=carB PE=3 SV=1
127	720	Q9ZJL8|CLPX_HELPJ	44.28	19	5	5	Carbamidomethylation	51166	ATP-dependent Clp protease ATP-binding subunit ClpX OS=Helicobacter pylori (strain J99 / ATCC 700824) GN=clpX PE=3 SV=1
107	144	Q9ZJE9|DPO1_HELPJ	44.2	5	3	3		102433	DNA polymerase I OS=Helicobacter pylori (strain J99 / ATCC 700824) GN=polA PE=3 SV=1
105	30	Q9ZKB5|HCPC_HELPJ	44.03	32	5	5	Carbamidomethylation	31527	Putative beta-lactamase HcpC OS=Helicobacter pylori (strain J99 / ATCC 700824) GN=hcpC PE=3 SV=1
101	148	Q9ZM87|FTSK_HELPJ	43.61	6	3	3		94775	DNA translocase FtsK OS=Helicobacter pylori (strain J99 / ATCC 700824) GN=ftsK PE=3 SV=1
200	295	tr|Q9ZJN6|Q9ZJN6_HELPJ	43.27	17	4	4		50568	CARBOXYL-TERMINAL PROTEASE OS=Helicobacter pylori (strain J99 / ATCC 700824) GN=prc PE=3 SV=1
106	143	Q9ZJM4|NNR_HELPJ	43.24	15	3	3	Carbamidomethylation	50677	Bifunctional NAD(P)H-hydrate repair enzyme Nnr OS=Helicobacter pylori (strain J99 / ATCC 700824) GN=nnr PE=3 SV=1
308	66	tr|Q9ZN44|Q9ZN44_HELPJ	42.59	18	5	5		90162	DNA transfer protein OS=Helicobacter pylori (strain J99 / ATCC 700824) GN=virB4_1 PE=4 SV=1
278	10	P66929|THIO_HELPJ	42.14	15	1	1		11855	Thioredoxin OS=Helicobacter pylori (strain J99 / ATCC 700824) GN=trxA PE=3 SV=1
183	1386	tr|Q9ZJK3|Q9ZJK3_HELPJ	42.08	14	2	2	Carbamidomethylation	47055	Putative OS=Helicobacter pylori (strain J99 / ATCC 700824) GN=jhp_1303 PE=4 SV=1
184	2009	Q9ZL11|SPEE_HELPJ	41.78	14	2	2		30675	Polyamine aminopropyltransferase OS=Helicobacter pylori (strain J99 / ATCC 700824) GN=speE PE=3 SV=1
75	1135	tr|Q9ZKK8|Q9ZKK8_HELPJ	41.64	12	3	3		54312	Putative OS=Helicobacter pylori (strain J99 / ATCC 700824) GN=jhp_0927 PE=4 SV=1
158	163	tr|Q9ZMG8|Q9ZMG8_HELPJ	41.51	15	4	4		45656	Putative OS=Helicobacter pylori (strain J99 / ATCC 700824) GN=orf1 PE=4 SV=1
157	1297	Q9ZLA1|KPRS_HELPJ	41.17	4	1	1		34859	Ribose-phosphate pyrophosphokinase OS=Helicobacter pylori (strain J99 / ATCC 700824) GN=prs PE=3 SV=1
175	729	tr|Q9ZM80|Q9ZM80_HELPJ	40.52	10	3	3		53009	Putative Outer membrane protein OS=Helicobacter pylori (strain J99 / ATCC 700824) GN=jhp_0342 PE=4 SV=1
121	1747	Q9ZJH1|EXBL2_HELPJ	40.21	42	3	3		16624	Putative biopolymer transport protein ExbB-like 2 OS=Helicobacter pylori (strain J99 / ATCC 700824) GN=jhp_1338 PE=3 SV=1
77	880	Q9ZKE4|PRIA_HELPJ	40.16	14	3	3	Carbamidomethylation	70308	Primosomal protein N' OS=Helicobacter pylori (strain J99 / ATCC 700824) GN=priA PE=3 SV=1
132	452	Q9ZKY2|LPXB_HELPJ	39.7	21	4	4		41566	Lipid-A-disaccharide synthase OS=Helicobacter pylori (strain J99 / ATCC 700824) GN=lpxB PE=3 SV=1
247	721	tr|Q9ZMG2|Q9ZMG2_HELPJ	39.23	25	2	2		20956	Putative OS=Helicobacter pylori (strain J99 / ATCC 700824) GN=jhp_0258 PE=4 SV=1
90	309	tr|Q9ZJ47|Q9ZJ47_HELPJ	38.49	27	3	3	Carbamidomethylation	37449	Putative OS=Helicobacter pylori (strain J99 / ATCC 700824) GN=jhp_1469 PE=4 SV=1
300	65	Q9ZMH1|CLPB_HELPJ	38.44	14	4	4		96731	Chaperone protein ClpB OS=Helicobacter pylori (strain J99 / ATCC 700824) GN=clpB PE=3 SV=1
337	1401	tr|Q9ZMK6|Q9ZMK6_HELPJ	38.34	26	4	4	Carbamidomethylation	41338	Putative OS=Helicobacter pylori (strain J99 / ATCC 700824) GN=jhp_0213 PE=4 SV=1
219	2147	tr|Q9ZKR1|Q9ZKR1_HELPJ	37.63	19	2	2	Carbamidomethylation	26345	Putative AMINO ACID ABC TRANSPORTER PERMEASE PROTEIN OS=Helicobacter pylori (strain J99 / ATCC 700824) GN=jhp_0874 PE=3 SV=1
258	132	tr|Q9ZK57|Q9ZK57_HELPJ	37.47	3	3	2		132628	Putative Outer membrane protein OS=Helicobacter pylori (strain J99 / ATCC 700824) GN=jhp_1084 PE=4 SV=1
166	34	Q9ZLL4|MUTS2_HELPJ	37.23	12	3	3	Carbamidomethylation	86648	Endonuclease MutS2 OS=Helicobacter pylori (strain J99 / ATCC 700824) GN=mutS2 PE=3 SV=1
299	61	tr|Q9ZME6|Q9ZME6_HELPJ	37.05	5	4	4		313072	Putative vacuolating cytotoxin (VacA) paralog OS=Helicobacter pylori (strain J99 / ATCC 700824) GN=jhp_0274 PE=4 SV=1
203	1041	Q9ZKB0|GLK_HELPJ	36.94	9	2	2	Carbamidomethylation	36759	Glucokinase OS=Helicobacter pylori (strain J99 / ATCC 700824) GN=glk PE=3 SV=1
108	985	Q9ZLX3|GYRB_HELPJ	36.81	10	3	3	Carbamidomethylation	87439	DNA gyrase subunit B OS=Helicobacter pylori (strain J99 / ATCC 700824) GN=gyrB PE=3 SV=1
236	1663	tr|Q9ZLB4|Q9ZLB4_HELPJ	36.69	16	2	2		41772	Putative OS=Helicobacter pylori (strain J99 / ATCC 700824) GN=jhp_0666 PE=4 SV=1
302	43	tr|Q9ZLV0|Q9ZLV0_HELPJ	36.67	5	4	4	Carbamidomethylation	207505	Cag island protein OS=Helicobacter pylori (strain J99 / ATCC 700824) GN=14 PE=4 SV=1
311	100	tr|Q9ZJA3|Q9ZJA3_HELPJ	36.63	11	4	4	Carbamidomethylation	111665	TYPE III RESTRICTION ENZYME OS=Helicobacter pylori (strain J99 / ATCC 700824) GN=res_2 PE=4 SV=1
390	408	P64102|EXDL2_HELPJ	36.53	63	4	4		15042	Putative biopolymer transport protein ExbD-like 2 OS=Helicobacter pylori (strain J99 / ATCC 700824) GN=jhp_1339 PE=3 SV=1
168	669	tr|Q9ZKU1|Q9ZKU1_HELPJ	36.33	9	3	3		67181	Putative FLAGELLAR BASAL-BODY/ROD/HOOKPROTEIN OS=Helicobacter pylori (strain J99 / ATCC 700824) GN=jhp_0844 PE=4 SV=1
128	1187	Q9ZMI9|FLGI_HELPJ	36.24	19	3	3		36649	Flagellar P-ring protein OS=Helicobacter pylori (strain J99 / ATCC 700824) GN=flgI PE=3 SV=1
123	2096	tr|Q9ZL62|Q9ZL62_HELPJ	36.07	22	3	3	Carbamidomethylation	49721	Putative OS=Helicobacter pylori (strain J99 / ATCC 700824) GN=jhp_0718 PE=4 SV=1
260	17557	Q9ZM70|COPP_HELPJ	35.99	27	1	1		7226	COP-associated protein OS=Helicobacter pylori (strain J99 / ATCC 700824) GN=copP PE=3 SV=1
223	474	Q9ZJG0|YE59_HELPJ	35.87	23	3	3		30191	Uncharacterized RNA pseudouridine synthase jhp_1352 OS=Helicobacter pylori (strain J99 / ATCC 700824) GN=jhp_1352 PE=3 SV=1
237	2015	Q9ZM13|DAPA_HELPJ	35.87	16	2	2		33224	4-hydroxy-tetrahydrodipicolinate synthase OS=Helicobacter pylori (strain J99 / ATCC 700824) GN=dapA PE=3 SV=1
149	1004	Q9ZMU7|SDHL_HELPJ	35.7	16	2	2		49230	L-serine dehydratase OS=Helicobacter pylori (strain J99 / ATCC 700824) GN=sdaA PE=3 SV=1
151	1347	Q9ZKW6|SYC_HELPJ	35.53	17	3	3	Carbamidomethylation	53306	Cysteine--tRNA ligase OS=Helicobacter pylori (strain J99 / ATCC 700824) GN=cysS PE=3 SV=1
87	571	tr|Q9ZM36|Q9ZM36_HELPJ	34.98	12	2	2	Carbamidomethylation	40852	Putative proline peptidase OS=Helicobacter pylori (strain J99 / ATCC 700824) GN=pepQ PE=3 SV=1
144	1769	Q9ZJJ3|FLII_HELPJ	34.86	23	3	3	Carbamidomethylation	47703	Flagellum-specific ATP synthase OS=Helicobacter pylori (strain J99 / ATCC 700824) GN=fliI PE=3 SV=1
150	1510	tr|Q9ZKI6|Q9ZKI6_HELPJ	34.71	10	2	2		46168	Putative OS=Helicobacter pylori (strain J99 / ATCC 700824) GN=jhp_0949 PE=4 SV=1
331	91	Q9ZM46|IF2_HELPJ	33.91	6	3	3		105962	Translation initiation factor IF-2 OS=Helicobacter pylori (strain J99 / ATCC 700824) GN=infB PE=3 SV=1
328	1097	tr|Q9ZMK7|Q9ZMK7_HELPJ	33.85	25	3	3		29665	Putative OS=Helicobacter pylori (strain J99 / ATCC 700824) GN=jhp_0211 PE=4 SV=1
250	1170	tr|Q9ZMQ4|Q9ZMQ4_HELPJ	33.62	14	2	2		51734	Putative restriction enzyme OS=Helicobacter pylori (strain J99 / ATCC 700824) GN=jhp_0164 PE=4 SV=1
110	1775	Q9ZLT4|CAGE_HELPJ	33.61	8	3	3	Carbamidomethylation	112005	CAG pathogenicity island protein 23 OS=Helicobacter pylori (strain J99 / ATCC 700824) GN=cagE PE=4 SV=1
173	888	Q9ZJ63|SYL_HELPJ	33.54	4	1	1	Carbamidomethylation	93212	Leucine--tRNA ligase OS=Helicobacter pylori (strain J99 / ATCC 700824) GN=leuS PE=3 SV=1
227	270	tr|Q9ZM92|Q9ZM92_HELPJ	33.41	19	2	2		29786	Putative OS=Helicobacter pylori (strain J99 / ATCC 700824) GN=jhp_0330 PE=4 SV=1
153	1471	tr|Q9ZME2|Q9ZME2_HELPJ	33.35	8	3	3		65484	P-AMINOBENZOATE SYNTHETASE OS=Helicobacter pylori (strain J99 / ATCC 700824) GN=pabB PE=4 SV=1
606	736	Q9ZJC6|MURE_HELPJ	33.26	11	3	3		50660	UDP-N-acetylmuramoyl-L-alanyl-D-glutamate--2 6-diaminopimelate ligase OS=Helicobacter pylori (strain J99 / ATCC 700824) GN=murE PE=3 SV=1
261	691	Q9ZL98|Y745_HELPJ	33.21	7	1	1		37722	Uncharacterized RNA pseudouridine synthase jhp_0682 OS=Helicobacter pylori (strain J99 / ATCC 700824) GN=jhp_0682 PE=3 SV=1
159	817	tr|Q9ZLE2|Q9ZLE2_HELPJ	33.09	15	2	2	Carbamidomethylation	41064	ACETYL-COA ACETYLTRANSFERASE OS=Helicobacter pylori (strain J99 / ATCC 700824) GN=thl PE=3 SV=1
463	407	Q9ZKA0|UVRB_HELPJ	33.07	11	3	3	Carbamidomethylation	75927	UvrABC system protein B OS=Helicobacter pylori (strain J99 / ATCC 700824) GN=uvrB PE=3 SV=1
321	933	tr|Q9ZK04|Q9ZK04_HELPJ	32.93	11	3	3	Carbamidomethylation	105506	D-LACTATE DEHYDROGENASE OS=Helicobacter pylori (strain J99 / ATCC 700824) GN=dld PE=4 SV=1
304	57	tr|Q9ZLM3|Q9ZLM3_HELPJ	32.43	3	3	3		348352	Putative vacuolating cytotoxin (VacA) paralog OS=Helicobacter pylori (strain J99 / ATCC 700824) GN=jhp_0556 PE=4 SV=1
167	210	tr|Q9ZMH4|Q9ZMH4_HELPJ	32.4	15	2	2		20162	Putative OS=Helicobacter pylori (strain J99 / ATCC 700824) GN=jhp_0246 PE=4 SV=1
80	51	Q9ZJF9|DPO3A_HELPJ	32.22	4	2	2	Carbamidomethylation	138043	DNA polymerase III subunit alpha OS=Helicobacter pylori (strain J99 / ATCC 700824) GN=dnaE PE=3 SV=1
306	2283	tr|Q9ZK33|Q9ZK33_HELPJ	31.87	25	3	3		43396	Putative NA+/H+ ANTIPORTER OS=Helicobacter pylori (strain J99 / ATCC 700824) GN=jhp_1109 PE=4 SV=1
131	565	Q9ZKQ7|DADA_HELPJ	31.56	9	2	2	Carbamidomethylation	46102	D-amino acid dehydrogenase OS=Helicobacter pylori (strain J99 / ATCC 700824) GN=dadA PE=3 SV=1
109	411	tr|Q9ZKN2|Q9ZKN2_HELPJ	31.32	4	2	2		111160	Putative cation efflux system protein OS=Helicobacter pylori (strain J99 / ATCC 700824) GN=czcA_1 PE=4 SV=1
317	1332	Q9ZMJ9|HCPE_HELPJ	31.28	21	3	3	Carbamidomethylation	39320	Putative beta-lactamase HcpE OS=Helicobacter pylori (strain J99 / ATCC 700824) GN=hcpE PE=3 SV=1
329	2267	Q9ZLJ1|SYE2_HELPJ	31.23	13	3	3	Carbamidomethylation	51073	GlutamylGlutaminyl-tRNA synthetase OS=Helicobacter pylori (strain J99 / ATCC 700824) GN=gltX2 PE=3 SV=1
160	1352	tr|Q9ZLH7|Q9ZLH7_HELPJ	30.89	9	2	2		49191	Putative PROCESSING PROTEASE OS=Helicobacter pylori (strain J99 / ATCC 700824) GN=jhp_0602 PE=3 SV=1
189	1850	tr|Q9ZJM0|Q9ZJM0_HELPJ	30.56	21	2	2		27972	Putative OS=Helicobacter pylori (strain J99 / ATCC 700824) GN=jhp_1286 PE=4 SV=1
378	1241	tr|Q9ZKZ3|Q9ZKZ3_HELPJ	30.48	13	3	3	Carbamidomethylation	60029	Putative abc transporter ATP-binding protein OS=Helicobacter pylori (strain J99 / ATCC 700824) GN=jhp_0789 PE=4 SV=1
239	10541	Q9ZLU4|CAGS_HELPJ	30.16	10	1	1		23671	CAG pathogenicity island protein 13 OS=Helicobacter pylori (strain J99 / ATCC 700824) GN=cagS PE=4 SV=1
196	2313	Q9ZJD1|AN36_HELPJ	29.84	12	2	2		36228	36 kDa antigen OS=Helicobacter pylori (strain J99 / ATCC 700824) GN=jhp_1381 PE=3 SV=1
152	351	tr|Q9ZKZ6|Q9ZKZ6_HELPJ	29.58	9	2	2	Carbamidomethylation	59718	TYPE I RESTRICTION ENZYME (MODIFICATION SUBUNIT) OS=Helicobacter pylori (strain J99 / ATCC 700824) GN=hsdM_2 PE=4 SV=1
396	464	tr|Q9ZLZ8|Q9ZLZ8_HELPJ	29.39	16	3	3		30139	Molybdate ABC transporter ATP-binding protein OS=Helicobacter pylori (strain J99 / ATCC 700824) GN=modC PE=3 SV=1
376	438	Q9ZL09|DER_HELPJ	29.35	13	3	3		51747	GTPase Der OS=Helicobacter pylori (strain J99 / ATCC 700824) GN=der PE=3 SV=1
171	1542	Q9ZL40|RIBB_HELPJ	29.33	17	2	2	Carbamidomethylation	38891	3 4-dihydroxy-2-butanone 4-phosphate synthase OS=Helicobacter pylori (strain J99 / ATCC 700824) GN=ribB PE=3 SV=1
209	2133	Q9ZJ28|PDXA_HELPJ	29.25	15	2	2	Carbamidomethylation	33706	4-hydroxythreonine-4-phosphate dehydrogenase OS=Helicobacter pylori (strain J99 / ATCC 700824) GN=pdxA PE=3 SV=1
199	281	Q9ZMJ5|HEM1_HELPJ	29.05	6	1	1		51613	Glutamyl-tRNA reductase OS=Helicobacter pylori (strain J99 / ATCC 700824) GN=hemA PE=3 SV=1
268	2293	tr|Q9ZLY2|Q9ZLY2_HELPJ	28.99	10	1	1		32075	Putative paralog of HpaA OS=Helicobacter pylori (strain J99 / ATCC 700824) GN=jhp_0444 PE=4 SV=1
280	1440	tr|Q9ZKI5|Q9ZKI5_HELPJ	28.53	5	1	1		26514	Putative OS=Helicobacter pylori (strain J99 / ATCC 700824) GN=jhp_0950 PE=4 SV=1
252	1035	tr|Q9ZME3|Q9ZME3_HELPJ	28.17	12	2	2		33929	Putative OS=Helicobacter pylori (strain J99 / ATCC 700824) GN=jhp_0277 PE=4 SV=1
429	147	Q9ZMH8|Y242_HELPJ	28.05	11	2	2		38864	Putative zinc metalloprotease jhp_0242 OS=Helicobacter pylori (strain J99 / ATCC 700824) GN=jhp_0242 PE=3 SV=2
221	501	tr|Q9ZMF7|Q9ZMF7_HELPJ	27.92	5	1	1		54358	GUANOSINE-5'-TRIPHOSPHATE 3'-DIPHOSPHATE PYROPHOSPHATASE OS=Helicobacter pylori (strain J99 / ATCC 700824) GN=gppA PE=4 SV=1
241	633	Q9ZJC8|YE91_HELPJ	27.89	5	1	1		57140	Putative phosphate permease jhp_1384 OS=Helicobacter pylori (strain J99 / ATCC 700824) GN=jhp_1384 PE=3 SV=1
720	1446	tr|Q9ZLM9|Q9ZLM9_HELPJ	27.86	25	2	2		23202	Putative OS=Helicobacter pylori (strain J99 / ATCC 700824) GN=jhp_0550 PE=4 SV=1
285	609	tr|Q9ZL22|Q9ZL22_HELPJ	27.59	14	1	1	Carbamidomethylation	18033	Putative OS=Helicobacter pylori (strain J99 / ATCC 700824) GN=jhp_0759 PE=4 SV=1
616	769	Q9ZJU5|TRPE_HELPJ	27.57	11	2	2	Carbamidomethylation	56587	Anthranilate synthase component 1 OS=Helicobacter pylori (strain J99 / ATCC 700824) GN=trpE PE=3 SV=1
350	19	tr|Q9ZLY5|Q9ZLY5_HELPJ	27.52	4	2	2		103454	Putative OS=Helicobacter pylori (strain J99 / ATCC 700824) GN=jhp_0440 PE=4 SV=1
249	450	Q9ZLQ0|PYRC_HELPJ	27.27	16	1	1		37915	Dihydroorotase OS=Helicobacter pylori (strain J99 / ATCC 700824) GN=pyrC PE=3 SV=1
281	1926	Q9ZJB1|PLSY_HELPJ	27.15	11	1	1	Carbamidomethylation	23804	Glycerol-3-phosphate acyltransferase OS=Helicobacter pylori (strain J99 / ATCC 700824) GN=plsY PE=3 SV=1
222	801	tr|Q9ZMX8|Q9ZMX8_HELPJ	27.06	12	1	1		20727	Putative OS=Helicobacter pylori (strain J99 / ATCC 700824) GN=jhp_0087 PE=4 SV=1
165	99	tr|Q9ZJE1|Q9ZJE1_HELPJ	26.92	4	1	1		77587	DNA helicase OS=Helicobacter pylori (strain J99 / ATCC 700824) GN=rep PE=4 SV=1
374	423	tr|Q9ZKG2|Q9ZKG2_HELPJ	26.89	6	2	2	Carbamidomethylation	89856	Putative S/N-oxide reductase OS=Helicobacter pylori (strain J99 / ATCC 700824) GN=jhp_0974 PE=4 SV=1
362	54	tr|Q9ZM86|Q9ZM86_HELPJ	26.76	3	2	2		91081	Putative OS=Helicobacter pylori (strain J99 / ATCC 700824) GN=jhp_0336 PE=4 SV=1
605	293	Q9ZML6|DXR_HELPJ	26.55	10	2	2		40155	1-deoxy-D-xylulose 5-phosphate reductoisomerase OS=Helicobacter pylori (strain J99 / ATCC 700824) GN=dxr PE=3 SV=1
709	1793	Q9ZLS9|RHO_HELPJ	26.41	9	2	2		49545	Transcription termination factor Rho OS=Helicobacter pylori (strain J99 / ATCC 700824) GN=rho PE=3 SV=1
342	1411	tr|Q9ZMX4|Q9ZMX4_HELPJ	26.19	8	2	2		74909	Methyl-accepting chemotaxis protein (MCP) OS=Helicobacter pylori (strain J99 / ATCC 700824) GN=jhp_0091 PE=4 SV=1
325	78	tr|Q9ZJK9|Q9ZJK9_HELPJ	26.01	6	2	2	Carbamidomethylation	91441	Putative TYPE III RESTRICTION ENZYME OS=Helicobacter pylori (strain J99 / ATCC 700824) GN=res_1 PE=4 SV=1
179	671	tr|Q9ZMD5|Q9ZMD5_HELPJ	25.93	11	1	1		32242	DIPEPTIDE TRANSPORT SYSTEM DIPEPTIDE TRANSPORT SYSTEM ATP-BINDING PROTEIN OS=Helicobacter pylori (strain J99 / ATCC 700824) GN=dppD PE=3 SV=1
467	1211	Q9ZJK8|BIOB_HELPJ	25.82	15	2	2	Carbamidomethylation	31490	Biotin synthase OS=Helicobacter pylori (strain J99 / ATCC 700824) GN=bioB PE=3 SV=1
612	1189	tr|Q9ZKN8|Q9ZKN8_HELPJ	25.79	34	2	2	Carbamidomethylation	25238	Putative OS=Helicobacter pylori (strain J99 / ATCC 700824) GN=jhp_0897 PE=4 SV=1
609	323	tr|Q9ZKD6|Q9ZKD6_HELPJ	25.77	5	2	2		106453	Putative CYTOCHROME C-TYPE BIOGENESIS PROTEIN OS=Helicobacter pylori (strain J99 / ATCC 700824) GN=jhp_1003 PE=4 SV=1
707	2088	tr|Q9ZLP3|Q9ZLP3_HELPJ	25.76	13	2	2		37585	Putative OS=Helicobacter pylori (strain J99 / ATCC 700824) GN=jhp_0535 PE=4 SV=1
391	1671	tr|Q9ZLW4|Q9ZLW4_HELPJ	25.6	13	2	2	Carbamidomethylation	83393	Putative OS=Helicobacter pylori (strain J99 / ATCC 700824) GN=jhp_0462 PE=4 SV=1
282	867	Q9ZM60|QUEA_HELPJ	25.41	12	1	1	Carbamidomethylation	39844	S-adenosylmethionine:tRNA ribosyltransferase-isomerase OS=Helicobacter pylori (strain J99 / ATCC 700824) GN=queA PE=3 SV=1
393	1002	tr|Q9ZLV5|Q9ZLV5_HELPJ	25.16	12	2	2		55233	Cag island protein OS=Helicobacter pylori (strain J99 / ATCC 700824) GN=orf8 PE=4 SV=1
125	141	tr|Q9ZKK7|Q9ZKK7_HELPJ	25.09	1	1	1		255764	Putative OS=Helicobacter pylori (strain J99 / ATCC 700824) GN=jhp_0928 PE=4 SV=1
255	1661	tr|Q9ZLN9|Q9ZLN9_HELPJ	25.05	11	1	1		20045	SUBUNIT OF 2-OXOGLUTARATE OXIDOREDUCTASE OS=Helicobacter pylori (strain J99 / ATCC 700824) GN=oorC PE=4 SV=1
339	134	tr|Q9ZJ90|Q9ZJ90_HELPJ	24.97	5	2	2	Carbamidomethylation	115806	TYPE I RESTRICTION ENZYME (RESTRICTION SUBUNIT) OS=Helicobacter pylori (strain J99 / ATCC 700824) GN=hsdR_3 PE=4 SV=1
472	507	tr|Q9ZJ37|Q9ZJ37_HELPJ	24.89	9	2	2		43226	Putative REGULATORY PROTEIN OS=Helicobacter pylori (strain J99 / ATCC 700824) GN=dniR PE=4 SV=1
264	1421	Q9ZK27|SYH_HELPJ	24.79	7	1	1		50246	Histidine--tRNA ligase OS=Helicobacter pylori (strain J99 / ATCC 700824) GN=hisS PE=3 SV=1
265	1027	Q9ZKP5|Y956_HELPJ	24.72	7	1	1		27456	Uncharacterized RNA pseudouridine synthase jhp_0890 OS=Helicobacter pylori (strain J99 / ATCC 700824) GN=jhp_0890 PE=3 SV=1
622	907	tr|Q9ZJI1|Q9ZJI1_HELPJ	24.7	17	2	2		32514	Putative PROTEASE IV OS=Helicobacter pylori (strain J99 / ATCC 700824) GN=sppA PE=4 SV=1
233	892	tr|Q9ZMT7|Q9ZMT7_HELPJ	24.64	5	1	1		52421	Putative OS=Helicobacter pylori (strain J99 / ATCC 700824) GN=jhp_0131 PE=4 SV=1
341	403	tr|Q9ZLK7|Q9ZLK7_HELPJ	24.57	8	2	2		79781	Putative OS=Helicobacter pylori (strain J99 / ATCC 700824) GN=jhp_0572 PE=4 SV=1
480	2225	tr|Q9ZLF1|Q9ZLF1_HELPJ	24.51	7	2	2		47360	Putative TYPE II DNA MODIFICATION ENZYME (METHYLTRANSFERASE) OS=Helicobacter pylori (strain J99 / ATCC 700824) GN=jhp_0629 PE=4 SV=1
288	162	Q9ZJY0|Y1168_HELPJ	24.49	5	1	1		39544	Protein jhp_1168 OS=Helicobacter pylori (strain J99 / ATCC 700824) GN=jhp_1168 PE=1 SV=1
900	665	Q9ZMZ1|RS20_HELPJ	24.32	18	2	2		10196	30S ribosomal protein S20 OS=Helicobacter pylori (strain J99 / ATCC 700824) GN=rpsT PE=3 SV=1
266	513	Q9ZJI7|RSMA_HELPJ	24.2	6	1	1	Carbamidomethylation	30542	Ribosomal RNA small subunit methyltransferase A OS=Helicobacter pylori (strain J99 / ATCC 700824) GN=rsmA PE=3 SV=1
251	236	tr|Q9ZL71|Q9ZL71_HELPJ	24.17	5	1	1	Carbamidomethylation	53511	Putative PROBABLE N-ACETYLMURAMOYL-L-ALANINE AMIDASE OS=Helicobacter pylori (strain J99 / ATCC 700824) GN=amiA PE=4 SV=1
244	896	tr|Q9ZN24|Q9ZN24_HELPJ	24.13	10	1	1		41989	DNA transformation compentancy OS=Helicobacter pylori (strain J99 / ATCC 700824) GN=comB3 PE=4 SV=1
273	1917	tr|Q9ZJ92|Q9ZJ92_HELPJ	24.12	5	1	1		70857	Putative TYPE I RESTRICTION ENZYME (SPECIFICITY SUBUNIT) OS=Helicobacter pylori (strain J99 / ATCC 700824) GN=hsdS_3a PE=4 SV=1
273	1916	tr|V6CJI2|V6CJI2_HELPJ	24.12	5	1	1		70775	Type I specificity subunit OS=Helicobacter pylori (strain J99 / ATCC 700824) GN=jhp1422 PE=4 SV=1
727	879	tr|Q9ZMI5|Q9ZMI5_HELPJ	24.05	7	2	2	Carbamidomethylation	58217	ABC transporter ATP-binding protein OS=Helicobacter pylori (strain J99 / ATCC 700824) GN=jhp_0235 PE=3 SV=1
284	254	tr|Q9ZKG0|Q9ZKG0_HELPJ	24.02	7	1	1	Carbamidomethylation	48536	Putative AMINOTRANSFERASE OS=Helicobacter pylori (strain J99 / ATCC 700824) GN=jhp_0976 PE=3 SV=1
143	432	tr|Q9ZJW1|Q9ZJW1_HELPJ	23.93	2	1	1		94617	NADH oxidoreductase I OS=Helicobacter pylori (strain J99 / ATCC 700824) GN=nuoG PE=4 SV=1
290	459	Q9ZK81|ATPB_HELPJ	23.6	3	1	1		51436	ATP synthase subunit beta OS=Helicobacter pylori (strain J99 / ATCC 700824) GN=atpD PE=3 SV=1
193	2463	Q9ZMZ8|UREH_HELPJ	23.57	13	1	1	Carbamidomethylation	29732	Urease accessory protein UreH OS=Helicobacter pylori (strain J99 / ATCC 700824) GN=ureH PE=3 SV=1
271	1768	Q9ZJU7|TRPD_HELPJ	23.44	9	1	1	Carbamidomethylation	36718	Anthranilate phosphoribosyltransferase OS=Helicobacter pylori (strain J99 / ATCC 700824) GN=trpD PE=3 SV=1
230	1660	tr|Q9ZKU3|Q9ZKU3_HELPJ	23.35	4	1	1		57932	Putative OS=Helicobacter pylori (strain J99 / ATCC 700824) GN=jhp_0842 PE=4 SV=1
435	442	tr|Q9ZLA3|Q9ZLA3_HELPJ	23.35	11	2	2		55988	D-ALANYL-D-ALANINE-ADDING ENZYME OS=Helicobacter pylori (strain J99 / ATCC 700824) GN=murF PE=4 SV=1
211	1642	tr|Q9ZKM8|Q9ZKM8_HELPJ	23.32	6	1	1		40754	Putative OS=Helicobacter pylori (strain J99 / ATCC 700824) GN=jhp_0907 PE=4 SV=1
194	765	Q9ZJM5|DNAB_HELPJ	23.32	6	1	1		55540	Replicative DNA helicase OS=Helicobacter pylori (strain J99 / ATCC 700824) GN=dnaB PE=3 SV=1
231	899	Q9ZM34|FLHF_HELPJ	23.04	9	1	1		51949	Flagellar biosynthesis protein FlhF OS=Helicobacter pylori (strain J99 / ATCC 700824) GN=flhF PE=3 SV=1
133	764	tr|Q9ZMU5|Q9ZMU5_HELPJ	22.72	8	1	1	Carbamidomethylation	50873	PHOSPHO-2-DEHYDRO-3-DEOXYHEPTONATE ALDOLASE OS=Helicobacter pylori (strain J99 / ATCC 700824) GN=aroF PE=4 SV=1
213	2169	tr|Q9ZM05|Q9ZM05_HELPJ	22.57	6	1	1		57578	Putative OS=Helicobacter pylori (strain J99 / ATCC 700824) GN=jhp_0420 PE=4 SV=1
294	588	tr|Q9ZKL1|Q9ZKL1_HELPJ	22.52	9	1	1		30235	Putative OS=Helicobacter pylori (strain J99 / ATCC 700824) GN=jhp_0924 PE=4 SV=1
254	1390	tr|Q9ZMI0|Q9ZMI0_HELPJ	22.46	18	1	1		16650	Putative OS=Helicobacter pylori (strain J99 / ATCC 700824) GN=jhp_0240 PE=4 SV=1
256	1019	tr|Q9ZLJ8|Q9ZLJ8_HELPJ	22.37	10	1	1		34298	Putative Outer membrane protein OS=Helicobacter pylori (strain J99 / ATCC 700824) GN=jhp_0581 PE=4 SV=1
190	10528	tr|Q9ZLU0|Q9ZLU0_HELPJ	22.08	5	1	1		34735	Cag island protein OS=Helicobacter pylori (strain J99 / ATCC 700824) GN=cagN PE=4 SV=1
257	27710	P0A0S4|FLIQ_HELPJ	21.81	16	1	1		9762	Flagellar biosynthetic protein FliQ OS=Helicobacter pylori (strain J99 / ATCC 700824) GN=fliQ PE=3 SV=1
243	127	tr|Q9ZJ44|Q9ZJ44_HELPJ	21.65	6	1	1		67025	PENICILLIN-BINDING PROTEIN OS=Helicobacter pylori (strain J99 / ATCC 700824) GN=jhp_1473 PE=4 SV=1
155	547	tr|Q9ZK51|Q9ZK51_HELPJ	21.51	9	1	1	Carbamidomethylation	36006	Putative THIOREDOXIN REDUCTASE OS=Helicobacter pylori (strain J99 / ATCC 700824) GN=trxB_2 PE=4 SV=1
296	27712	tr|Q9ZJ40|Q9ZJ40_HELPJ	21.51	16	1	1		22736	Putative OS=Helicobacter pylori (strain J99 / ATCC 700824) GN=jhp_1477 PE=4 SV=1
245	1585	tr|Q9ZLV9|Q9ZLV9_HELPJ	21.5	12	1	1		38449	Putative OS=Helicobacter pylori (strain J99 / ATCC 700824) GN=jhp_0467 PE=4 SV=1
126	405	Q9ZJX9|RNR_HELPJ	21.28	4	1	1		74161	Ribonuclease R OS=Helicobacter pylori (strain J99 / ATCC 700824) GN=rnr PE=3 SV=1
297	706	tr|Q9ZMC6|Q9ZMC6_HELPJ	21.22	7	1	1		33643	Putative OS=Helicobacter pylori (strain J99 / ATCC 700824) GN=jhp_0295 PE=4 SV=1
291	1923	tr|Q9ZMG5|Q9ZMG5_HELPJ	21.13	6	1	1		24402	Putative OS=Helicobacter pylori (strain J99 / ATCC 700824) GN=jhp_0255 PE=4 SV=1
235	805	Q9ZLL8|KAD_HELPJ	21.09	23	1	1		21409	Adenylate kinase OS=Helicobacter pylori (strain J99 / ATCC 700824) GN=adk PE=3 SV=1
274	5	P56876|TSAA_HELPJ	20.82	10	1	1	Carbamidomethylation	22259	Probable peroxiredoxin OS=Helicobacter pylori (strain J99 / ATCC 700824) GN=tsaA PE=1 SV=1
276	1650	tr|Q9ZKC7|Q9ZKC7_HELPJ	20.71	11	1	1	Carbamidomethylation	37354	Putative TYPE II DNA MODIFICATION ENZYME (METHYLTRANSFERASE) OS=Helicobacter pylori (strain J99 / ATCC 700824) GN=jhp_1012 PE=4 SV=1
277	1092	Q9ZK28|DHAS_HELPJ	20.56	13	1	1		38131	Aspartate-semialdehyde dehydrogenase OS=Helicobacter pylori (strain J99 / ATCC 700824) GN=asd PE=3 SV=1
195	941	Q9ZLC0|DCUA_HELPJ	20.35	6	1	1		47292	Anaerobic C4-dicarboxylate transporter DcuA OS=Helicobacter pylori (strain J99 / ATCC 700824) GN=dcuA PE=3 SV=1
170	1783	tr|Q9ZJI9|Q9ZJI9_HELPJ	20.2	6	1	1		23596	Putative OS=Helicobacter pylori (strain J99 / ATCC 700824) GN=jhp_1319 PE=4 SV=1
292	621	tr|Q9ZN41|Q9ZN41_HELPJ	20.19	10	1	1	Carbamidomethylation	45725	Carboxynorspermidine/carboxyspermidine decarboxylase OS=Helicobacter pylori (strain J99 / ATCC 700824) GN=nspC PE=3 SV=1
198	533	tr|Q9ZLE8|Q9ZLE8_HELPJ	20.18	3	1	1		86607	Putative HYDANTOIN UTILIZATION OS=Helicobacter pylori (strain J99 / ATCC 700824) GN=jhp_0632 PE=4 SV=1
180	94	tr|Q9ZKZ8|Q9ZKZ8_HELPJ	20.14	3	1	1		102181	TYPE I RESTRICTION ENZYME (RESTRICTION SUBUNIT) OS=Helicobacter pylori (strain J99 / ATCC 700824) GN=hsdR_2 PE=4 SV=1
212	365	tr|Q9ZL60|Q9ZL60_HELPJ	20.12	16	1	1		20025	Putative OS=Helicobacter pylori (strain J99 / ATCC 700824) GN=jhp_0720 PE=4 SV=1
234	2112	tr|Q9ZM49|Q9ZM49_HELPJ	20.1	16	1	1		18848	Putative OS=Helicobacter pylori (strain J99 / ATCC 700824) GN=jhp_0374 PE=4 SV=1
293	427	Q9ZMD0|GSA_HELPJ	20.06	8	1	1	Carbamidomethylation	46729	Glutamate-1-semialdehyde 2 1-aminomutase OS=Helicobacter pylori (strain J99 / ATCC 700824) GN=hemL PE=3 SV=1

## Sheet: UM171
Protein Group	Protein ID	Accession	-10lgP	Coverage (%)	#Peptides	#Unique	PTM	Avg. Mass	Description
1	1	Q9ZN50|CH60_HELPJ	441.76	87	112	112	Carbamidomethylation; Carbamidomethylation (DHKE X@N-term); Methyl ester; Deamidation (NQ); Hydroxylation; 23 more	58241	60 kDa chaperonin OS=Helicobacter pylori (strain J99 / ATCC 700824) GN=groL PE=3 SV=1
2	3	Q9ZMZ4|URE23_HELPJ	332.84	99	50	50	Carbamidomethylation; Carbamidomethylation (DHKE X@N-term); Sodium adduct; Methyl ester; Hydroxylation; 13 more	26568	Urease subunit alpha OS=Helicobacter pylori (strain J99 / ATCC 700824) GN=ureA PE=3 SV=1
5	5	P56876|TSAA_HELPJ	287.86	86	37	37	Carbamidomethylation; Carbamidomethylation (DHKE X@N-term); Methyl ester; Deamidation (NQ); Oxidation (M); 7 more	22259	Probable peroxiredoxin OS=Helicobacter pylori (strain J99 / ATCC 700824) GN=tsaA PE=1 SV=1
3	2	Q9ZL64|ACON2_HELPJ	278.61	79	73	73	Carbamidomethylation; Carbamidomethylation (DHKE X@N-term); Guanidination; Sodium adduct; Methyl ester; 13 more	92742	Aconitate hydratase 2 OS=Helicobacter pylori (strain J99 / ATCC 700824) GN=acnB PE=3 SV=1
7	17	Q9ZK53|FLAV_HELPJ	273.5	89	21	21	Methyl ester; Deamidation (NQ); Hydroxylation; Amidation; Myristoylation; 3 more	17473	Flavodoxin OS=Helicobacter pylori (strain J99 / ATCC 700824) GN=fldA PE=1 SV=1
4	8	Q9ZMW4|DNAK_HELPJ	273.22	83	76	76	Carbamidomethylation; Carbamidomethylation (DHKE X@N-term); Methyl ester; Deamidation (NQ); Hydroxylation; 17 more	67122	Chaperone protein DnaK OS=Helicobacter pylori (strain J99 / ATCC 700824) GN=dnaK PE=3 SV=3
6	4	P69997|URE1_HELPJ	260.96	52	40	40	Carbamidomethylation; Carbamidomethylation (DHKE X@N-term); Methyl ester; Deamidation (NQ); Hydroxylation; 7 more	61684	Urease subunit beta OS=Helicobacter pylori (strain J99 / ATCC 700824) GN=ureB PE=3 SV=1
9	6	Q9ZMK8|MSRAB_HELPJ	218.85	70	32	32	Carbamidomethylation; Carbamidomethylation (DHKE X@N-term); Sodium adduct; Methyl ester; Deamidation (NQ); 5 more	41249	Peptide methionine sulfoxide reductase MsrA/MsrB OS=Helicobacter pylori (strain J99 / ATCC 700824) GN=msrAB PE=3 SV=1
10	7	Q9ZMQ7|Y161_HELPJ	200.4	82	31	31	Carbamidomethylation (DHKE X@N-term); Methyl ester; Deamidation (NQ); Hydroxylation; Phosphorylation (STY); 6 more	34040	Putative peptidyl-prolyl cis-trans isomerase jhp_0161 OS=Helicobacter pylori (strain J99 / ATCC 700824) GN=jhp_0161 PE=3 SV=1
16	16	tr|Q9ZLC2|Q9ZLC2_HELPJ	198.24	53	9	9	Carbamidomethylation; Carbamidomethylation (DHKE X@N-term); Guanidination; Methyl ester; Deamidation (NQ); 5 more	17565	Putative OS=Helicobacter pylori (strain J99 / ATCC 700824) GN=jhp_0658 PE=4 SV=1
17	10	P66929|THIO_HELPJ	186.32	85	11	11	Carbamidomethylation; Carbamidomethylation (DHKE X@N-term); Methyl ester; Hydroxylation; Phosphorylation (STY); Mutation	11855	Thioredoxin OS=Helicobacter pylori (strain J99 / ATCC 700824) GN=trxA PE=3 SV=1
14	96	tr|Q9ZLC3|Q9ZLC3_HELPJ	159.44	74	17	17	Carbamidomethylation; Carbamidomethylation (DHKE X@N-term); Methyl ester; Deamidation (NQ); Hydroxylation; 4 more	15949	Putative OS=Helicobacter pylori (strain J99 / ATCC 700824) GN=jhp_0657 PE=4 SV=1
18	9	Q9ZKE6|SODF_HELPJ	155.2	39	10	10	Levuglandinyl-lysine anhydrolactam adduct; Nitroalkylation by Nitro Oleic Acid	24532	Superoxide dismutase [Fe] OS=Helicobacter pylori (strain J99 / ATCC 700824) GN=sodB PE=3 SV=1
22	12	Q9ZLZ3|TYPA_HELPJ	153.2	22	9	9	Carbamidomethylation; Mutation	66649	GTP-binding protein TypA/BipA homolog OS=Helicobacter pylori (strain J99 / ATCC 700824) GN=typA PE=3 SV=1
25	76	tr|Q9ZJY4|Q9ZJY4_HELPJ	143.81	59	5	5	Methyl ester; Carbamylation	9125	Putative OS=Helicobacter pylori (strain J99 / ATCC 700824) GN=jhp_1163 PE=4 SV=1
31	31	Q9ZKU4|PTAS_HELPJ	140.72	60	23	23	Carbamidomethylation; Carbamidomethylation (DHKE X@N-term); Methyl ester; Deamidation (NQ); Phosphorylation (STY); 5 more	56738	Phosphate acetyltransferase OS=Helicobacter pylori (strain J99 / ATCC 700824) GN=pta PE=3 SV=1
29	41	P56875|RL7_HELPJ	132.57	43	9	9	Carbamidomethylation (DHKE X@N-term); Methyl ester; Hydroxylation; Phosphorylation (STY); Acetylation (N-term); 2 more	13314	50S ribosomal protein L7/L12 OS=Helicobacter pylori (strain J99 / ATCC 700824) GN=rplL PE=3 SV=1
35	29	tr|Q9ZJG1|Q9ZJG1_HELPJ	126.33	82	7	7	Carbamidomethylation; Carbamidomethylation (DHKE X@N-term); Carboxylation (DKW); Mutation	11727	Thioredoxin OS=Helicobacter pylori (strain J99 / ATCC 700824) GN=jhp_1351 PE=3 SV=1
34	30	Q9ZKB5|HCPC_HELPJ	124.96	32	7	7	Carbamidomethylation; Carbamidomethylation (DHKE X@N-term); Methyl ester; Phosphorylation (STY); Acetylation (N-term); Acetylation (K)	31527	Putative beta-lactamase HcpC OS=Helicobacter pylori (strain J99 / ATCC 700824) GN=hcpC PE=3 SV=1
12	28	Q9ZK23|RPOBC_HELPJ	123.31	32	63	63	Carbamidomethylation; Carbamidomethylation (DHKE X@N-term); Guanidination; Sodium adduct; Methyl ester; 13 more	323750	Bifunctional DNA-directed RNA polymerase subunit beta-beta' OS=Helicobacter pylori (strain J99 / ATCC 700824) GN=rpoBC PE=3 SV=1
56	27	Q9ZKB3|EDD_HELPJ	117.77	23	7	7	Carbamidomethylation; Carbamidomethylation (DHKE X@N-term); Sodium adduct	66603	Phosphogluconate dehydratase OS=Helicobacter pylori (strain J99 / ATCC 700824) GN=edd PE=3 SV=1
37	22	Q9ZMP0|FRDA_HELPJ	114.35	12	7	7	Methyl ester; Hydroxylation; Mutation	80120	Fumarate reductase flavoprotein subunit OS=Helicobacter pylori (strain J99 / ATCC 700824) GN=frdA PE=3 SV=1
41	181	Q9ZN36|IDH_HELPJ	114.03	3	3	3	Mutation	47462	Isocitrate dehydrogenase [NADP] OS=Helicobacter pylori (strain J99 / ATCC 700824) GN=icd PE=3 SV=1
28	14	tr|Q9ZK97|Q9ZK97_HELPJ	113.51	29	24	21	Carbamidomethylation (DHKE X@N-term); Guanidination; Methyl ester; Deamidation (NQ); Phosphorylation (STY); 2 more	131027	Putative OS=Helicobacter pylori (strain J99 / ATCC 700824) GN=jhp_1044 PE=4 SV=1
74	45	tr|Q9ZM03|Q9ZM03_HELPJ	109.91	16	7	6	Carbamidomethylation (DHKE X@N-term); Phosphorylation (STY); Oxidation (M); Acetylation (N-term); Dihydroxy	67737	OLIGOPEPTIDASE OS=Helicobacter pylori (strain J99 / ATCC 700824) GN=pepF PE=4 SV=1
23	43	tr|Q9ZLV0|Q9ZLV0_HELPJ	102.1	12	18	18	Carbamidomethylation; Carbamidomethylation (DHKE X@N-term); Sodium adduct; Methyl ester; Hydroxylation; 5 more	207505	Cag island protein OS=Helicobacter pylori (strain J99 / ATCC 700824) GN=14 PE=4 SV=1
68	98	Q9ZLW3|RL9_HELPJ	93.72	53	5	5	Mutation	16446	50S ribosomal protein L9 OS=Helicobacter pylori (strain J99 / ATCC 700824) GN=rplI PE=3 SV=1
38	91	Q9ZM46|IF2_HELPJ	92.54	30	18	18	Carbamidomethylation (DHKE X@N-term); Methyl ester; Deamidation (NQ); Phosphorylation (STY); Acetylation (N-term); 3 more	105962	Translation initiation factor IF-2 OS=Helicobacter pylori (strain J99 / ATCC 700824) GN=infB PE=3 SV=1
72	19	tr|Q9ZLY5|Q9ZLY5_HELPJ	91.49	11	8	6		103454	Putative OS=Helicobacter pylori (strain J99 / ATCC 700824) GN=jhp_0440 PE=4 SV=1
49	42	Q9ZJ57|MFD_HELPJ	87.54	36	21	21	Carbamidomethylation; Carbamidomethylation (DHKE X@N-term); Methyl ester; Phosphorylation (STY); Oxidation (M); 5 more	113437	Transcription-repair-coupling factor OS=Helicobacter pylori (strain J99 / ATCC 700824) GN=mfd PE=3 SV=1
60	39	Q9ZKM3|FTSA_HELPJ	83.17	35	12	12	Carbamidomethylation; Hexose (NSY); Carbamylation; Ornithine from Arginine	54692	Cell division protein FtsA OS=Helicobacter pylori (strain J99 / ATCC 700824) GN=ftsA PE=3 SV=1
44	52	tr|Q9ZKM4|Q9ZKM4_HELPJ	82.89	42	14	14	Carbamidomethylation (DHKE X@N-term); Methyl ester; Oxidation (M); Acetylation (K); Biotinylation; Aminoethylbenzenesulfonylation	56622	Putative OS=Helicobacter pylori (strain J99 / ATCC 700824) GN=jhp_0911 PE=4 SV=1
36	97	Q9ZJI4|RLMN_HELPJ	82.38	60	20	20	Carbamidomethylation; Carbamidomethylation (DHKE X@N-term); Methyl ester; Deamidation (NQ); Hydroxylation; 6 more	40659	Dual-specificity RNA methyltransferase RlmN OS=Helicobacter pylori (strain J99 / ATCC 700824) GN=rlmN PE=3 SV=1
73	54	tr|Q9ZM86|Q9ZM86_HELPJ	79.75	11	6	6	Carbamidomethylation; Methyl ester; Oxidation (M); Acetylation (K); Mutation	91081	Putative OS=Helicobacter pylori (strain J99 / ATCC 700824) GN=jhp_0336 PE=4 SV=1
51	51	Q9ZJF9|DPO3A_HELPJ	79.6	13	11	11	Carbamidomethylation; Carbamidomethylation (DHKE X@N-term); Methyl ester; Deamidation (NQ); Phosphorylation (STY); 3 more	138043	DNA polymerase III subunit alpha OS=Helicobacter pylori (strain J99 / ATCC 700824) GN=dnaE PE=3 SV=1
110	88	Q9ZMA9|ILVC_HELPJ	79.32	48	10	10	Carbamidomethylation; Oxidation (M); Acetylation (K); Formylation	36517	Ketol-acid reductoisomerase OS=Helicobacter pylori (strain J99 / ATCC 700824) GN=ilvC PE=3 SV=1
144	188	tr|Q9ZMK3|Q9ZMK3_HELPJ	77.89	12	2	2	Carbamidomethylation (DHKE X@N-term); Sodium adduct	29490	Putative OS=Helicobacter pylori (strain J99 / ATCC 700824) GN=jhp_0216 PE=4 SV=1
39	86	tr|Q9ZKJ7|Q9ZKJ7_HELPJ	77.69	34	11	11	Carbamidomethylation; Carbamidomethylation (DHKE X@N-term); Methyl ester; Deamidation (NQ); Phosphorylation (STY); 3 more	47987	Putative OS=Helicobacter pylori (strain J99 / ATCC 700824) GN=jhp_0938 PE=4 SV=1
40	26	tr|Q9ZJ87|Q9ZJ87_HELPJ	76.56	35	6	6	4-hydroxynonenal (HNE)	36839	Arginase OS=Helicobacter pylori (strain J99 / ATCC 700824) GN=rocF PE=3 SV=1
79	100	tr|Q9ZJA3|Q9ZJA3_HELPJ	75.67	32	19	18	Carbamidomethylation; Carbamidomethylation (DHKE X@N-term); Methyl ester; Deamidation (NQ); Phosphorylation (STY); 5 more	111665	TYPE III RESTRICTION ENZYME OS=Helicobacter pylori (strain J99 / ATCC 700824) GN=res_2 PE=4 SV=1
46	61	tr|Q9ZME6|Q9ZME6_HELPJ	74.77	12	15	15	Carbamidomethylation (DHKE X@N-term); Methyl ester; Phosphorylation (STY); Acetylation (K); Carbamylation	313072	Putative vacuolating cytotoxin (VacA) paralog OS=Helicobacter pylori (strain J99 / ATCC 700824) GN=jhp_0274 PE=4 SV=1
70	44	tr|Q9ZKA9|Q9ZKA9_HELPJ	73.55	19	3	3	Carbamidomethylation	38939	ZINC-DEPENDENT ALCOHOL DEHYDROGENASE OS=Helicobacter pylori (strain J99 / ATCC 700824) GN=jhp_1030 PE=3 SV=1
61	34	Q9ZLL4|MUTS2_HELPJ	70.88	18	7	7	O-Isopropylmethylphosphonylation	86648	Endonuclease MutS2 OS=Helicobacter pylori (strain J99 / ATCC 700824) GN=mutS2 PE=3 SV=1
183	179	Q9ZMX5|THRC_HELPJ	70.57	2	1	1		54654	Threonine synthase OS=Helicobacter pylori (strain J99 / ATCC 700824) GN=thrC PE=3 SV=1
106	142	Q9ZJJ1|SYI_HELPJ	70.33	18	8	8	Carbamidomethylation; Methyl ester; Acetylation (N-term); 4-hydroxynonenal (HNE)	105969	Isoleucine--tRNA ligase OS=Helicobacter pylori (strain J99 / ATCC 700824) GN=ileS PE=3 SV=1
59	57	tr|Q9ZLM3|Q9ZLM3_HELPJ	70.21	8	11	11	Carbamidomethylation (DHKE X@N-term); Methyl ester; Acetylation (K)	348352	Putative vacuolating cytotoxin (VacA) paralog OS=Helicobacter pylori (strain J99 / ATCC 700824) GN=jhp_0556 PE=4 SV=1
107	78	tr|Q9ZJK9|Q9ZJK9_HELPJ	67.98	16	8	8	Carbamidomethylation; Carbamidomethylation (DHKE X@N-term); Methyl ester; Acetylation (K); Amidation	91441	Putative TYPE III RESTRICTION ENZYME OS=Helicobacter pylori (strain J99 / ATCC 700824) GN=res_1 PE=4 SV=1
57	59	tr|Q9ZM07|Q9ZM07_HELPJ	66.7	22	7	7	Carbamidomethylation; Methyl ester; Dehydration; Carboxylation (DKW)	72330	Putative OS=Helicobacter pylori (strain J99 / ATCC 700824) GN=jhp_0417 PE=4 SV=1
76	62	tr|Q9ZM72|Q9ZM72_HELPJ	64.54	22	5	5	Methyl ester; Carboxylation (DKW); Aminoethylcysteine	50226	Putative OS=Helicobacter pylori (strain J99 / ATCC 700824) GN=jhp_0350 PE=4 SV=1
80	99	tr|Q9ZJE1|Q9ZJE1_HELPJ	63.9	27	12	12	Carbamidomethylation; Guanidination; Sodium adduct; Methyl ester; Deamidation (NQ); 2 more	77587	DNA helicase OS=Helicobacter pylori (strain J99 / ATCC 700824) GN=rep PE=4 SV=1
88	48	Q9ZKG7|Y415_HELPJ	63.89	20	6	6	Carbamidomethylation; Phosphorylation (STY); Hexose (NSY); Dihydroxy	71160	Uncharacterized MscS family protein jhp_0969 OS=Helicobacter pylori (strain J99 / ATCC 700824) GN=jhp_0969 PE=3 SV=1
250	163	tr|Q9ZMG8|Q9ZMG8_HELPJ	63.25	3	1	1		45656	Putative OS=Helicobacter pylori (strain J99 / ATCC 700824) GN=orf1 PE=4 SV=1
82	74	tr|Q9ZN12|Q9ZN12_HELPJ	63.05	10	8	8	Carbamidomethylation; Carbamidomethylation (DHKE X@N-term); Methyl ester; Acetylation (K)	135225	Proline/pyrroline-5-carboxylate dehydrogenase OS=Helicobacter pylori (strain J99 / ATCC 700824) GN=putA PE=3 SV=1
87	65	Q9ZMH1|CLPB_HELPJ	63.03	16	7	7	Carbamidomethylation (DHKE X@N-term); Methyl ester; Dehydration	96731	Chaperone protein ClpB OS=Helicobacter pylori (strain J99 / ATCC 700824) GN=clpB PE=3 SV=1
141	191	Q9ZKS7|Y858_HELPJ	63.02	47	2	2		7526	Probable tautomerase jhp_0858 OS=Helicobacter pylori (strain J99 / ATCC 700824) GN=jhp_0858 PE=3 SV=3
349	276	Q9ZMS6|ENO_HELPJ	62.13	22	4	4	Mutation	46654	Enolase OS=Helicobacter pylori (strain J99 / ATCC 700824) GN=eno PE=3 SV=1
83	104	tr|Q9ZKS9|Q9ZKS9_HELPJ	62.09	9	9	9	Carbamidomethylation (DHKE X@N-term); Methyl ester; Dehydration	260015	Putative vacuolating cytotoxin (VacA) paralog OS=Helicobacter pylori (strain J99 / ATCC 700824) GN=jhp_0856 PE=4 SV=1
295	189	Q9ZMW8|LUXS_HELPJ	62.08	12	1	1		17424	S-ribosylhomocysteine lyase OS=Helicobacter pylori (strain J99 / ATCC 700824) GN=luxS PE=1 SV=1
78	231	Q9ZL14|IMDH_HELPJ	59.69	5	3	3		51689	Inosine-5'-monophosphate dehydrogenase OS=Helicobacter pylori (strain J99 / ATCC 700824) GN=guaB PE=3 SV=1
156	63	tr|Q9ZJ32|Q9ZJ32_HELPJ	58.78	60	4	4	Carbamidomethylation	15951	Putative OS=Helicobacter pylori (strain J99 / ATCC 700824) GN=jhp_1486 PE=4 SV=1
147	85	Q9ZJQ9|FUMC_HELPJ	57.68	27	7	7	Carbamidomethylation; Methyl ester; Phosphorylation (STY)	50920	Fumarate hydratase class II OS=Helicobacter pylori (strain J99 / ATCC 700824) GN=fumC PE=3 SV=1
116	66	tr|Q9ZN44|Q9ZN44_HELPJ	57.32	12	5	5	Biotinylation	90162	DNA transfer protein OS=Helicobacter pylori (strain J99 / ATCC 700824) GN=virB4_1 PE=4 SV=1
318	72	tr|Q9ZN19|Q9ZN19_HELPJ	56.7	15	6	6	Carbamidomethylation; Carbamidomethylation (DHKE X@N-term); Methyl ester	85553	Putative TRANSCRIPTIONAL REGULATOR OS=Helicobacter pylori (strain J99 / ATCC 700824) GN=jhp_0041 PE=4 SV=1
249	110	P0A0R4|CH10_HELPJ	56.43	47	5	5	Carbamidomethylation	12991	10 kDa chaperonin OS=Helicobacter pylori (strain J99 / ATCC 700824) GN=groS PE=3 SV=1
122	69	tr|Q9ZMY4|Q9ZMY4_HELPJ	56.32	19	5	5	Carbamidomethylation; Oxidation (M)	52421	Putative OS=Helicobacter pylori (strain J99 / ATCC 700824) GN=jhp_0080 PE=4 SV=1
113	67	tr|Q9ZN02|Q9ZN02_HELPJ	54.15	17	4	4		57930	Putative OS=Helicobacter pylori (strain J99 / ATCC 700824) GN=jhp_0058 PE=4 SV=1
69	70	tr|Q9ZJC2|Q9ZJC2_HELPJ	52.57	20	4	4		41219	Putative OS=Helicobacter pylori (strain J99 / ATCC 700824) GN=jhp_1391 PE=4 SV=1
111	117	tr|Q9ZJV3|Q9ZJV3_HELPJ	52.5	13	6	6	Carbamidomethylation; Methyl ester; Formylation	92457	FLAGELLAR FUNCTIONAL PROTEIN OS=Helicobacter pylori (strain J99 / ATCC 700824) GN=pflA PE=4 SV=1
260	192	tr|Q9ZLP1|Q9ZLP1_HELPJ	50.72	5	1	1		41573	SUBUNIT OF 2-OXOGLUTARATE OXIDOREDUCTASE OS=Helicobacter pylori (strain J99 / ATCC 700824) GN=oorA PE=4 SV=1
441	753	Q9ZJH5|PPIA_HELPJ	50.53	21	2	2	Mutation	17631	Peptidyl-prolyl cis-trans isomerase OS=Helicobacter pylori (strain J99 / ATCC 700824) GN=ppiA PE=3 SV=1
117	79	tr|V6CKV3|V6CKV3_HELPJ	50.52	27	4	4		46054	BcgI-like R-M system OS=Helicobacter pylori (strain J99 / ATCC 700824) GN=JHP1364 PE=4 SV=1
100	106	tr|Q9ZLG5|Q9ZLG5_HELPJ	50.22	5	1	1		42747	ASPARTATE AMINOTRANSFERASE OS=Helicobacter pylori (strain J99 / ATCC 700824) GN=aspB PE=3 SV=1
296	193	tr|Q9ZJB5|Q9ZJB5_HELPJ	49.95	4	1	1		39072	Putative RIBOFLAVIN-SPECIFIC DEAMINASE OS=Helicobacter pylori (strain J99 / ATCC 700824) GN=ribD PE=4 SV=1
172	126	tr|Q9ZMZ9|Q9ZMZ9_HELPJ	48.69	14	5	5		92770	Putative OS=Helicobacter pylori (strain J99 / ATCC 700824) GN=jhp_0061 PE=4 SV=1
163	168	tr|V6CKT1|V6CKT1_HELPJ	48.49	15	7	7		124266	Type IIG R-M system OS=Helicobacter pylori (strain J99 / ATCC 700824) GN=JHP1272 PE=4 SV=1
163	169	tr|Q9ZJN3|Q9ZJN3_HELPJ	48.49	14	7	7		134379	Putative OS=Helicobacter pylori (strain J99 / ATCC 700824) GN=JHP1272 PE=4 SV=1
158	114	Q9ZMM2|HTPG_HELPJ	48.46	9	3	3		71140	Chaperone protein HtpG OS=Helicobacter pylori (strain J99 / ATCC 700824) GN=htpG PE=3 SV=1
221	77	Q9ZJU8|TRPC_HELPJ	48.4	13	3	3	Carbamidomethylation	50678	Tryptophan biosynthesis protein TrpCF OS=Helicobacter pylori (strain J99 / ATCC 700824) GN=trpC PE=3 SV=1
309	112	tr|Q9ZLK4|Q9ZLK4_HELPJ	47.96	15	4	4	Carbamidomethylation	64391	Hydrogenase large subunit OS=Helicobacter pylori (strain J99 / ATCC 700824) GN=hyaB PE=3 SV=1
127	84	tr|Q9ZKW8|Q9ZKW8_HELPJ	47.92	6	2	2		70952	Putative OS=Helicobacter pylori (strain J99 / ATCC 700824) GN=jhp_0816 PE=4 SV=1
130	132	tr|Q9ZK57|Q9ZK57_HELPJ	47.67	7	4	4		132628	Putative Outer membrane protein OS=Helicobacter pylori (strain J99 / ATCC 700824) GN=jhp_1084 PE=4 SV=1
214	81	tr|Q9ZN04|Q9ZN04_HELPJ	47.65	24	2	2		21530	Putative OS=Helicobacter pylori (strain J99 / ATCC 700824) GN=jhp_0056 PE=4 SV=1
205	128	tr|Q9ZM84|Q9ZM84_HELPJ	47.14	23	4	4		32363	Riboflavin biosynthesis protein OS=Helicobacter pylori (strain J99 / ATCC 700824) GN=ribF PE=3 SV=1
142	246	Q9ZLI5|ASPA_HELPJ	46.94	2	2	2		51937	Aspartate ammonia-lyase OS=Helicobacter pylori (strain J99 / ATCC 700824) GN=aspA PE=3 SV=1
102	94	tr|Q9ZKZ8|Q9ZKZ8_HELPJ	46.31	9	3	3	Carbamidomethylation	102181	TYPE I RESTRICTION ENZYME (RESTRICTION SUBUNIT) OS=Helicobacter pylori (strain J99 / ATCC 700824) GN=hsdR_2 PE=4 SV=1
162	141	tr|Q9ZKK7|Q9ZKK7_HELPJ	46.16	6	5	5	Carbamidomethylation	255764	Putative OS=Helicobacter pylori (strain J99 / ATCC 700824) GN=jhp_0928 PE=4 SV=1
320	143	Q9ZJM4|NNR_HELPJ	46.03	20	5	5	Carbamidomethylation	50677	Bifunctional NAD(P)H-hydrate repair enzyme Nnr OS=Helicobacter pylori (strain J99 / ATCC 700824) GN=nnr PE=3 SV=1
316	144	Q9ZJE9|DPO1_HELPJ	46.02	16	5	5	Carbamidomethylation	102433	DNA polymerase I OS=Helicobacter pylori (strain J99 / ATCC 700824) GN=polA PE=3 SV=1
479	195	Q9ZLE3|SCOA_HELPJ	44.99	47	6	6	Carbamidomethylation	25325	Succinyl-CoA:3-ketoacid coenzyme A transferase subunit A OS=Helicobacter pylori (strain J99 / ATCC 700824) GN=scoA PE=3 SV=1
96	102	tr|Q9ZJR3|Q9ZJR3_HELPJ	44.93	5	2	2		43600	Putative OS=Helicobacter pylori (strain J99 / ATCC 700824) GN=jhp_1241 PE=4 SV=1
66	118	Q9ZK61|SYV_HELPJ	44.55	6	4	4	Carbamidomethylation	101166	Valine--tRNA ligase OS=Helicobacter pylori (strain J99 / ATCC 700824) GN=valS PE=3 SV=1
103	287	tr|Q9ZMC0|Q9ZMC0_HELPJ	44.55	12	3	3		28584	Putative OS=Helicobacter pylori (strain J99 / ATCC 700824) GN=jhp_0301 PE=4 SV=1
442	204	Q9ZME1|AMIE_HELPJ	44.5	7	1	1		37713	Aliphatic amidase OS=Helicobacter pylori (strain J99 / ATCC 700824) GN=amiE PE=3 SV=1
121	139	tr|Q9ZL05|Q9ZL05_HELPJ	44.42	14	3	3		63563	Putative Outer membrane protein OS=Helicobacter pylori (strain J99 / ATCC 700824) GN=jhp_0777 PE=4 SV=1
128	131	tr|Q9ZLP4|Q9ZLP4_HELPJ	44.11	9	3	3		110767	Putative OS=Helicobacter pylori (strain J99 / ATCC 700824) GN=jhp_0534 PE=4 SV=1
160	127	tr|Q9ZJ44|Q9ZJ44_HELPJ	44.09	9	3	3		67025	PENICILLIN-BINDING PROTEIN OS=Helicobacter pylori (strain J99 / ATCC 700824) GN=jhp_1473 PE=4 SV=1
252	187	tr|Q9ZMB5|Q9ZMB5_HELPJ	43.62	17	2	2		20181	Putative ENDONUCLEASE OS=Helicobacter pylori (strain J99 / ATCC 700824) GN=jhp_0306 PE=4 SV=1
311	180	tr|Q9ZJM2|Q9ZJM2_HELPJ	43.61	19	5	5	Carbamidomethylation	75877	TYPE II DNA MODIFICATION ENZYME (METHYLTRANSFERASE) OS=Helicobacter pylori (strain J99 / ATCC 700824) GN=jhp_1284 PE=4 SV=1
319	150	P66610|RS7_HELPJ	43.03	29	4	4		17971	30S ribosomal protein S7 OS=Helicobacter pylori (strain J99 / ATCC 700824) GN=rpsG PE=3 SV=1
139	200	Q9ZJS6|RL6_HELPJ	42.78	24	2	2		19566	50S ribosomal protein L6 OS=Helicobacter pylori (strain J99 / ATCC 700824) GN=rplF PE=3 SV=1
118	109	tr|Q9ZL17|Q9ZL17_HELPJ	42.71	26	3	3	Carbamidomethylation	31621	Putative lipopolysaccharide biosynthesis protein OS=Helicobacter pylori (strain J99 / ATCC 700824) GN=jhp_0765 PE=4 SV=1
97	136	tr|Q9ZJA2|Q9ZJA2_HELPJ	42.23	6	3	3	Carbamidomethylation	72948	TYPE III DNA MODIFICATION ENZYME (METHYLTRANSFERASE) OS=Helicobacter pylori (strain J99 / ATCC 700824) GN=mod_2 PE=4 SV=1
97	137	tr|V6CKT0|V6CKT0_HELPJ	42.23	6	3	3	Carbamidomethylation	73005	Type III MTase OS=Helicobacter pylori (strain J99 / ATCC 700824) GN=JHP1411 PE=4 SV=1
200	186	tr|Q9ZJQ6|Q9ZJQ6_HELPJ	42.09	20	4	4	Carbamidomethylation	38784	CATION EFFLUX SYSTEM PROTEIN OS=Helicobacter pylori (strain J99 / ATCC 700824) GN=czcB_2 PE=4 SV=1
155	167	Q9ZMB1|LPXK_HELPJ	41.83	25	4	4	Carbamidomethylation	35568	Tetraacyldisaccharide 4'-kinase OS=Helicobacter pylori (strain J99 / ATCC 700824) GN=lpxK PE=3 SV=1
267	212	tr|Q9ZLY8|Q9ZLY8_HELPJ	41.75	7	1	1		35892	Catalase-related peroxidase OS=Helicobacter pylori (strain J99 / ATCC 700824) GN=jhp_0437 PE=3 SV=1
328	232	Q9ZLL9|SYDND_HELPJ	41.61	4	2	2		65617	Aspartate--tRNA(Asp/Asn) ligase OS=Helicobacter pylori (strain J99 / ATCC 700824) GN=aspS PE=3 SV=1
131	134	tr|Q9ZJ90|Q9ZJ90_HELPJ	41.33	5	3	3		115806	TYPE I RESTRICTION ENZYME (RESTRICTION SUBUNIT) OS=Helicobacter pylori (strain J99 / ATCC 700824) GN=hsdR_3 PE=4 SV=1
133	148	Q9ZM87|FTSK_HELPJ	40.91	10	3	3		94775	DNA translocase FtsK OS=Helicobacter pylori (strain J99 / ATCC 700824) GN=ftsK PE=3 SV=1
325	190	tr|Q9ZKA7|Q9ZKA7_HELPJ	40.83	20	4	2	Carbamidomethylation	46977	Putative lipopolysaccharide biosynthesis protein OS=Helicobacter pylori (strain J99 / ATCC 700824) GN=jhp_1032 PE=4 SV=1
353	176	Q9ZM69|COPA_HELPJ	40.51	8	4	4		81912	Copper-transporting ATPase OS=Helicobacter pylori (strain J99 / ATCC 700824) GN=copA PE=3 SV=1
373	236	tr|Q9ZL71|Q9ZL71_HELPJ	40.32	10	2	2		53511	Putative PROBABLE N-ACETYLMURAMOYL-L-ALANINE AMIDASE OS=Helicobacter pylori (strain J99 / ATCC 700824) GN=amiA PE=4 SV=1
224	221	tr|Q9ZMJ4|Q9ZMJ4_HELPJ	40.12	8	2	2	Carbamidomethylation	35033	Putative OCTAPRENYL-DIPHOSPHATE SYNTHASE OS=Helicobacter pylori (strain J99 / ATCC 700824) GN=ispB PE=3 SV=1
198	140	tr|Q9ZK91|Q9ZK91_HELPJ	39.7	19	3	3	Carbamidomethylation	36920	Cytosine-specific methyltransferase OS=Helicobacter pylori (strain J99 / ATCC 700824) GN=jhp_1050 PE=3 SV=1
150	147	Q9ZMH8|Y242_HELPJ	39.54	18	3	3		38864	Putative zinc metalloprotease jhp_0242 OS=Helicobacter pylori (strain J99 / ATCC 700824) GN=jhp_0242 PE=3 SV=2
159	201	tr|Q9ZM12|Q9ZM12_HELPJ	39.03	24	4	4		50033	Putative ZINC PROTEASE OS=Helicobacter pylori (strain J99 / ATCC 700824) GN=jhp_0411 PE=3 SV=1
343	248	tr|Q9ZKK4|Q9ZKK4_HELPJ	38.92	6	2	2	Carbamidomethylation	78874	DNA topoisomerase OS=Helicobacter pylori (strain J99 / ATCC 700824) GN=topA_3 PE=3 SV=1
233	210	tr|Q9ZMH4|Q9ZMH4_HELPJ	38.81	20	2	2		20162	Putative OS=Helicobacter pylori (strain J99 / ATCC 700824) GN=jhp_0246 PE=4 SV=1
184	105	Q9ZJ34|METN_HELPJ	38.6	11	2	2	Carbamidomethylation	36592	Methionine import ATP-binding protein MetN OS=Helicobacter pylori (strain J99 / ATCC 700824) GN=metN PE=3 SV=1
175	161	Q9ZML2|ISCS_HELPJ	38.53	19	3	3		42432	Cysteine desulfurase IscS OS=Helicobacter pylori (strain J99 / ATCC 700824) GN=iscS PE=3 SV=1
297	234	tr|Q9ZLB1|Q9ZLB1_HELPJ	38.5	6	1	1		42423	Putative OS=Helicobacter pylori (strain J99 / ATCC 700824) GN=jhp_0669 PE=4 SV=1
347	182	tr|Q9ZLD7|Q9ZLD7_HELPJ	38.29	18	3	3		43476	Putative TRANSCRIPTIONAL REGULATOR OS=Helicobacter pylori (strain J99 / ATCC 700824) GN=jhp_0643 PE=4 SV=1
415	229	Q9ZKE7|TPX_HELPJ	38.21	10	1	1		18262	Probable thiol peroxidase OS=Helicobacter pylori (strain J99 / ATCC 700824) GN=tpx PE=3 SV=1
268	235	Q9ZJT5|RPOA_HELPJ	37.89	7	1	1		38480	DNA-directed RNA polymerase subunit alpha OS=Helicobacter pylori (strain J99 / ATCC 700824) GN=rpoA PE=1 SV=1
386	318	tr|Q9ZKX4|Q9ZKX4_HELPJ	37.8	7	2	2		88557	Putative IRON-REGULATED OUTER MEMBRANE PROTEIN OS=Helicobacter pylori (strain J99 / ATCC 700824) GN=frpB_1 PE=4 SV=1
338	162	Q9ZJY0|Y1168_HELPJ	37.69	16	2	2		39544	Protein jhp_1168 OS=Helicobacter pylori (strain J99 / ATCC 700824) GN=jhp_1168 PE=1 SV=1
491	241	tr|Q9ZM09|Q9ZM09_HELPJ	37.68	17	4	4		46935	TYPE I RESTRICTION ENZYME (SPECIFICITY SUBUNIT) OS=Helicobacter pylori (strain J99 / ATCC 700824) GN=hsdS_1a PE=4 SV=1
269	258	tr|Q9ZJ97|Q9ZJ97_HELPJ	37.67	9	2	2	Carbamidomethylation	54596	Putative OS=Helicobacter pylori (strain J99 / ATCC 700824) GN=jhp_1416 PE=4 SV=1
403	208	Q9ZJ74|F16PA_HELPJ	37.43	11	2	2		32880	Fructose-1 6-bisphosphatase class 1 OS=Helicobacter pylori (strain J99 / ATCC 700824) GN=fbp PE=3 SV=1
385	160	Q9ZMV6|Y117_HELPJ	37.18	15	2	2		34341	UPF0026 protein jhp_0109 OS=Helicobacter pylori (strain J99 / ATCC 700824) GN=jhp_0109 PE=3 SV=1
501	222	tr|Q9ZN48|Q9ZN48_HELPJ	36.83	20	4	4	Carbamidomethylation	40111	Putative OS=Helicobacter pylori (strain J99 / ATCC 700824) GN=jhp_0011 PE=4 SV=1
495	262	tr|Q9ZKA8|Q9ZKA8_HELPJ	36.8	17	4	2	Carbamidomethylation	46356	Putative lipopolysaccharide biosynthesis protein OS=Helicobacter pylori (strain J99 / ATCC 700824) GN=jhp_1031 PE=4 SV=1
157	183	Q9ZJY5|SYA_HELPJ	36.54	6	3	3		94978	Alanine--tRNA ligase OS=Helicobacter pylori (strain J99 / ATCC 700824) GN=alaS PE=3 SV=1
101	217	tr|Q9ZKE9|Q9ZKE9_HELPJ	36.46	3	2	2		91181	Histidine kinase OS=Helicobacter pylori (strain J99 / ATCC 700824) GN=cheA PE=4 SV=1
518	245	Q9ZM10|PPK_HELPJ	36.35	12	4	4		77850	Polyphosphate kinase OS=Helicobacter pylori (strain J99 / ATCC 700824) GN=ppk PE=3 SV=1
337	295	tr|Q9ZJN6|Q9ZJN6_HELPJ	36.23	8	2	2		50568	CARBOXYL-TERMINAL PROTEASE OS=Helicobacter pylori (strain J99 / ATCC 700824) GN=prc PE=3 SV=1
418	326	Q9ZKZ2|GUAC_HELPJ	36.15	9	2	2	Carbamidomethylation	35845	GMP reductase OS=Helicobacter pylori (strain J99 / ATCC 700824) GN=guaC PE=3 SV=1
444	268	Q9ZLS1|ACP_HELPJ	36.08	22	1	1		8619	Acyl carrier protein OS=Helicobacter pylori (strain J99 / ATCC 700824) GN=acpP PE=3 SV=1
359	321	Q9ZM94|DXS_HELPJ	35.87	6	2	2		67782	1-deoxy-D-xylulose-5-phosphate synthase OS=Helicobacter pylori (strain J99 / ATCC 700824) GN=dxs PE=3 SV=1
232	157	Q9ZL91|FLID_HELPJ	35.72	5	2	2		74119	Flagellar hook-associated protein 2 OS=Helicobacter pylori (strain J99 / ATCC 700824) GN=fliD PE=3 SV=3
207	203	tr|Q9ZLZ0|Q9ZLZ0_HELPJ	35.63	4	1	1		39662	Cytosine-specific methyltransferase OS=Helicobacter pylori (strain J99 / ATCC 700824) GN=jhp_0435 PE=3 SV=1
348	226	tr|Q9ZLU9|Q9ZLU9_HELPJ	35.15	2	1	1		60594	Cag island protein OS=Helicobacter pylori (strain J99 / ATCC 700824) GN=orf15 PE=4 SV=1
354	227	tr|Q9ZJ51|Q9ZJ51_HELPJ	35.05	9	3	3		69069	PENICILLIN-BINDING PROTEIN OS=Helicobacter pylori (strain J99 / ATCC 700824) GN=jhp_1464 PE=4 SV=1
339	198	Q9ZK19|EFTU_HELPJ	33.79	6	1	1		43730	Elongation factor Tu OS=Helicobacter pylori (strain J99 / ATCC 700824) GN=tuf PE=3 SV=1
186	223	tr|Q9ZM02|Q9ZM02_HELPJ	33.78	18	2	2		46191	GLUTATHIONE-REGULATED POTASSIUM-EFFLUX SYSTEM PROTEIN OS=Helicobacter pylori (strain J99 / ATCC 700824) GN=kefB PE=4 SV=1
176	233	tr|Q9ZJQ7|Q9ZJQ7_HELPJ	33.57	23	3	3		47054	Putative OS=Helicobacter pylori (strain J99 / ATCC 700824) GN=jhp_1247 PE=4 SV=1
189	209	tr|Q9ZJ46|Q9ZJ46_HELPJ	33.37	12	2	2		37322	Putative OS=Helicobacter pylori (strain J99 / ATCC 700824) GN=jhp_1470 PE=4 SV=1
189	309	tr|Q9ZJ47|Q9ZJ47_HELPJ	25.78	4	1	1		37449	Putative OS=Helicobacter pylori (strain J99 / ATCC 700824) GN=jhp_1469 PE=4 SV=1
345	194	tr|Q9ZJI3|Q9ZJI3_HELPJ	33.27	6	2	2		91912	Putative OS=Helicobacter pylori (strain J99 / ATCC 700824) GN=jhp_1326 PE=4 SV=1
164	244	tr|Q9ZKJ3|Q9ZKJ3_HELPJ	32.91	6	3	3		80091	Putative OS=Helicobacter pylori (strain J99 / ATCC 700824) GN=jhp_0942 PE=4 SV=1
213	1212	tr|Q9ZM25|Q9ZM25_HELPJ	32.59	3	1	1	Mutation	44059	Putative OS=Helicobacter pylori (strain J99 / ATCC 700824) GN=jhp_0398 PE=4 SV=1
355	252	Q9ZK79|ATPA_HELPJ	32.49	8	2	2		55228	ATP synthase subunit alpha OS=Helicobacter pylori (strain J99 / ATCC 700824) GN=atpA PE=3 SV=1
467	264	tr|Q9ZLG7|Q9ZLG7_HELPJ	32.47	6	3	3		134277	Putative OS=Helicobacter pylori (strain J99 / ATCC 700824) GN=jhp_0613 PE=4 SV=1
244	338	tr|Q9ZMB6|Q9ZMB6_HELPJ	32.2	7	2	2		58013	Putative OS=Helicobacter pylori (strain J99 / ATCC 700824) GN=jhp_0305 PE=4 SV=1
187	263	Q9ZKX3|RUVC_HELPJ	31.92	29	2	2	Carbamidomethylation	17427	Crossover junction endodeoxyribonuclease RuvC OS=Helicobacter pylori (strain J99 / ATCC 700824) GN=ruvC PE=3 SV=1
405	278	Q9ZL74|MOBA_HELPJ	31.84	9	1	1		23918	Molybdenum cofactor guanylyltransferase OS=Helicobacter pylori (strain J99 / ATCC 700824) GN=mobA PE=3 SV=1
691	374	Q9ZL01|THIE_HELPJ	31.82	27	3	3	Carbamidomethylation	23810	Thiamine-phosphate synthase OS=Helicobacter pylori (strain J99 / ATCC 700824) GN=thiE PE=3 SV=1
219	365	tr|Q9ZL60|Q9ZL60_HELPJ	31.66	25	2	2		20025	Putative OS=Helicobacter pylori (strain J99 / ATCC 700824) GN=jhp_0720 PE=4 SV=1
288	356	Q9ZJ38|RLPA_HELPJ	31.65	18	2	2		35526	RlpA-like lipoprotein OS=Helicobacter pylori (strain J99 / ATCC 700824) GN=jhp_1479 PE=3 SV=1
235	313	tr|Q9ZMD2|Q9ZMD2_HELPJ	31.5	11	2	2		37585	Putative OS=Helicobacter pylori (strain J99 / ATCC 700824) GN=jhp_0289 PE=4 SV=1
342	239	tr|Q9ZN22|Q9ZN22_HELPJ	31.48	15	2	2	Carbamidomethylation	43741	GDP-mannose 4 6-dehydratase OS=Helicobacter pylori (strain J99 / ATCC 700824) GN=gmd PE=3 SV=1
192	324	Q9ZJA6|NUSA_HELPJ	31.48	12	2	2	Carbamidomethylation	44738	Transcription termination/antitermination protein NusA OS=Helicobacter pylori (strain J99 / ATCC 700824) GN=nusA PE=3 SV=1
519	294	Q9ZKW5|VACA_HELPJ	31.29	7	3	3		139132	Vacuolating cytotoxin autotransporter OS=Helicobacter pylori (strain J99 / ATCC 700824) GN=vacA PE=3 SV=1
332	267	Q9ZLD9|GYRA_HELPJ	30.94	7	2	2		92651	DNA gyrase subunit A OS=Helicobacter pylori (strain J99 / ATCC 700824) GN=gyrA PE=3 SV=1
191	260	Q9ZLI6|MURA_HELPJ	30.93	9	2	2	Carbamidomethylation	45811	UDP-N-acetylglucosamine 1-carboxyvinyltransferase OS=Helicobacter pylori (strain J99 / ATCC 700824) GN=murA PE=3 SV=1
242	293	Q9ZML6|DXR_HELPJ	30.92	7	1	1		40155	1-deoxy-D-xylulose 5-phosphate reductoisomerase OS=Helicobacter pylori (strain J99 / ATCC 700824) GN=dxr PE=3 SV=1
313	257	tr|Q9ZJ30|Q9ZJ30_HELPJ	30.86	15	2	2	Carbamidomethylation	37438	Putative UNDECAPRENYL-PHOSPHATE-ALPHA-N-ACETYLGLUCOSAMINYLTRANSFERASE OS=Helicobacter pylori (strain J99 / ATCC 700824) GN=wecA PE=4 SV=1
217	296	Q9ZJN2|NADC_HELPJ	30.81	8	1	1		30659	Probable nicotinate-nucleotide pyrophosphorylase [carboxylating] OS=Helicobacter pylori (strain J99 / ATCC 700824) GN=nadC PE=3 SV=1
456	261	tr|Q9ZKQ8|Q9ZKQ8_HELPJ	30.67	18	3	3	Carbamidomethylation	48631	Putative SODIUM/ALANINE SYMPORTER OS=Helicobacter pylori (strain J99 / ATCC 700824) GN=jhp_0877 PE=4 SV=1
199	178	Q9ZKG9|SYM_HELPJ	30.54	1	1	1		75433	Methionine--tRNA ligase OS=Helicobacter pylori (strain J99 / ATCC 700824) GN=metG PE=3 SV=1
167	213	tr|Q9ZJJ2|Q9ZJJ2_HELPJ	30.36	11	2	2	Carbamidomethylation	34635	DNA transfer protein OS=Helicobacter pylori (strain J99 / ATCC 700824) GN=virB11_2 PE=4 SV=1
220	414	Q9ZM40|FLHA_HELPJ	30.18	4	2	2		80779	Flagellar biosynthesis protein FlhA OS=Helicobacter pylori (strain J99 / ATCC 700824) GN=flhA PE=3 SV=1
351	396	Q9ZMQ6|ALF_HELPJ	30.18	13	2	2		33798	Fructose-bisphosphate aldolase OS=Helicobacter pylori (strain J99 / ATCC 700824) GN=fba PE=3 SV=1
237	373	tr|Q9ZKK9|Q9ZKK9_HELPJ	30.12	11	2	2		39489	Putative OS=Helicobacter pylori (strain J99 / ATCC 700824) GN=jhp_0926 PE=4 SV=1
165	270	tr|Q9ZM92|Q9ZM92_HELPJ	30.08	12	2	2		29786	Putative OS=Helicobacter pylori (strain J99 / ATCC 700824) GN=jhp_0330 PE=4 SV=1
417	312	tr|Q9ZLY6|Q9ZLY6_HELPJ	29.96	4	1	1		53481	Putative Outer membrane protein OS=Helicobacter pylori (strain J99 / ATCC 700824) GN=jhp_0439 PE=4 SV=1
487	322	tr|Q9ZJA4|Q9ZJA4_HELPJ	29.94	3	3	3		146427	Putative TYPE II DNA MODIFICATION ENZYME (METHYLTRANSFERASE) OS=Helicobacter pylori (strain J99 / ATCC 700824) GN=jhp_1409 PE=4 SV=1
395	325	Q9ZK59|MURG_HELPJ	29.93	8	2	2	Carbamidomethylation	39507	UDP-N-acetylglucosamine--N-acetylmuramyl-(pentapeptide) pyrophosphoryl-undecaprenol N-acetylglucosamine transferase OS=Helicobacter pylori (strain J99 / ATCC 700824) GN=murG PE=3 SV=1
583	251	tr|Q9ZM33|Q9ZM33_HELPJ	29.72	19	2	2	Carbamidomethylation	32087	Site-determining protein OS=Helicobacter pylori (strain J99 / ATCC 700824) GN=jhp_0390 PE=3 SV=1
298	329	tr|Q9ZLG6|Q9ZLG6_HELPJ	29.64	9	1	1		30281	Putative Outer membrane protein OS=Helicobacter pylori (strain J99 / ATCC 700824) GN=jhp_0614 PE=4 SV=1
356	328	Q9ZLL2|MURC_HELPJ	29.62	7	2	2	Carbamidomethylation	50907	UDP-N-acetylmuramate--L-alanine ligase OS=Helicobacter pylori (strain J99 / ATCC 700824) GN=murC PE=3 SV=1
228	432	tr|Q9ZJW1|Q9ZJW1_HELPJ	29.6	3	2	2		94617	NADH oxidoreductase I OS=Helicobacter pylori (strain J99 / ATCC 700824) GN=nuoG PE=4 SV=1
548	456	tr|Q9ZN13|Q9ZN13_HELPJ	28.83	19	2	2	Carbamidomethylation	54026	Sodium/proline symporter OS=Helicobacter pylori (strain J99 / ATCC 700824) GN=putP PE=3 SV=1
492	254	tr|Q9ZKG0|Q9ZKG0_HELPJ	28.79	12	3	3		48536	Putative AMINOTRANSFERASE OS=Helicobacter pylori (strain J99 / ATCC 700824) GN=jhp_0976 PE=3 SV=1
497	428	Q9ZLL0|ISPG_HELPJ	28.69	11	2	2		39260	4-hydroxy-3-methylbut-2-en-1-yl diphosphate synthase (flavodoxin) OS=Helicobacter pylori (strain J99 / ATCC 700824) GN=ispG PE=3 SV=1
378	427	Q9ZMD0|GSA_HELPJ	28.44	7	1	1		46729	Glutamate-1-semialdehyde 2 1-aminomutase OS=Helicobacter pylori (strain J99 / ATCC 700824) GN=hemL PE=3 SV=1
613	398	tr|Q9ZMI2|Q9ZMI2_HELPJ	28.16	14	2	2		52003	Putative Outer membrane protein OS=Helicobacter pylori (strain J99 / ATCC 700824) GN=jhp_0238 PE=4 SV=1
509	311	tr|Q9ZMJ0|Q9ZMJ0_HELPJ	28.07	9	2	2		43651	Histidine kinase OS=Helicobacter pylori (strain J99 / ATCC 700824) GN=jhp_0229 PE=4 SV=1
227	404	tr|Q9ZKH3|Q9ZKH3_HELPJ	27.87	9	2	2		44847	Putative POLYSACCHARIDE BIOSYNTHESIS PROTEIN OS=Helicobacter pylori (strain J99 / ATCC 700824) GN=jhp_0963 PE=4 SV=1
446	436	Q9ZJ96|DNAA_HELPJ	27.8	7	1	1		51800	Chromosomal replication initiator protein DnaA OS=Helicobacter pylori (strain J99 / ATCC 700824) GN=dnaA PE=3 SV=1
312	302	Q9ZL53|HMCT_HELPJ	27.75	5	2	2	Carbamidomethylation	74837	Cadmium zinc and cobalt-transporting ATPase OS=Helicobacter pylori (strain J99 / ATCC 700824) GN=cadA PE=3 SV=1
587	483	tr|Q9ZKH0|Q9ZKH0_HELPJ	27.74	14	2	2	Carbamidomethylation	38551	Putative OS=Helicobacter pylori (strain J99 / ATCC 700824) GN=jhp_0966 PE=4 SV=1
471	290	tr|Q9ZMW9|Q9ZMW9_HELPJ	27.68	7	2	2		65582	2' 3'-CYCLIC-NUCLEOTIDE 2'-PHOSPHODIESTERASE OS=Helicobacter pylori (strain J99 / ATCC 700824) GN=cpdB PE=3 SV=1
334	353	Q9ZLW1|HSLU_HELPJ	27.59	5	1	1		50164	ATP-dependent protease ATPase subunit HslU OS=Helicobacter pylori (strain J99 / ATCC 700824) GN=hslU PE=3 SV=1
493	382	tr|Q9ZMR0|Q9ZMR0_HELPJ	27.52	10	2	2		43396	MOLYBDOPTERIN BIOSYNTHESIS PROTEIN OS=Helicobacter pylori (strain J99 / ATCC 700824) GN=moeA PE=4 SV=1
481	340	Q9ZM66|FTSH_HELPJ	27.5	7	2	2		69765	ATP-dependent zinc metalloprotease FtsH OS=Helicobacter pylori (strain J99 / ATCC 700824) GN=ftsH PE=3 SV=1
832	371	tr|Q9ZM76|Q9ZM76_HELPJ	27.23	8	2	2		44052	Putative OS=Helicobacter pylori (strain J99 / ATCC 700824) GN=jhp_0346 PE=4 SV=1
262	352	Q9ZMZ5|UREE_HELPJ	27.22	9	1	1	Carbamidomethylation	19409	Urease accessory protein UreE OS=Helicobacter pylori (strain J99 / ATCC 700824) GN=ureE PE=3 SV=1
270	332	tr|Q9ZJB7|Q9ZJB7_HELPJ	27.08	2	1	1		86815	Putative component of cation transport for cbb3-type oxidase OS=Helicobacter pylori (strain J99 / ATCC 700824) GN=fixI PE=3 SV=1
273	351	tr|Q9ZKZ6|Q9ZKZ6_HELPJ	26.99	3	1	1		59718	TYPE I RESTRICTION ENZYME (MODIFICATION SUBUNIT) OS=Helicobacter pylori (strain J99 / ATCC 700824) GN=hsdM_2 PE=4 SV=1
274	358	Q9ZKD0|DCD_HELPJ	26.91	11	1	1		20883	Deoxycytidine triphosphate deaminase OS=Helicobacter pylori (strain J99 / ATCC 700824) GN=dcd PE=3 SV=1
236	346	Q9ZJP8|NADD_HELPJ	26.81	7	1	1		19896	Probable nicotinate-nucleotide adenylyltransferase OS=Helicobacter pylori (strain J99 / ATCC 700824) GN=nadD PE=3 SV=1
448	451	tr|Q9ZN06|Q9ZN06_HELPJ	26.79	9	1	1	Carbamidomethylation	59933	Putative OS=Helicobacter pylori (strain J99 / ATCC 700824) GN=jhp_0054 PE=4 SV=1
254	174	Q9ZME5|DCDA_HELPJ	26.77	6	1	1		45114	Diaminopimelate decarboxylase OS=Helicobacter pylori (strain J99 / ATCC 700824) GN=lysA PE=3 SV=1
104	367	tr|Q9ZM83|Q9ZM83_HELPJ	26.55	9	1	1		26569	Putative hemolysin OS=Helicobacter pylori (strain J99 / ATCC 700824) GN=hlyA PE=4 SV=1
527	392	tr|Q9ZKB7|Q9ZKB7_HELPJ	26.44	13	2	2		57620	Putative Outer membrane protein OS=Helicobacter pylori (strain J99 / ATCC 700824) GN=jhp_1022 PE=4 SV=1
299	377	tr|Q9ZJM7|Q9ZJM7_HELPJ	26.43	5	1	1		32837	4-HYDROXYBENZOATE OCTAPRENYLTRANSFERASE OS=Helicobacter pylori (strain J99 / ATCC 700824) GN=ubiA PE=4 SV=1
470	282	Q9ZLY0|MURD_HELPJ	26.26	13	2	2		47947	UDP-N-acetylmuramoylalanine--D-glutamate ligase OS=Helicobacter pylori (strain J99 / ATCC 700824) GN=murD PE=3 SV=1
145	388	Q9ZJH4|CSRA_HELPJ	26.21	17	1	1		8426	Carbon storage regulator homolog OS=Helicobacter pylori (strain J99 / ATCC 700824) GN=csrA PE=3 SV=1
246	384	Q9ZMY3|RPOD_HELPJ	26.15	1	1	1		78764	RNA polymerase sigma factor RpoD OS=Helicobacter pylori (strain J99 / ATCC 700824) GN=rpoD PE=3 SV=1
695	511	tr|Q9ZLS5|Q9ZLS5_HELPJ	25.84	16	2	2		31511	Putative OS=Helicobacter pylori (strain J99 / ATCC 700824) GN=jhp_0502 PE=4 SV=1
276	410	tr|Q9ZK00|Q9ZK00_HELPJ	25.69	12	1	1	Carbamidomethylation	39425	OXYGEN-INDEPENDENT COPROPORPHYRINOGEN III OXIDASE OS=Helicobacter pylori (strain J99 / ATCC 700824) GN=hemN_2 PE=4 SV=1
482	323	tr|Q9ZKD6|Q9ZKD6_HELPJ	25.67	7	2	2		106453	Putative CYTOCHROME C-TYPE BIOGENESIS PROTEIN OS=Helicobacter pylori (strain J99 / ATCC 700824) GN=jhp_1003 PE=4 SV=1
696	513	Q9ZJI7|RSMA_HELPJ	25.43	17	2	2		30542	Ribosomal RNA small subunit methyltransferase A OS=Helicobacter pylori (strain J99 / ATCC 700824) GN=rsmA PE=3 SV=1
510	337	Q9ZK11|PNP_HELPJ	25.33	7	2	2		76938	Polyribonucleotide nucleotidyltransferase OS=Helicobacter pylori (strain J99 / ATCC 700824) GN=pnp PE=3 SV=1
521	509	tr|Q9ZN43|Q9ZN43_HELPJ	25.3	7	2	2		53415	Putative OS=Helicobacter pylori (strain J99 / ATCC 700824) GN=jhp_0016 PE=4 SV=1
257	408	P64102|EXDL2_HELPJ	25.23	12	1	1		15042	Putative biopolymer transport protein ExbD-like 2 OS=Helicobacter pylori (strain J99 / ATCC 700824) GN=jhp_1339 PE=3 SV=1
341	423	tr|Q9ZKG2|Q9ZKG2_HELPJ	25.22	2	1	1		89856	Putative S/N-oxide reductase OS=Helicobacter pylori (strain J99 / ATCC 700824) GN=jhp_0974 PE=4 SV=1
652	516	tr|Q9ZLM6|Q9ZLM6_HELPJ	25.16	27	2	2		26045	Putative efflux transporter OS=Helicobacter pylori (strain J99 / ATCC 700824) GN=jhp_0553 PE=4 SV=1
649	447	tr|Q9ZJ83|Q9ZJ83_HELPJ	25.13	11	2	2		34777	Putative OS=Helicobacter pylori (strain J99 / ATCC 700824) GN=jhp_1431 PE=4 SV=1
836	532	tr|Q9ZN15|Q9ZN15_HELPJ	24.99	14	2	2	Carbamidomethylation	39548	Putative TYPE II DNA MODIFICATION ENZYME (METHYLTRANSFERASE) OS=Helicobacter pylori (strain J99 / ATCC 700824) GN=jhp_0045 PE=4 SV=1
422	464	tr|Q9ZLZ8|Q9ZLZ8_HELPJ	24.97	8	1	1		30139	Molybdate ABC transporter ATP-binding protein OS=Helicobacter pylori (strain J99 / ATCC 700824) GN=modC PE=3 SV=1
692	405	Q9ZJX9|RNR_HELPJ	24.8	5	2	2		74161	Ribonuclease R OS=Helicobacter pylori (strain J99 / ATCC 700824) GN=rnr PE=3 SV=1
589	411	tr|Q9ZKN2|Q9ZKN2_HELPJ	24.63	3	2	2	Carbamidomethylation	111160	Putative cation efflux system protein OS=Helicobacter pylori (strain J99 / ATCC 700824) GN=czcA_1 PE=4 SV=1
329	281	Q9ZMJ5|HEM1_HELPJ	24.56	6	1	1		51613	Glutamyl-tRNA reductase OS=Helicobacter pylori (strain J99 / ATCC 700824) GN=hemA PE=3 SV=1
168	205	tr|Q9ZLM5|Q9ZLM5_HELPJ	24.32	1	1	1		113761	Putative efflux transporter OS=Helicobacter pylori (strain J99 / ATCC 700824) GN=jhp_0554 PE=4 SV=1
278	449	tr|Q9ZMU0|Q9ZMU0_HELPJ	24.21	4	1	1		59191	L-lactate permease OS=Helicobacter pylori (strain J99 / ATCC 700824) GN=lldP_1 PE=4 SV=1
229	434	P0A0S2|FLAA_HELPJ	24.21	7	1	1		53284	Flagellin A OS=Helicobacter pylori (strain J99 / ATCC 700824) GN=flaA PE=3 SV=2
264	445	Q9ZMV4|PPSA_HELPJ	24.17	4	1	1		91291	Phosphoenolpyruvate synthase OS=Helicobacter pylori (strain J99 / ATCC 700824) GN=ppsA PE=3 SV=1
436	473	tr|Q9ZMI6|Q9ZMI6_HELPJ	24.13	7	1	1	Carbamidomethylation	20412	Putative OS=Helicobacter pylori (strain J99 / ATCC 700824) GN=jhp_0234 PE=4 SV=1
289	450	Q9ZLQ0|PYRC_HELPJ	24.07	13	1	1	Carbamidomethylation	37915	Dihydroorotase OS=Helicobacter pylori (strain J99 / ATCC 700824) GN=pyrC PE=3 SV=1
837	533	tr|Q9ZLE8|Q9ZLE8_HELPJ	23.97	5	2	2	Carbamidomethylation	86607	Putative HYDANTOIN UTILIZATION OS=Helicobacter pylori (strain J99 / ATCC 700824) GN=jhp_0632 PE=4 SV=1
300	457	tr|Q9ZM73|Q9ZM73_HELPJ	23.96	8	1	1		19467	Putative OS=Helicobacter pylori (strain J99 / ATCC 700824) GN=jhp_0349 PE=4 SV=1
1072	570	Q9ZJD9|SYS_HELPJ	23.69	14	2	2		47347	Serine--tRNA ligase OS=Helicobacter pylori (strain J99 / ATCC 700824) GN=serS PE=3 SV=1
515	502	tr|Q9ZLJ6|Q9ZLJ6_HELPJ	23.65	10	2	2		46425	POLYNUCLEOTIDE ADENYLYLTRANSFERASE OS=Helicobacter pylori (strain J99 / ATCC 700824) GN=pcnB PE=3 SV=1
409	471	tr|Q9ZLZ5|Q9ZLZ5_HELPJ	23.55	1	1	1		63313	TYPE II DNA MODIFICATION ENZYME (METHYLTRANSFERASE) OS=Helicobacter pylori (strain J99 / ATCC 700824) GN=jhp_0430 PE=4 SV=1
389	474	Q9ZJG0|YE59_HELPJ	23.54	7	1	1		30191	Uncharacterized RNA pseudouridine synthase jhp_1352 OS=Helicobacter pylori (strain J99 / ATCC 700824) GN=jhp_1352 PE=3 SV=1
209	297	Q9ZLU5|CAGT_HELPJ	23.52	9	1	1		32399	CAG pathogenicity island protein 12 OS=Helicobacter pylori (strain J99 / ATCC 700824) GN=cagT PE=3 SV=1
435	463	tr|Q9ZJL9|Q9ZJL9_HELPJ	23.49	3	1	1		37396	ROD SHAPE-DETERMINING PROTEIN OS=Helicobacter pylori (strain J99 / ATCC 700824) GN=mreB PE=4 SV=1
460	360	Q9ZJL3|LON_HELPJ	23.49	5	2	2		93946	Lon protease OS=Helicobacter pylori (strain J99 / ATCC 700824) GN=lon PE=3 SV=1
314	399	Q9ZLM1|DNLJ_HELPJ	23.39	5	1	1	Carbamidomethylation	74156	DNA ligase OS=Helicobacter pylori (strain J99 / ATCC 700824) GN=ligA PE=3 SV=1
350	390	tr|Q9ZJE7|Q9ZJE7_HELPJ	23.35	6	1	1		77252	BcgI-like R-M system OS=Helicobacter pylori (strain J99 / ATCC 700824) GN=JHP1365 PE=4 SV=1
759	539	tr|Q9ZLJ5|Q9ZLJ5_HELPJ	23.32	16	2	2	Carbamidomethylation	19473	Putative OS=Helicobacter pylori (strain J99 / ATCC 700824) GN=jhp_0584 PE=1 SV=1
494	461	tr|Q9ZJ69|Q9ZJ69_HELPJ	23.28	3	2	2		109365	DNA helicase OS=Helicobacter pylori (strain J99 / ATCC 700824) GN=pcrA PE=4 SV=1
450	486	Q9ZK67|RL19_HELPJ	23.19	22	1	1		13616	50S ribosomal protein L19 OS=Helicobacter pylori (strain J99 / ATCC 700824) GN=rplS PE=3 SV=1
208	289	tr|Q9ZMC1|Q9ZMC1_HELPJ	23.05	15	1	1	Carbamidomethylation	26476	Putative abc transporter ATP-binding protein OS=Helicobacter pylori (strain J99 / ATCC 700824) GN=jhp_0300 PE=4 SV=1
301	493	tr|Q9ZJ86|Q9ZJ86_HELPJ	22.83	7	1	1		41029	L-ALANINE DEHYDROGENASE OS=Helicobacter pylori (strain J99 / ATCC 700824) GN=ald PE=4 SV=1
371	479	tr|Q9ZKT6|Q9ZKT6_HELPJ	22.82	4	1	1		56753	Outer membrane protein/porin OS=Helicobacter pylori (strain J99 / ATCC 700824) GN=hopB PE=4 SV=1
226	359	tr|Q9ZJB3|Q9ZJB3_HELPJ	22.73	13	1	1	Carbamidomethylation	45101	Putative OS=Helicobacter pylori (strain J99 / ATCC 700824) GN=jhp_1400 PE=4 SV=1
433	454	Q9ZKQ9|ALR_HELPJ	22.36	2	1	1		42039	Alanine racemase OS=Helicobacter pylori (strain J99 / ATCC 700824) GN=alr PE=3 SV=1
248	495	tr|Q9ZKH4|Q9ZKH4_HELPJ	22.26	7	1	1		70320	Arginine decarboxylase OS=Helicobacter pylori (strain J99 / ATCC 700824) GN=speA PE=3 SV=1
169	314	tr|Q9ZLV3|Q9ZLV3_HELPJ	22.13	6	1	1	Carbamidomethylation	85792	Cag island protein DNA transfer protein OS=Helicobacter pylori (strain J99 / ATCC 700824) GN=virD4 PE=4 SV=1
396	501	tr|Q9ZMF7|Q9ZMF7_HELPJ	22.09	3	1	1		54358	GUANOSINE-5'-TRIPHOSPHATE 3'-DIPHOSPHATE PYROPHOSPHATASE OS=Helicobacter pylori (strain J99 / ATCC 700824) GN=gppA PE=4 SV=1
281	548	tr|Q9ZLN4|Q9ZLN4_HELPJ	21.61	6	1	1		74230	PENICILLIN-BINDING PROTEIN OS=Helicobacter pylori (strain J99 / ATCC 700824) GN=jhp_0544 PE=4 SV=1
453	528	tr|Q9ZJ61|Q9ZJ61_HELPJ	21.56	4	1	1		44267	FOLYLPOLYGLUTAMATE SYNTHASE OS=Helicobacter pylori (strain J99 / ATCC 700824) GN=folC PE=4 SV=1
381	520	Q9ZK47|CSTA_HELPJ	21.52	6	1	1	Carbamidomethylation	74152	Carbon starvation protein A homolog OS=Helicobacter pylori (strain J99 / ATCC 700824) GN=cstA PE=3 SV=1
240	494	tr|Q9ZJ79|Q9ZJ79_HELPJ	21.49	4	1	1		51217	Putative OS=Helicobacter pylori (strain J99 / ATCC 700824) GN=jhp_1435 PE=4 SV=1
398	529	tr|Q9ZKU2|Q9ZKU2_HELPJ	21.46	7	1	1		40930	Putative FLAGELLAR BIOSYNTHESIS PROTEIN OS=Helicobacter pylori (strain J99 / ATCC 700824) GN=jhp_0843 PE=4 SV=1
412	536	tr|Q9ZL28|Q9ZL28_HELPJ	21.36	14	1	1		16987	Putative OS=Helicobacter pylori (strain J99 / ATCC 700824) GN=jhp_0753 PE=4 SV=1
438	477	tr|Q9ZK32|Q9ZK32_HELPJ	21.33	4	1	1		51644	Putative OS=Helicobacter pylori (strain J99 / ATCC 700824) GN=jhp_1110 PE=4 SV=1
362	452	Q9ZKY2|LPXB_HELPJ	21.27	6	1	1		41566	Lipid-A-disaccharide synthase OS=Helicobacter pylori (strain J99 / ATCC 700824) GN=lpxB PE=3 SV=1
391	537	tr|Q9ZKR5|Q9ZKR5_HELPJ	21.23	1	1	1		74192	Putative outer membrane protein OS=Helicobacter pylori (strain J99 / ATCC 700824) GN=jhp_0870 PE=4 SV=1
305	561	Q9ZLM8|DCUP_HELPJ	21.18	12	1	1		38368	Uroporphyrinogen decarboxylase OS=Helicobacter pylori (strain J99 / ATCC 700824) GN=hemE PE=3 SV=1
197	485	tr|Q9ZLP8|Q9ZLP8_HELPJ	21.11	5	1	1		32752	Putative OS=Helicobacter pylori (strain J99 / ATCC 700824) GN=jhp_0530 PE=4 SV=1
428	547	tr|Q9ZK51|Q9ZK51_HELPJ	21.1	2	1	1		36006	Putative THIOREDOXIN REDUCTASE OS=Helicobacter pylori (strain J99 / ATCC 700824) GN=trxB_2 PE=4 SV=1
454	555	tr|Q9ZLA2|Q9ZLA2_HELPJ	21.05	14	1	1	Carbamidomethylation	18156	HIT FAMILY PROTEIN OS=Helicobacter pylori (strain J99 / ATCC 700824) GN=jhp_0678 PE=4 SV=1
410	490	tr|Q9ZKC8|Q9ZKC8_HELPJ	21	5	1	1		50705	BIOTIN CARBOXYLASE OS=Helicobacter pylori (strain J99 / ATCC 700824) GN=accC PE=4 SV=1
258	565	Q9ZKQ7|DADA_HELPJ	20.99	4	1	1		46102	D-amino acid dehydrogenase OS=Helicobacter pylori (strain J99 / ATCC 700824) GN=dadA PE=3 SV=1
413	551	Q9ZJ68|NHAA_HELPJ	20.94	3	1	1		47739	Na(+)/H(+) antiporter NhaA OS=Helicobacter pylori (strain J99 / ATCC 700824) GN=nhaA PE=3 SV=1
399	567	Q9ZKH1|CMOB_HELPJ	20.89	10	1	1		30125	tRNA (mo5U34)-methyltransferase OS=Helicobacter pylori (strain J99 / ATCC 700824) GN=cmoB PE=3 SV=1
425	496	tr|Q9ZK02|Q9ZK02_HELPJ	20.86	18	1	1		25325	Putative UROPORPHYRINOGEN-III SYNTHASE OS=Helicobacter pylori (strain J99 / ATCC 700824) GN=hemD PE=4 SV=1
306	580	tr|Q9ZKG8|Q9ZKG8_HELPJ	20.79	2	1	1		45423	CYCLOPOCYCLOPROPANE FATTY ACID SYNTHASE OS=Helicobacter pylori (strain J99 / ATCC 700824) GN=cfa PE=4 SV=1
429	571	tr|Q9ZM36|Q9ZM36_HELPJ	20.74	7	1	1		40852	Putative proline peptidase OS=Helicobacter pylori (strain J99 / ATCC 700824) GN=pepQ PE=3 SV=1
292	506	Q9ZJG6|MNME_HELPJ	20.71	3	1	1		51326	tRNA modification GTPase MnmE OS=Helicobacter pylori (strain J99 / ATCC 700824) GN=mnmE PE=3 SV=1
178	385	tr|Q9ZK09|Q9ZK09_HELPJ	20.55	3	1	1		89619	LPS-assembly protein LptD OS=Helicobacter pylori (strain J99 / ATCC 700824) GN=imp PE=3 SV=1
414	603	tr|Q9ZJN4|Q9ZJN4_HELPJ	20.44	4	1	1		41914	TYPE II DNA MODIFICATION ENZYME (METHYLTRANSFERASE) OS=Helicobacter pylori (strain J99 / ATCC 700824) GN=jhp_1271 PE=4 SV=1
430	608	Q9ZKF6|RS1_HELPJ	20.4	3	1	1		62528	30S ribosomal protein S1 OS=Helicobacter pylori (strain J99 / ATCC 700824) GN=rpsA PE=3 SV=1
230	487	Q9ZMN0|FABH_HELPJ	20.36	5	1	1		36576	3-oxoacyl-[acyl-carrier-protein] synthase 3 OS=Helicobacter pylori (strain J99 / ATCC 700824) GN=fabH PE=3 SV=1
397	507	tr|Q9ZJ37|Q9ZJ37_HELPJ	20.35	2	1	1		43226	Putative REGULATORY PROTEIN OS=Helicobacter pylori (strain J99 / ATCC 700824) GN=dniR PE=4 SV=1
363	588	tr|Q9ZKL1|Q9ZKL1_HELPJ	20.33	12	1	1	Carbamidomethylation	30235	Putative OS=Helicobacter pylori (strain J99 / ATCC 700824) GN=jhp_0924 PE=4 SV=1
390	519	tr|Q9ZJR2|Q9ZJR2_HELPJ	20.31	8	1	1		21811	Putative OS=Helicobacter pylori (strain J99 / ATCC 700824) GN=jhp_1242 PE=4 SV=1
383	546	tr|Q9ZK36|Q9ZK36_HELPJ	20.24	4	1	1		43591	Putative nucleoside transporter OS=Helicobacter pylori (strain J99 / ATCC 700824) GN=jhp_1106 PE=4 SV=1
283	594	Q9ZJW8|NPD_HELPJ	20.18	8	1	1		26617	NAD-dependent protein deacylase OS=Helicobacter pylori (strain J99 / ATCC 700824) GN=cobB PE=3 SV=1
266	590	Q9ZM81|PYRB_HELPJ	20.17	7	1	1		34183	Aspartate carbamoyltransferase OS=Helicobacter pylori (strain J99 / ATCC 700824) GN=pyrB PE=3 SV=1
284	602	Q9ZJG8|YIDC_HELPJ	20.04	3	1	1		62702	Membrane protein insertase YidC OS=Helicobacter pylori (strain J99 / ATCC 700824) GN=yidC PE=3 SV=1
294	597	Q9ZMD9|RL21_HELPJ	20.04	14	1	1	Carbamidomethylation	11837	50S ribosomal protein L21 OS=Helicobacter pylori (strain J99 / ATCC 700824) GN=rplU PE=3 SV=1

## Sheet: UM171L
Protein Group	Protein ID	Accession	-10lgP	Coverage (%)	#Peptides	#Unique	PTM	Avg. Mass	Description
1	1	Q9ZN50|CH60_HELPJ	638.32	100	185	185	Carbamidomethylation; Methyl ester; Dehydration; Carbamidomethylation (DHKE X@N-term); Phosphorylation (STY); 26 more	58241	60 kDa chaperonin OS=Helicobacter pylori (strain J99 / ATCC 700824) GN=groL PE=3 SV=1
4	4	P69997|URE1_HELPJ	529.14	89	103	103	Carbamidomethylation; Methyl ester; Dehydration; Carbamidomethylation (DHKE X@N-term); HexNAcylation (N); 22 more	61684	Urease subunit beta OS=Helicobacter pylori (strain J99 / ATCC 700824) GN=ureB PE=3 SV=1
3	2	Q9ZL64|ACON2_HELPJ	498.46	93	159	159	Carbamidomethylation; Methyl ester; Dehydration; Carbamidomethylation (DHKE X@N-term); Phosphorylation (STY); 26 more	92742	Aconitate hydratase 2 OS=Helicobacter pylori (strain J99 / ATCC 700824) GN=acnB PE=3 SV=1
5	8	Q9ZMW4|DNAK_HELPJ	487.9	92	132	132	Carbamidomethylation; Methylation; Methyl ester; Myristoylation; Dehydration; 22 more	67122	Chaperone protein DnaK OS=Helicobacter pylori (strain J99 / ATCC 700824) GN=dnaK PE=3 SV=3
2	3	Q9ZMZ4|URE23_HELPJ	450.11	100	83	83	Carbamidomethylation; Methyl ester; Dehydration; Carbamidomethylation (DHKE X@N-term); Phosphorylation (STY); 23 more	26568	Urease subunit alpha OS=Helicobacter pylori (strain J99 / ATCC 700824) GN=ureA PE=3 SV=1
7	5	P56876|TSAA_HELPJ	410.42	100	55	55	Carbamidomethylation; Methyl ester; Carbamidomethylation (DHKE X@N-term); Amidation; Formylation; 9 more	22259	Probable peroxiredoxin OS=Helicobacter pylori (strain J99 / ATCC 700824) GN=tsaA PE=1 SV=1
6	17	Q9ZK53|FLAV_HELPJ	370.7	88	32	32	Methyl ester; Dehydration; Carbamidomethylation (DHKE X@N-term); HexNAcylation (N); Acetylation (N-term); 9 more	17473	Flavodoxin OS=Helicobacter pylori (strain J99 / ATCC 700824) GN=fldA PE=1 SV=1
9	10	P66929|THIO_HELPJ	364.46	99	31	31	Carbamidomethylation; Methyl ester; Carbamidomethylation (DHKE X@N-term); Phosphorylation (STY); Sulfation; 3 more	11855	Thioredoxin OS=Helicobacter pylori (strain J99 / ATCC 700824) GN=trxA PE=3 SV=1
8	6	Q9ZMK8|MSRAB_HELPJ	311.09	89	71	70	Carbamidomethylation; Methyl ester; Myristoylation; Dehydration; Carbamidomethylation (DHKE X@N-term); 17 more	41249	Peptide methionine sulfoxide reductase MsrA/MsrB OS=Helicobacter pylori (strain J99 / ATCC 700824) GN=msrAB PE=3 SV=1
11	422	Q9ZLR1|AMPA_HELPJ	292.85	91	77	77	Carbamidomethylation; Methyl ester; Myristoylation; Carbamidomethylation (DHKE X@N-term); Phosphorylation (STY); 13 more	54612	Cytosol aminopeptidase OS=Helicobacter pylori (strain J99 / ATCC 700824) GN=pepA PE=3 SV=1
10	287	tr|Q9ZMC0|Q9ZMC0_HELPJ	261.78	93	48	48	Carbamidomethylation; Methyl ester; Myristoylation; Dehydration; Carbamidomethylation (DHKE X@N-term); 7 more	28584	Putative OS=Helicobacter pylori (strain J99 / ATCC 700824) GN=jhp_0301 PE=4 SV=1
21	192	tr|Q9ZLP1|Q9ZLP1_HELPJ	253.08	85	51	51	Carbamidomethylation; Methyl ester; Myristoylation; Dehydration; Carbamidomethylation (DHKE X@N-term); 15 more	41573	SUBUNIT OF 2-OXOGLUTARATE OXIDOREDUCTASE OS=Helicobacter pylori (strain J99 / ATCC 700824) GN=oorA PE=4 SV=1
14	31	Q9ZKU4|PTAS_HELPJ	252.45	85	63	63	Carbamidomethylation; Methyl ester; Dehydration; Carbamidomethylation (DHKE X@N-term); Phosphorylation (STY); 11 more	56738	Phosphate acetyltransferase OS=Helicobacter pylori (strain J99 / ATCC 700824) GN=pta PE=3 SV=1
22	16	tr|Q9ZLC2|Q9ZLC2_HELPJ	244.93	76	20	20	Methyl ester; Carbamidomethylation (DHKE X@N-term); Phosphorylation (STY); Acetylation (N-term); Acetylation (K); 8 more	17565	Putative OS=Helicobacter pylori (strain J99 / ATCC 700824) GN=jhp_0658 PE=4 SV=1
25	1965	Q9ZJS7|RL18_HELPJ	244.02	61	13	13	Methyl ester; Ammonia-loss (N)	13549	50S ribosomal protein L18 OS=Helicobacter pylori (strain J99 / ATCC 700824) GN=rplR PE=3 SV=1
18	41	P56875|RL7_HELPJ	241.94	100	22	22	Methyl ester; Myristoylation; Carbamidomethylation (DHKE X@N-term); Phosphorylation (STY); Acetylation (N-term); 9 more	13314	50S ribosomal protein L7/L12 OS=Helicobacter pylori (strain J99 / ATCC 700824) GN=rplL PE=3 SV=1
29	1964	P66638|RS9_HELPJ	241.63	95	32	32	Methyl ester; Myristoylation; Carbamidomethylation (DHKE X@N-term); Acetylation (N-term); Formylation; 10 more	14508	30S ribosomal protein S9 OS=Helicobacter pylori (strain J99 / ATCC 700824) GN=rpsI PE=3 SV=1
17	229	Q9ZKE7|TPX_HELPJ	226.37	98	37	37	Carbamidomethylation; Methylation; Methyl ester; Dehydration; Carbamidomethylation (DHKE X@N-term); 13 more	18262	Probable thiol peroxidase OS=Helicobacter pylori (strain J99 / ATCC 700824) GN=tpx PE=3 SV=1
19	29	tr|Q9ZJG1|Q9ZJG1_HELPJ	206.8	99	26	26	Carbamidomethylation; Methyl ester; Carbamidomethylation (DHKE X@N-term); Phosphorylation (STY); Guanidination; 6 more	11727	Thioredoxin OS=Helicobacter pylori (strain J99 / ATCC 700824) GN=jhp_1351 PE=3 SV=1
28	12	Q9ZLZ3|TYPA_HELPJ	204.5	43	20	20	Carbamidomethylation; Methyl ester; Oxidation (M); Diethylation; Addition of DFDNB crosslinker; Mutation	66649	GTP-binding protein TypA/BipA homolog OS=Helicobacter pylori (strain J99 / ATCC 700824) GN=typA PE=3 SV=1
16	9	Q9ZKE6|SODF_HELPJ	188.31	76	18	18	Carbamidomethylation; Methyl ester; Dehydration; Carbamidomethylation (DHKE X@N-term); Acetylation (K); 2 more	24532	Superoxide dismutase [Fe] OS=Helicobacter pylori (strain J99 / ATCC 700824) GN=sodB PE=3 SV=1
41	1242	Q9ZJT2|RS13_HELPJ	179.81	67	12	12	Carbamidomethylation; Methyl ester; Formylation; 4-hydroxynonenal (HNE); Mutation	13481	30S ribosomal protein S13 OS=Helicobacter pylori (strain J99 / ATCC 700824) GN=rpsM PE=3 SV=1
31	96	tr|Q9ZLC3|Q9ZLC3_HELPJ	170.02	84	28	28	Carbamidomethylation; Methyl ester; Carbamidomethylation (DHKE X@N-term); Phosphorylation (STY); Guanidination; 10 more	15949	Putative OS=Helicobacter pylori (strain J99 / ATCC 700824) GN=jhp_0657 PE=4 SV=1
42	547	tr|Q9ZK51|Q9ZK51_HELPJ	162.43	46	11	11	Carbamidomethylation; Methyl ester; Carbamidomethylation (DHKE X@N-term); Phosphorylation (STY); Deamidation (NQ); 2 more	36006	Putative THIOREDOXIN REDUCTASE OS=Helicobacter pylori (strain J99 / ATCC 700824) GN=trxB_2 PE=4 SV=1
56	188	tr|Q9ZMK3|Q9ZMK3_HELPJ	157.48	20	5	5	4-hydroxynonenal (HNE)	29490	Putative OS=Helicobacter pylori (strain J99 / ATCC 700824) GN=jhp_0216 PE=4 SV=1
47	881	Q9ZJR7|RS19_HELPJ	145.65	48	5	5	Deamidation (NQ)	10673	30S ribosomal protein S19 OS=Helicobacter pylori (strain J99 / ATCC 700824) GN=rpsS PE=3 SV=1
26	28	Q9ZK23|RPOBC_HELPJ	141.98	34	70	70	Carbamidomethylation; Methyl ester; Myristoylation; Dehydration; Carbamidomethylation (DHKE X@N-term); 11 more	323750	Bifunctional DNA-directed RNA polymerase subunit beta-beta' OS=Helicobacter pylori (strain J99 / ATCC 700824) GN=rpoBC PE=3 SV=1
30	76	tr|Q9ZJY4|Q9ZJY4_HELPJ	139.48	80	8	8	Carbamidomethylation (DHKE X@N-term); Dethiomethyl	9125	Putative OS=Helicobacter pylori (strain J99 / ATCC 700824) GN=jhp_1163 PE=4 SV=1
52	690	Q9ZJ71|EFTS_HELPJ	138.05	48	14	14	Methylation; Mutation	39859	Elongation factor Ts OS=Helicobacter pylori (strain J99 / ATCC 700824) GN=tsf PE=3 SV=1
39	1968	P66053|RL11_HELPJ	130.34	70	13	13	Carbamidomethylation; Methyl ester; Carbamidomethylation (DHKE X@N-term); Phosphorylation (STY); Acetylation (N-term); 4 more	15329	50S ribosomal protein L11 OS=Helicobacter pylori (strain J99 / ATCC 700824) GN=rplK PE=3 SV=1
35	204	Q9ZME1|AMIE_HELPJ	129.6	30	7	7	Carbamidomethylation; Methyl ester; Acetylation (Protein N-term)	37713	Aliphatic amidase OS=Helicobacter pylori (strain J99 / ATCC 700824) GN=amiE PE=3 SV=1
71	181	Q9ZN36|IDH_HELPJ	127.46	27	9	9	Carbamidomethylation; Methyl ester; Dihydroxy; Carboxylation (DKW); Biotinylation	47462	Isocitrate dehydrogenase [NADP] OS=Helicobacter pylori (strain J99 / ATCC 700824) GN=icd PE=3 SV=1
60	163	tr|Q9ZMG8|Q9ZMG8_HELPJ	124.89	43	13	13	Carbamidomethylation; Methyl ester; Phosphorylation (STY); Mutation	45656	Putative OS=Helicobacter pylori (strain J99 / ATCC 700824) GN=orf1 PE=4 SV=1
36	110	P0A0R4|CH10_HELPJ	122.91	39	5	5	Carbamidomethylation	12991	10 kDa chaperonin OS=Helicobacter pylori (strain J99 / ATCC 700824) GN=groS PE=3 SV=1
79	1993	Q9ZK63|RS16_HELPJ	122.7	37	2	2	Phosphorylation (STY); Amidation	8985	30S ribosomal protein S16 OS=Helicobacter pylori (strain J99 / ATCC 700824) GN=rpsP PE=3 SV=1
32	1987	Q9ZJS8|RL15_HELPJ	121.35	34	6	6	Dehydration; Formylation	14634	50S ribosomal protein L15 OS=Helicobacter pylori (strain J99 / ATCC 700824) GN=rplO PE=3 SV=1
40	117	tr|Q9ZJV3|Q9ZJV3_HELPJ	120.39	46	26	26	Carbamidomethylation; Methyl ester; Myristoylation; Carbamidomethylation (DHKE X@N-term); Phosphorylation (STY); 8 more	92457	FLAGELLAR FUNCTIONAL PROTEIN OS=Helicobacter pylori (strain J99 / ATCC 700824) GN=pflA PE=4 SV=1
57	396	Q9ZMQ6|ALF_HELPJ	119.83	11	6	6	Methyl ester; Carbamidomethylation (DHKE X@N-term); Mutation	33798	Fructose-bisphosphate aldolase OS=Helicobacter pylori (strain J99 / ATCC 700824) GN=fba PE=3 SV=1
68	1980	Q9ZL50|CLPP_HELPJ	119.8	32	4	4	Deamidation (NQ)	21409	ATP-dependent Clp protease proteolytic subunit OS=Helicobacter pylori (strain J99 / ATCC 700824) GN=clpP PE=3 SV=1
58	191	Q9ZKS7|Y858_HELPJ	119.32	56	5	5		7526	Probable tautomerase jhp_0858 OS=Helicobacter pylori (strain J99 / ATCC 700824) GN=jhp_0858 PE=3 SV=3
65	1969	Q9ZJC4|RL25_HELPJ	117.82	57	8	8	Carbamidomethylation; Mutation	19912	50S ribosomal protein L25 OS=Helicobacter pylori (strain J99 / ATCC 700824) GN=rplY PE=3 SV=1
55	98	Q9ZLW3|RL9_HELPJ	114.59	79	11	11	Methyl ester; Guanidination; Acetylation (N-term); Dihydroxy; Carboxylation (DKW); 4 more	16446	50S ribosomal protein L9 OS=Helicobacter pylori (strain J99 / ATCC 700824) GN=rplI PE=3 SV=1
97	27	Q9ZKB3|EDD_HELPJ	113.69	6	3	3	Mutation	66603	Phosphogluconate dehydratase OS=Helicobacter pylori (strain J99 / ATCC 700824) GN=edd PE=3 SV=1
134	1583	Q9ZMP7|GLYA_HELPJ	110.53	22	4	4		45706	Serine hydroxymethyltransferase OS=Helicobacter pylori (strain J99 / ATCC 700824) GN=glyA PE=3 SV=1
37	52	tr|Q9ZKM4|Q9ZKM4_HELPJ	108.77	62	31	31	Methyl ester; Myristoylation; Dehydration; Carbamidomethylation (DHKE X@N-term); Phosphorylation (STY); 7 more	56622	Putative OS=Helicobacter pylori (strain J99 / ATCC 700824) GN=jhp_0911 PE=4 SV=1
87	1974	tr|Q9ZJU3|Q9ZJU3_HELPJ	108.43	42	5	5	Carbamidomethylation; Methyl ester; Carbamidomethylation (DHKE X@N-term); Deamidation (NQ)	27752	Putative OS=Helicobacter pylori (strain J99 / ATCC 700824) GN=jhp_1205 PE=4 SV=1
33	100	tr|Q9ZJA3|Q9ZJA3_HELPJ	105.42	50	43	43	Carbamidomethylation; Methyl ester; Myristoylation; Carbamidomethylation (DHKE X@N-term); Phosphorylation (STY); 9 more	111665	TYPE III RESTRICTION ENZYME OS=Helicobacter pylori (strain J99 / ATCC 700824) GN=res_2 PE=4 SV=1
86	179	Q9ZMX5|THRC_HELPJ	101.23	11	3	3		54654	Threonine synthase OS=Helicobacter pylori (strain J99 / ATCC 700824) GN=thrC PE=3 SV=1
63	850	Q9ZJF1|ILVE_HELPJ	101.04	66	21	21	Carbamidomethylation; Methyl ester; Carbamidomethylation (DHKE X@N-term); Phosphorylation (STY); Acetylation (N-term); 8 more	37365	Branched-chain-amino-acid aminotransferase OS=Helicobacter pylori (strain J99 / ATCC 700824) GN=ilvE PE=3 SV=1
72	614	Q9ZJX1|RRF_HELPJ	100.24	36	6	6		20917	Ribosome-recycling factor OS=Helicobacter pylori (strain J99 / ATCC 700824) GN=frr PE=3 SV=1
53	65	Q9ZMH1|CLPB_HELPJ	100.11	46	22	22	Methyl ester; Carbamidomethylation (DHKE X@N-term); Phosphorylation (STY); Amidation; Palmitoylation	96731	Chaperone protein ClpB OS=Helicobacter pylori (strain J99 / ATCC 700824) GN=clpB PE=3 SV=1
98	1981	tr|Q9ZLP2|Q9ZLP2_HELPJ	99.24	42	3	3	Carbamidomethylation; Carbamidomethylation (DHKE X@N-term)	12446	SUBUNIT OF 2-OXOGLUTARATE OXIDOREDUCTASE OS=Helicobacter pylori (strain J99 / ATCC 700824) GN=oorD PE=4 SV=1
61	141	tr|Q9ZKK7|Q9ZKK7_HELPJ	96.26	18	24	23	Methyl ester; Dehydration; Carbamidomethylation (DHKE X@N-term); Phosphorylation (STY); HexNAcylation (N); 6 more	255764	Putative OS=Helicobacter pylori (strain J99 / ATCC 700824) GN=jhp_0928 PE=4 SV=1
88	1787	P66120|RL23_HELPJ	93.96	59	3	3		10454	50S ribosomal protein L23 OS=Helicobacter pylori (strain J99 / ATCC 700824) GN=rplW PE=3 SV=1
116	1008	P66460|RS18_HELPJ	90.87	27	2	2	Carbamidomethylation (DHKE X@N-term)	10448	30S ribosomal protein S18 OS=Helicobacter pylori (strain J99 / ATCC 700824) GN=rpsR PE=3 SV=1
81	99	tr|Q9ZJE1|Q9ZJE1_HELPJ	90.33	31	13	13	Carbamidomethylation; Methyl ester; Carbamidomethylation (DHKE X@N-term); Acetylation (K); Dihydroxy	77587	DNA helicase OS=Helicobacter pylori (strain J99 / ATCC 700824) GN=rep PE=4 SV=1
77	22	Q9ZMP0|FRDA_HELPJ	90.11	21	11	11	Carbamidomethylation; Carbamidomethylation (DHKE X@N-term); Guanidination; Formylation	80120	Fumarate reductase flavoprotein subunit OS=Helicobacter pylori (strain J99 / ATCC 700824) GN=frdA PE=3 SV=1
75	1352	tr|Q9ZLH7|Q9ZLH7_HELPJ	89.98	62	18	18	Phosphorylation (STY); Guanidination; Deamidation (NQ); Hydroxylation; Hypusine	49191	Putative PROCESSING PROTEASE OS=Helicobacter pylori (strain J99 / ATCC 700824) GN=jhp_0602 PE=3 SV=1
67	1988	Q9ZJS1|RL29_HELPJ	89.4	33	5	5		7752	50S ribosomal protein L29 OS=Helicobacter pylori (strain J99 / ATCC 700824) GN=rpmC PE=3 SV=1
80	2000	tr|Q9ZL16|Q9ZL16_HELPJ	88.33	45	4	4	Mutation	9397	Putative OS=Helicobacter pylori (strain J99 / ATCC 700824) GN=jhp_0766 PE=4 SV=1
84	1734	Q9ZML9|MNMG_HELPJ	88.14	22	8	8	Carbamidomethylation	69691	tRNA uridine 5-carboxymethylaminomethyl modification enzyme MnmG OS=Helicobacter pylori (strain J99 / ATCC 700824) GN=mnmG PE=3 SV=1
367	1003	Q9ZMN7|FABI_HELPJ	87.33	7	1	1		30026	Enoyl-[acyl-carrier-protein] reductase [NADH] FabI OS=Helicobacter pylori (strain J99 / ATCC 700824) GN=fabI PE=3 SV=1
148	734	Q9ZK21|RL1_HELPJ	84.68	13	2	2	Sodium adduct	25361	50S ribosomal protein L1 OS=Helicobacter pylori (strain J99 / ATCC 700824) GN=rplA PE=3 SV=1
101	14	tr|Q9ZK97|Q9ZK97_HELPJ	84.13	13	9	9	Phosphorylation (STY); Dihydroxy	131027	Putative OS=Helicobacter pylori (strain J99 / ATCC 700824) GN=jhp_1044 PE=4 SV=1
115	200	Q9ZJS6|RL6_HELPJ	84.05	26	4	4	Mutation	19566	50S ribosomal protein L6 OS=Helicobacter pylori (strain J99 / ATCC 700824) GN=rplF PE=3 SV=1
95	1972	Q9ZJR4|RL3_HELPJ	83.69	43	7	7	Carbamidomethylation; Mutation	21218	50S ribosomal protein L3 OS=Helicobacter pylori (strain J99 / ATCC 700824) GN=rplC PE=3 SV=1
202	1973	Q9ZJS0|RL16_HELPJ	81.9	48	4	4	Phosphorylation (STY)	16062	50S ribosomal protein L16 OS=Helicobacter pylori (strain J99 / ATCC 700824) GN=rplP PE=3 SV=1
64	44	tr|Q9ZKA9|Q9ZKA9_HELPJ	81.51	25	5	5	Carbamidomethylation	38939	ZINC-DEPENDENT ALCOHOL DEHYDROGENASE OS=Helicobacter pylori (strain J99 / ATCC 700824) GN=jhp_1030 PE=3 SV=1
82	1131	Q9ZKT2|CARB_HELPJ	79.56	14	10	10	Carbamidomethylation; Methyl ester; Myristoylation; Acetylation (N-term); Acetylation (K); 2 more	119966	Carbamoyl-phosphate synthase large chain OS=Helicobacter pylori (strain J99 / ATCC 700824) GN=carB PE=3 SV=1
107	415	Q9ZJZ7|AK_HELPJ	77.46	25	6	6	Hydroxylation; Biotin polyethyleneoxide amine	44220	Aspartokinase OS=Helicobacter pylori (strain J99 / ATCC 700824) GN=lysC PE=3 SV=1
96	26	tr|Q9ZJ87|Q9ZJ87_HELPJ	76.65	29	5	5	Carbamidomethylation	36839	Arginase OS=Helicobacter pylori (strain J99 / ATCC 700824) GN=rocF PE=3 SV=1
66	1334	Q9ZL18|TRXB_HELPJ	76.05	12	2	2	Carbamidomethylation; Methyl ester; Carbamidomethylation (DHKE X@N-term)	33433	Thioredoxin reductase OS=Helicobacter pylori (strain J99 / ATCC 700824) GN=trxB PE=3 SV=1
85	246	Q9ZLI5|ASPA_HELPJ	75.83	42	8	8	Carbamidomethylation; Mutation	51937	Aspartate ammonia-lyase OS=Helicobacter pylori (strain J99 / ATCC 700824) GN=aspA PE=3 SV=1
120	276	Q9ZMS6|ENO_HELPJ	75.35	11	3	3		46654	Enolase OS=Helicobacter pylori (strain J99 / ATCC 700824) GN=eno PE=3 SV=1
106	1427	Q9ZL57|SECA_HELPJ	74.62	13	8	8	Methyl ester; Carbamidomethylation (DHKE X@N-term)	98895	Protein translocase subunit SecA OS=Helicobacter pylori (strain J99 / ATCC 700824) GN=secA PE=3 SV=1
140	1047	Q9ZJR8|RL22_HELPJ	72.22	49	3	3		13048	50S ribosomal protein L22 OS=Helicobacter pylori (strain J99 / ATCC 700824) GN=rplV PE=3 SV=1
155	43	tr|Q9ZLV0|Q9ZLV0_HELPJ	71.86	4	6	6	Carbamidomethylation; Phosphorylation (STY); Acetylation (K); Sodium adduct	207505	Cag island protein OS=Helicobacter pylori (strain J99 / ATCC 700824) GN=14 PE=4 SV=1
136	1024	Q9ZKU8|HYPB_HELPJ	70.53	12	2	2		27338	Hydrogenase/urease nickel incorporation protein HypB OS=Helicobacter pylori (strain J99 / ATCC 700824) GN=hypB PE=1 SV=1
121	91	Q9ZM46|IF2_HELPJ	70.47	31	18	18	Carbamidomethylation; Methyl ester; Carbamidomethylation (DHKE X@N-term); Acetylation (K); Deamidation (NQ); 2 more	105962	Translation initiation factor IF-2 OS=Helicobacter pylori (strain J99 / ATCC 700824) GN=infB PE=3 SV=1
108	1009	Q9ZJ80|RECN_HELPJ	70.04	20	8	8	Phosphorylation (STY); Formylation; Acetylation (K); Carbamylation	59350	DNA repair protein RecN OS=Helicobacter pylori (strain J99 / ATCC 700824) GN=recN PE=3 SV=1
147	1997	Q9ZMM0|DAPE_HELPJ	68.51	11	2	2	Dehydration	42796	Succinyl-diaminopimelate desuccinylase OS=Helicobacter pylori (strain J99 / ATCC 700824) GN=dapE PE=3 SV=1
368	1120	Q9ZMZ6|UREF_HELPJ	68.24	9	2	2	Carbamidomethylation (DHKE X@N-term); Oxidation (M)	28823	Urease accessory protein UreF OS=Helicobacter pylori (strain J99 / ATCC 700824) GN=ureF PE=3 SV=1
78	7	Q9ZMQ7|Y161_HELPJ	68.08	27	6	6	Carbamidomethylation (DHKE X@N-term); Carboxylation (E)	34040	Putative peptidyl-prolyl cis-trans isomerase jhp_0161 OS=Helicobacter pylori (strain J99 / ATCC 700824) GN=jhp_0161 PE=3 SV=1
109	231	Q9ZL14|IMDH_HELPJ	67.04	30	8	8	Carbamidomethylation; Phosphorylation (STY); Amidation; Acetylation (N-term); Hydroxylation	51689	Inosine-5'-monophosphate dehydrogenase OS=Helicobacter pylori (strain J99 / ATCC 700824) GN=guaB PE=3 SV=1
117	1029	tr|Q9ZLK1|Q9ZLK1_HELPJ	66.8	11	4	4	Acetylation (N-term)	58645	Putative OS=Helicobacter pylori (strain J99 / ATCC 700824) GN=jhp_0578 PE=4 SV=1
564	753	Q9ZJH5|PPIA_HELPJ	66.05	9	1	1	Mutation	17631	Peptidyl-prolyl cis-trans isomerase OS=Helicobacter pylori (strain J99 / ATCC 700824) GN=ppiA PE=3 SV=1
152	1999	tr|Q7DFM1|Q7DFM1_HELPJ	65.24	12	1	1		15108	Pyruvate ferrodoxin oxidoreductase OS=Helicobacter pylori (strain J99 / ATCC 700824) GN=porD PE=4 SV=1
90	169	tr|Q9ZJN3|Q9ZJN3_HELPJ	65.21	14	10	10	Carbamidomethylation; Methyl ester; Carbamidomethylation (DHKE X@N-term); Phosphorylation (STY); Acetylation (N-term); 3 more	134379	Putative OS=Helicobacter pylori (strain J99 / ATCC 700824) GN=JHP1272 PE=4 SV=1
112	495	tr|Q9ZKH4|Q9ZKH4_HELPJ	65.01	20	7	7	Carbamidomethylation; Carbamidomethylation (DHKE X@N-term)	70320	Arginine decarboxylase OS=Helicobacter pylori (strain J99 / ATCC 700824) GN=speA PE=3 SV=1
260	180	tr|Q9ZJM2|Q9ZJM2_HELPJ	64.25	18	6	6	Carbamidomethylation; Dehydration	75877	TYPE II DNA MODIFICATION ENZYME (METHYLTRANSFERASE) OS=Helicobacter pylori (strain J99 / ATCC 700824) GN=jhp_1284 PE=4 SV=1
133	205	tr|Q9ZLM5|Q9ZLM5_HELPJ	63.39	11	4	4	Myristoylation; Oxidation (M)	113761	Putative efflux transporter OS=Helicobacter pylori (strain J99 / ATCC 700824) GN=jhp_0554 PE=4 SV=1
150	1224	Q9ZMK2|Y217_HELPJ	62.8	15	3	3		22914	UPF0323 lipoprotein jhp_0217 OS=Helicobacter pylori (strain J99 / ATCC 700824) GN=jhp_0217 PE=3 SV=1
123	1475	Q9ZLT1|CAGA_HELPJ	62.78	12	8	8	Carbamidomethylation (DHKE X@N-term); Carboxylation (DKW); Piperidination	129729	Cytotoxicity-associated immunodominant antigen OS=Helicobacter pylori (strain J99 / ATCC 700824) GN=cagA PE=4 SV=1
126	353	Q9ZLW1|HSLU_HELPJ	62.1	25	6	6	Methylation; Methyl ester; Carbamidomethylation (DHKE X@N-term)	50164	ATP-dependent protease ATPase subunit HslU OS=Helicobacter pylori (strain J99 / ATCC 700824) GN=hslU PE=3 SV=1
119	945	Q9ZL08|DBH_HELPJ	60.68	32	2	2		10408	DNA-binding protein HU OS=Helicobacter pylori (strain J99 / ATCC 700824) GN=hup PE=3 SV=1
118	1991	Q9ZM64|CHEY_HELPJ	60.55	35	2	2		13926	Chemotaxis protein CheY homolog OS=Helicobacter pylori (strain J99 / ATCC 700824) GN=cheY PE=3 SV=1
113	126	tr|Q9ZMZ9|Q9ZMZ9_HELPJ	60.32	17	8	8	Methyl ester; Phosphorylation (STY); Oxidation (M)	92770	Putative OS=Helicobacter pylori (strain J99 / ATCC 700824) GN=jhp_0061 PE=4 SV=1
132	384	Q9ZMY3|RPOD_HELPJ	58.6	11	5	5		78764	RNA polymerase sigma factor RpoD OS=Helicobacter pylori (strain J99 / ATCC 700824) GN=rpoD PE=3 SV=1
114	252	Q9ZK79|ATPA_HELPJ	58.2	12	4	4		55228	ATP synthase subunit alpha OS=Helicobacter pylori (strain J99 / ATCC 700824) GN=atpA PE=3 SV=1
292	1822	Q9ZLF6|GLMU_HELPJ	56.57	25	5	5	Carbamidomethylation	47883	Bifunctional protein GlmU OS=Helicobacter pylori (strain J99 / ATCC 700824) GN=glmU PE=3 SV=1
157	51	Q9ZJF9|DPO3A_HELPJ	54.78	10	7	7	Carbamidomethylation	138043	DNA polymerase III subunit alpha OS=Helicobacter pylori (strain J99 / ATCC 700824) GN=dnaE PE=3 SV=1
137	916	Q9ZL69|SYY_HELPJ	53.96	25	5	5	Carbamidomethylation	45688	Tyrosine--tRNA ligase OS=Helicobacter pylori (strain J99 / ATCC 700824) GN=tyrS PE=3 SV=1
170	34	Q9ZLL4|MUTS2_HELPJ	53.75	10	4	4		86648	Endonuclease MutS2 OS=Helicobacter pylori (strain J99 / ATCC 700824) GN=mutS2 PE=3 SV=1
256	392	tr|Q9ZKB7|Q9ZKB7_HELPJ	53.68	28	6	6		57620	Putative Outer membrane protein OS=Helicobacter pylori (strain J99 / ATCC 700824) GN=jhp_1022 PE=4 SV=1
189	423	tr|Q9ZKG2|Q9ZKG2_HELPJ	53.17	14	4	4	Carbamidomethylation	89856	Putative S/N-oxide reductase OS=Helicobacter pylori (strain J99 / ATCC 700824) GN=jhp_0974 PE=4 SV=1
163	1354	Q9ZKM9|SYGB_HELPJ	52.9	17	6	6		80358	Glycine--tRNA ligase beta subunit OS=Helicobacter pylori (strain J99 / ATCC 700824) GN=glyS PE=3 SV=1
204	112	tr|Q9ZLK4|Q9ZLK4_HELPJ	52.87	12	4	4	Carbamidomethylation	64391	Hydrogenase large subunit OS=Helicobacter pylori (strain J99 / ATCC 700824) GN=hyaB PE=3 SV=1
177	1979	tr|Q9ZJK2|Q9ZJK2_HELPJ	52.73	42	6	6	Carbamidomethylation	35488	Putative OS=Helicobacter pylori (strain J99 / ATCC 700824) GN=jhp_1304 PE=4 SV=1
184	1411	tr|Q9ZMX4|Q9ZMX4_HELPJ	52.32	12	5	5		74909	Methyl-accepting chemotaxis protein (MCP) OS=Helicobacter pylori (strain J99 / ATCC 700824) GN=jhp_0091 PE=4 SV=1
154	57	tr|Q9ZLM3|Q9ZLM3_HELPJ	52	5	6	6		348352	Putative vacuolating cytotoxin (VacA) paralog OS=Helicobacter pylori (strain J99 / ATCC 700824) GN=jhp_0556 PE=4 SV=1
530	30	Q9ZKB5|HCPC_HELPJ	51.75	9	1	1	Carbamidomethylation	31527	Putative beta-lactamase HcpC OS=Helicobacter pylori (strain J99 / ATCC 700824) GN=hcpC PE=3 SV=1
143	1672	tr|Q9ZL37|Q9ZL37_HELPJ	51.61	11	4	4	Carbamidomethylation	89711	IRON(III) DICITRATE TRANSPORT PROTEIN OS=Helicobacter pylori (strain J99 / ATCC 700824) GN=fecA_2 PE=4 SV=1
493	1982	tr|Q9ZLW9|Q9ZLW9_HELPJ	51.55	27	2	2	Carbamidomethylation	24330	Putative OS=Helicobacter pylori (strain J99 / ATCC 700824) GN=jhp_0457 PE=4 SV=1
99	189	Q9ZMW8|LUXS_HELPJ	50.9	12	2	2		17424	S-ribosylhomocysteine lyase OS=Helicobacter pylori (strain J99 / ATCC 700824) GN=luxS PE=1 SV=1
206	597	Q9ZMD9|RL21_HELPJ	50.64	38	2	2		11837	50S ribosomal protein L21 OS=Helicobacter pylori (strain J99 / ATCC 700824) GN=rplU PE=3 SV=1
460	296	Q9ZJN2|NADC_HELPJ	50.5	7	2	2		30659	Probable nicotinate-nucleotide pyrophosphorylase [carboxylating] OS=Helicobacter pylori (strain J99 / ATCC 700824) GN=nadC PE=3 SV=1
377	840	tr|Q9ZKN0|Q9ZKN0_HELPJ	50.29	10	2	2		49759	Putative OS=Helicobacter pylori (strain J99 / ATCC 700824) GN=jhp_0905 PE=4 SV=1
283	608	Q9ZKF6|RS1_HELPJ	50.22	10	3	3	Carbamidomethylation	62528	30S ribosomal protein S1 OS=Helicobacter pylori (strain J99 / ATCC 700824) GN=rpsA PE=3 SV=1
145	1975	tr|Q9ZKP3|Q9ZKP3_HELPJ	49.78	13	2	2		31125	Putative OS=Helicobacter pylori (strain J99 / ATCC 700824) GN=jhp_0892 PE=4 SV=1
179	869	tr|Q9ZKE0|Q9ZKE0_HELPJ	49.55	13	4	4		46374	Putative ZINC-METALLO PROTEASE OS=Helicobacter pylori (strain J99 / ATCC 700824) GN=jhp_0999 PE=3 SV=1
258	267	Q9ZLD9|GYRA_HELPJ	49.29	13	5	5		92651	DNA gyrase subunit A OS=Helicobacter pylori (strain J99 / ATCC 700824) GN=gyrA PE=3 SV=1
281	1861	tr|Q9ZJB2|Q9ZJB2_HELPJ	48.89	12	3	3	Mutation	52765	Putative ferredoxin-like protein OS=Helicobacter pylori (strain J99 / ATCC 700824) GN=jhp_1401 PE=4 SV=1
227	1614	Q9ZMS0|HCPD_HELPJ	48.88	14	3	3	Carbamidomethylation	33807	Putative beta-lactamase HcpD OS=Helicobacter pylori (strain J99 / ATCC 700824) GN=hcpD PE=3 SV=1
191	1212	tr|Q9ZM25|Q9ZM25_HELPJ	48.37	14	3	3		44059	Putative OS=Helicobacter pylori (strain J99 / ATCC 700824) GN=jhp_0398 PE=4 SV=1
495	651	tr|Q9ZKA4|Q9ZKA4_HELPJ	48.13	8	2	2		44761	Pyruvate ferrodoxin oxidoreductase OS=Helicobacter pylori (strain J99 / ATCC 700824) GN=porA PE=4 SV=1
144	1661	tr|Q9ZLN9|Q9ZLN9_HELPJ	47.94	23	2	2		20045	SUBUNIT OF 2-OXOGLUTARATE OXIDOREDUCTASE OS=Helicobacter pylori (strain J99 / ATCC 700824) GN=oorC PE=4 SV=1
165	144	Q9ZJE9|DPO1_HELPJ	47.93	5	3	3		102433	DNA polymerase I OS=Helicobacter pylori (strain J99 / ATCC 700824) GN=polA PE=3 SV=1
173	1976	tr|Q9ZJV6|Q9ZJV6_HELPJ	47.34	6	3	3		68188	NADH oxidoreductase I OS=Helicobacter pylori (strain J99 / ATCC 700824) GN=nuoL PE=4 SV=1
129	1649	tr|Q9ZL03|Q9ZL03_HELPJ	47.25	13	4	4	Carbamidomethylation	46807	PANTOTHENATE METABOLISM FLAVOPROTEIN OS=Helicobacter pylori (strain J99 / ATCC 700824) GN=dfp PE=4 SV=1
199	1175	tr|Q9ZKT9|Q9ZKT9_HELPJ	46.96	22	5	5	Carbamidomethylation	44449	TYPE II DNA MODIFICATION ENZYME (METHYLTRANSFERASE) OS=Helicobacter pylori (strain J99 / ATCC 700824) GN=jhp_0846 PE=4 SV=1
330	459	Q9ZK81|ATPB_HELPJ	46.9	17	3	3		51436	ATP synthase subunit beta OS=Helicobacter pylori (strain J99 / ATCC 700824) GN=atpD PE=3 SV=1
164	503	tr|Q9ZJM1|Q9ZJM1_HELPJ	46.75	9	5	5		114108	Putative OS=Helicobacter pylori (strain J99 / ATCC 700824) GN=jhp_1285 PE=4 SV=1
420	1886	Q9ZMV2|IF3_HELPJ	46.68	4	1	1		23333	Translation initiation factor IF-3 OS=Helicobacter pylori (strain J99 / ATCC 700824) GN=infC PE=3 SV=1
273	692	tr|Q9ZMT9|Q9ZMT9_HELPJ	46.25	29	6	6	Carbamidomethylation	59534	L-lactate permease OS=Helicobacter pylori (strain J99 / ATCC 700824) GN=lldP_2 PE=4 SV=1
181	190	tr|Q9ZKA7|Q9ZKA7_HELPJ	46.2	26	5	3	Carbamidomethylation	46977	Putative lipopolysaccharide biosynthesis protein OS=Helicobacter pylori (strain J99 / ATCC 700824) GN=jhp_1032 PE=4 SV=1
220	1641	tr|Q9ZMD7|Q9ZMD7_HELPJ	45.88	14	3	3		61842	PERIPLASMIC DIPEPTIDE TRANSPORT SUBSTRATE-BINDING PROTEIN OS=Helicobacter pylori (strain J99 / ATCC 700824) GN=dppA PE=4 SV=1
171	407	Q9ZKA0|UVRB_HELPJ	45.85	10	3	3	Carbamidomethylation	75927	UvrABC system protein B OS=Helicobacter pylori (strain J99 / ATCC 700824) GN=uvrB PE=3 SV=1
326	1996	tr|Q9ZMR2|Q9ZMR2_HELPJ	45.75	26	4	4		27461	Putative OS=Helicobacter pylori (strain J99 / ATCC 700824) GN=jhp_0156 PE=4 SV=1
316	1273	Q9ZMB9|SYR_HELPJ	45.49	6	2	2		62159	Arginine--tRNA ligase OS=Helicobacter pylori (strain J99 / ATCC 700824) GN=argS PE=3 SV=1
335	198	Q9ZK19|EFTU_HELPJ	45.41	3	1	1		43730	Elongation factor Tu OS=Helicobacter pylori (strain J99 / ATCC 700824) GN=tuf PE=3 SV=1
187	524	tr|Q9ZJ88|Q9ZJ88_HELPJ	45.04	7	3	3		94762	Putative IRON(III) DICITRATE TRANSPORT PROTEIN OS=Helicobacter pylori (strain J99 / ATCC 700824) GN=fecA_3 PE=4 SV=1
264	54	tr|Q9ZM86|Q9ZM86_HELPJ	44.77	17	6	6		91081	Putative OS=Helicobacter pylori (strain J99 / ATCC 700824) GN=jhp_0336 PE=4 SV=1
146	1978	tr|Q9ZL77|Q9ZL77_HELPJ	44.38	26	3	3		30843	Putative OS=Helicobacter pylori (strain J99 / ATCC 700824) GN=jhp_0703 PE=4 SV=1
218	478	Q9ZLA9|RIMO_HELPJ	44.29	23	4	4	Carbamidomethylation	49745	Ribosomal protein S12 methylthiotransferase RimO OS=Helicobacter pylori (strain J99 / ATCC 700824) GN=rimO PE=3 SV=1
128	42	Q9ZJ57|MFD_HELPJ	43.8	8	4	4		113437	Transcription-repair-coupling factor OS=Helicobacter pylori (strain J99 / ATCC 700824) GN=mfd PE=3 SV=1
242	388	Q9ZJH4|CSRA_HELPJ	42.6	17	1	1		8426	Carbon storage regulator homolog OS=Helicobacter pylori (strain J99 / ATCC 700824) GN=csrA PE=3 SV=1
309	713	tr|Q9ZM18|Q9ZM18_HELPJ	42.46	14	5	5		51713	PROTEASE DO OS=Helicobacter pylori (strain J99 / ATCC 700824) GN=htrA PE=4 SV=1
679	295	tr|Q9ZJN6|Q9ZJN6_HELPJ	42.36	21	5	5	Mutation	50568	CARBOXYL-TERMINAL PROTEASE OS=Helicobacter pylori (strain J99 / ATCC 700824) GN=prc PE=3 SV=1
252	795	Q9ZMQ5|EFP_HELPJ	42.34	23	2	2		20776	Elongation factor P OS=Helicobacter pylori (strain J99 / ATCC 700824) GN=efp PE=3 SV=1
253	1998	tr|Q9ZN47|Q9ZN47_HELPJ	42.25	9	2	2	Carbamidomethylation	31768	Putative OS=Helicobacter pylori (strain J99 / ATCC 700824) GN=jhp_0012 PE=4 SV=1
234	615	tr|Q9ZLH9|Q9ZLH9_HELPJ	41.9	7	3	3	Carbamidomethylation	101438	Outer membrane protein assembly factor BamA OS=Helicobacter pylori (strain J99 / ATCC 700824) GN=jhp_0600 PE=4 SV=1
278	294	Q9ZKW5|VACA_HELPJ	41.87	9	4	4		139132	Vacuolating cytotoxin autotransporter OS=Helicobacter pylori (strain J99 / ATCC 700824) GN=vacA PE=3 SV=1
425	1709	tr|Q9ZKA1|Q9ZKA1_HELPJ	41.79	16	2	2		31923	Putative Outer membrane protein OS=Helicobacter pylori (strain J99 / ATCC 700824) GN=jhp_1040 PE=4 SV=1
307	715	Q9ZKF7|AROA_HELPJ	41.75	19	4	4		47168	3-phosphoshikimate 1-carboxyvinyltransferase OS=Helicobacter pylori (strain J99 / ATCC 700824) GN=aroA PE=3 SV=1
168	434	P0A0S2|FLAA_HELPJ	41.7	16	3	3		53284	Flagellin A OS=Helicobacter pylori (strain J99 / ATCC 700824) GN=flaA PE=3 SV=2
372	817	tr|Q9ZLE2|Q9ZLE2_HELPJ	41.69	12	3	3		41064	ACETYL-COA ACETYLTRANSFERASE OS=Helicobacter pylori (strain J99 / ATCC 700824) GN=thl PE=3 SV=1
224	914	tr|Q9ZJX3|Q9ZJX3_HELPJ	41.68	21	2	2	Carbamidomethylation	28371	Putative OS=Helicobacter pylori (strain J99 / ATCC 700824) GN=jhp_1175 PE=4 SV=1
676	405	Q9ZJX9|RNR_HELPJ	41.59	15	5	5	Carbamidomethylation	74161	Ribonuclease R OS=Helicobacter pylori (strain J99 / ATCC 700824) GN=rnr PE=3 SV=1
228	86	tr|Q9ZKJ7|Q9ZKJ7_HELPJ	41.45	11	3	3		47987	Putative OS=Helicobacter pylori (strain J99 / ATCC 700824) GN=jhp_0938 PE=4 SV=1
194	1063	Q9ZK49|G6PI_HELPJ	40.96	8	2	2		62303	Glucose-6-phosphate isomerase OS=Helicobacter pylori (strain J99 / ATCC 700824) GN=pgi PE=3 SV=1
237	62	tr|Q9ZM72|Q9ZM72_HELPJ	40.86	13	2	2		50226	Putative OS=Helicobacter pylori (strain J99 / ATCC 700824) GN=jhp_0350 PE=4 SV=1
275	222	tr|Q9ZN48|Q9ZN48_HELPJ	40.8	23	4	4		40111	Putative OS=Helicobacter pylori (strain J99 / ATCC 700824) GN=jhp_0011 PE=4 SV=1
274	148	Q9ZM87|FTSK_HELPJ	40.69	9	4	4	Carbamidomethylation	94775	DNA translocase FtsK OS=Helicobacter pylori (strain J99 / ATCC 700824) GN=ftsK PE=3 SV=1
289	227	tr|Q9ZJ51|Q9ZJ51_HELPJ	40.38	17	4	4		69069	PENICILLIN-BINDING PROTEIN OS=Helicobacter pylori (strain J99 / ATCC 700824) GN=jhp_1464 PE=4 SV=1
246	2036	P66186|RL31_HELPJ	40.15	34	2	2	Carbamidomethylation	7652	50S ribosomal protein L31 OS=Helicobacter pylori (strain J99 / ATCC 700824) GN=rpmE PE=3 SV=1
208	94	tr|Q9ZKZ8|Q9ZKZ8_HELPJ	40.13	4	3	3	Carbamidomethylation	102181	TYPE I RESTRICTION ENZYME (RESTRICTION SUBUNIT) OS=Helicobacter pylori (strain J99 / ATCC 700824) GN=hsdR_2 PE=4 SV=1
222	1894	tr|Q9ZJD0|Q9ZJD0_HELPJ	40.1	12	3	3		56925	Putative OS=Helicobacter pylori (strain J99 / ATCC 700824) GN=jhp_1382 PE=4 SV=1
317	1299	tr|Q9ZLQ3|Q9ZLQ3_HELPJ	40.08	8	3	3		77641	Putative OS=Helicobacter pylori (strain J99 / ATCC 700824) GN=jhp_0525 PE=4 SV=1
212	623	tr|Q9ZMP4|Q9ZMP4_HELPJ	39.82	5	3	3		66458	Putative OS=Helicobacter pylori (strain J99 / ATCC 700824) GN=jhp_0174 PE=4 SV=1
233	681	Q9ZJY6|Y1161_HELPJ	39.79	14	2	2	Carbamidomethylation	21121	Maf-like protein jhp_1161 OS=Helicobacter pylori (strain J99 / ATCC 700824) GN=jhp_1161 PE=3 SV=1
236	778	tr|Q9ZN17|Q9ZN17_HELPJ	39.69	12	2	2		26799	Putative TYPE II DNA MODIFICATION ENZYME (METHYLTRANSFERASE) OS=Helicobacter pylori (strain J99 / ATCC 700824) GN=jhp_0043 PE=4 SV=1
235	1990	tr|Q9ZLN6|Q9ZLN6_HELPJ	39.3	15	2	2		55244	Putative OS=Helicobacter pylori (strain J99 / ATCC 700824) GN=jhp_0542 PE=4 SV=1
276	890	tr|Q9ZM85|Q9ZM85_HELPJ	38.78	17	4	4	Carbamidomethylation	70599	Transketolase OS=Helicobacter pylori (strain J99 / ATCC 700824) GN=tktA PE=3 SV=1
225	1535	Q9ZJR6|RL2_HELPJ	38.71	9	2	2		30271	50S ribosomal protein L2 OS=Helicobacter pylori (strain J99 / ATCC 700824) GN=rplB PE=3 SV=1
507	671	tr|Q9ZMD5|Q9ZMD5_HELPJ	38.64	10	3	3	Carbamidomethylation	32242	DIPEPTIDE TRANSPORT SYSTEM DIPEPTIDE TRANSPORT SYSTEM ATP-BINDING PROTEIN OS=Helicobacter pylori (strain J99 / ATCC 700824) GN=dppD PE=3 SV=1
422	201	tr|Q9ZM12|Q9ZM12_HELPJ	38.63	14	3	3		50033	Putative ZINC PROTEASE OS=Helicobacter pylori (strain J99 / ATCC 700824) GN=jhp_0411 PE=3 SV=1
320	867	Q9ZM60|QUEA_HELPJ	38.58	19	3	3	Carbamidomethylation	39844	S-adenosylmethionine:tRNA ribosyltransferase-isomerase OS=Helicobacter pylori (strain J99 / ATCC 700824) GN=queA PE=3 SV=1
338	663	tr|Q9ZL68|Q9ZL68_HELPJ	38.49	4	2	2		89384	GUANOSINE-3' 5'-BIS(DIPHOSPHATE) 3'-PYROPHOSPHOHYDROLASE OS=Helicobacter pylori (strain J99 / ATCC 700824) GN=spoT PE=3 SV=1
373	870	tr|Q9ZME9|Q9ZME9_HELPJ	38.16	6	2	2		62813	ATP-DEPENDENT ZINC METALLOPEPTIDASE OS=Helicobacter pylori (strain J99 / ATCC 700824) GN=ftsH_1 PE=3 SV=1
319	1197	Q9ZJX8|AROE_HELPJ	38.1	19	2	2	Carbamidomethylation	29644	Shikimate dehydrogenase (NADP(+)) OS=Helicobacter pylori (strain J99 / ATCC 700824) GN=aroE PE=3 SV=1
379	157	Q9ZL91|FLID_HELPJ	37.28	6	3	3		74119	Flagellar hook-associated protein 2 OS=Helicobacter pylori (strain J99 / ATCC 700824) GN=fliD PE=3 SV=3
684	360	Q9ZJL3|LON_HELPJ	37.16	13	4	4		93946	Lon protease OS=Helicobacter pylori (strain J99 / ATCC 700824) GN=lon PE=3 SV=1
200	262	tr|Q9ZKA8|Q9ZKA8_HELPJ	37.04	24	3	1	Carbamidomethylation	46356	Putative lipopolysaccharide biosynthesis protein OS=Helicobacter pylori (strain J99 / ATCC 700824) GN=jhp_1031 PE=4 SV=1
503	187	tr|Q9ZMB5|Q9ZMB5_HELPJ	36.97	14	2	2		20181	Putative ENDONUCLEASE OS=Helicobacter pylori (strain J99 / ATCC 700824) GN=jhp_0306 PE=4 SV=1
421	1166	tr|Q9ZMG4|Q9ZMG4_HELPJ	36.54	15	2	2	Carbamidomethylation	38462	Putative OS=Helicobacter pylori (strain J99 / ATCC 700824) GN=jhp_0256 PE=4 SV=1
210	2014	Q9ZMD3|OBG_HELPJ	36.27	13	3	3		38873	GTPase Obg OS=Helicobacter pylori (strain J99 / ATCC 700824) GN=obg PE=3 SV=1
374	1372	Q9ZMN5|METK_HELPJ	36.22	6	1	1		42418	S-adenosylmethionine synthase OS=Helicobacter pylori (strain J99 / ATCC 700824) GN=metK PE=3 SV=1
341	990	tr|Q9ZK48|Q9ZK48_HELPJ	36.2	9	2	2		52748	Putative Outer membrane protein OS=Helicobacter pylori (strain J99 / ATCC 700824) GN=jhp_1094 PE=4 SV=1
211	1157	tr|Q9ZK70|Q9ZK70_HELPJ	36.07	6	2	2		50416	Putative OS=Helicobacter pylori (strain J99 / ATCC 700824) GN=jhp_1071 PE=4 SV=1
613	282	Q9ZLY0|MURD_HELPJ	36	7	2	2		47947	UDP-N-acetylmuramoylalanine--D-glutamate ligase OS=Helicobacter pylori (strain J99 / ATCC 700824) GN=murD PE=3 SV=1
433	607	tr|Q9ZN42|Q9ZN42_HELPJ	35.99	12	2	2	Carbamidomethylation	36560	Putative chemotaxis protein OS=Helicobacter pylori (strain J99 / ATCC 700824) GN=cheV_1 PE=4 SV=1
494	1233	tr|Q9ZMU8|Q9ZMU8_HELPJ	35.95	17	2	2		32675	Putative OS=Helicobacter pylori (strain J99 / ATCC 700824) GN=jhp_0119 PE=4 SV=1
355	414	Q9ZM40|FLHA_HELPJ	35.77	6	3	3		80779	Flagellar biosynthesis protein FlhA OS=Helicobacter pylori (strain J99 / ATCC 700824) GN=flhA PE=3 SV=1
363	1019	tr|Q9ZLJ8|Q9ZLJ8_HELPJ	35.75	11	3	3	Mutation	34298	Putative Outer membrane protein OS=Helicobacter pylori (strain J99 / ATCC 700824) GN=jhp_0581 PE=4 SV=1
244	486	Q9ZK67|RL19_HELPJ	35.73	14	1	1		13616	50S ribosomal protein L19 OS=Helicobacter pylori (strain J99 / ATCC 700824) GN=rplS PE=3 SV=1
548	678	tr|Q9ZKX6|Q9ZKX6_HELPJ	35.71	14	3	3		32793	Putative OS=Helicobacter pylori (strain J99 / ATCC 700824) GN=jhp_0808 PE=4 SV=1
565	827	tr|Q9ZMT6|Q9ZMT6_HELPJ	35.65	9	2	2		56015	Cytochrome oxidase (CBB3-TYPE) OS=Helicobacter pylori (strain J99 / ATCC 700824) GN=fixN PE=3 SV=1
462	493	tr|Q9ZJ86|Q9ZJ86_HELPJ	35.64	14	2	2		41029	L-ALANINE DEHYDROGENASE OS=Helicobacter pylori (strain J99 / ATCC 700824) GN=ald PE=4 SV=1
443	217	tr|Q9ZKE9|Q9ZKE9_HELPJ	35.59	6	3	3	Carbamidomethylation	91181	Histidine kinase OS=Helicobacter pylori (strain J99 / ATCC 700824) GN=cheA PE=4 SV=1
427	888	Q9ZJ63|SYL_HELPJ	35.58	7	3	3	Carbamidomethylation	93212	Leucine--tRNA ligase OS=Helicobacter pylori (strain J99 / ATCC 700824) GN=leuS PE=3 SV=1
463	1989	tr|Q9ZM53|Q9ZM53_HELPJ	35.23	16	2	2		35848	Putative OS=Helicobacter pylori (strain J99 / ATCC 700824) GN=jhp_0370 PE=4 SV=1
380	1712	Q9ZLH6|GATB_HELPJ	35.11	6	2	2		53102	Aspartyl/glutamyl-tRNA(Asn/Gln) amidotransferase subunit B OS=Helicobacter pylori (strain J99 / ATCC 700824) GN=gatB PE=3 SV=1
291	248	tr|Q9ZKK4|Q9ZKK4_HELPJ	35.1	10	2	2		78874	DNA topoisomerase OS=Helicobacter pylori (strain J99 / ATCC 700824) GN=topA_3 PE=3 SV=1
385	1697	tr|Q9ZMX7|Q9ZMX7_HELPJ	35.03	14	2	2	Carbamidomethylation	34778	Putative keto-acid dehydrogenase OS=Helicobacter pylori (strain J99 / ATCC 700824) GN=jhp_0088 PE=3 SV=1
534	999	tr|Q9ZL70|Q9ZL70_HELPJ	34.89	10	2	2	Carbamidomethylation	39522	Putative OS=Helicobacter pylori (strain J99 / ATCC 700824) GN=jhp_0710 PE=4 SV=1
384	1995	Q9ZK75|PARB_HELPJ	34.88	19	3	3		33405	Probable chromosome-partitioning protein ParB OS=Helicobacter pylori (strain J99 / ATCC 700824) GN=parB PE=3 SV=1
201	561	Q9ZLM8|DCUP_HELPJ	34.75	9	2	2	Carbamidomethylation	38368	Uroporphyrinogen decarboxylase OS=Helicobacter pylori (strain J99 / ATCC 700824) GN=hemE PE=3 SV=1
1209	901	tr|Q9ZLI9|Q9ZLI9_HELPJ	34.63	11	3	3	Carbamidomethylation	65337	LYTIC MUREIN TRANSGLYCOSYLASE OS=Helicobacter pylori (strain J99 / ATCC 700824) GN=jhp_0590 PE=4 SV=1
500	338	tr|Q9ZMB6|Q9ZMB6_HELPJ	34.61	3	1	1		58013	Putative OS=Helicobacter pylori (strain J99 / ATCC 700824) GN=jhp_0305 PE=4 SV=1
402	650	tr|Q9ZMF5|Q9ZMF5_HELPJ	34.54	10	2	2		38672	Putative LIPID A BIOSYNTHESIS ACYLTRANSFERASE OS=Helicobacter pylori (strain J99 / ATCC 700824) GN=waaM PE=4 SV=1
674	104	tr|Q9ZKS9|Q9ZKS9_HELPJ	34.43	4	3	3		260015	Putative vacuolating cytotoxin (VacA) paralog OS=Helicobacter pylori (strain J99 / ATCC 700824) GN=jhp_0856 PE=4 SV=1
510	2021	Q9ZJ29|PDXJ_HELPJ	34.41	10	2	2		29767	Pyridoxine 5'-phosphate synthase OS=Helicobacter pylori (strain J99 / ATCC 700824) GN=pdxJ PE=3 SV=1
238	195	Q9ZLE3|SCOA_HELPJ	34.36	10	2	2		25325	Succinyl-CoA:3-ketoacid coenzyme A transferase subunit A OS=Helicobacter pylori (strain J99 / ATCC 700824) GN=scoA PE=3 SV=1
1208	546	tr|Q9ZK36|Q9ZK36_HELPJ	34.29	16	3	3	Carbamidomethylation	43591	Putative nucleoside transporter OS=Helicobacter pylori (strain J99 / ATCC 700824) GN=jhp_1106 PE=4 SV=1
245	704	Q9ZM37|AROQ_HELPJ	34.2	23	2	2		18809	3-dehydroquinate dehydratase OS=Helicobacter pylori (strain J99 / ATCC 700824) GN=aroQ PE=3 SV=1
342	127	tr|Q9ZJ44|Q9ZJ44_HELPJ	34.05	8	2	2		67025	PENICILLIN-BINDING PROTEIN OS=Helicobacter pylori (strain J99 / ATCC 700824) GN=jhp_1473 PE=4 SV=1
378	436	Q9ZJ96|DNAA_HELPJ	33.97	7	2	2		51800	Chromosomal replication initiator protein DnaA OS=Helicobacter pylori (strain J99 / ATCC 700824) GN=dnaA PE=3 SV=1
356	1780	tr|Q9ZKL6|Q9ZKL6_HELPJ	33.97	7	2	2		48801	Topoisomerase I OS=Helicobacter pylori (strain J99 / ATCC 700824) GN=topA_2 PE=3 SV=1
431	649	tr|Q9ZJZ4|Q9ZJZ4_HELPJ	33.94	17	3	3		43285	DIHYDROPTEROATE SYNTHASE OS=Helicobacter pylori (strain J99 / ATCC 700824) GN=folP PE=4 SV=1
782	1035	tr|Q9ZME3|Q9ZME3_HELPJ	33.68	21	3	3	Carbamidomethylation	33929	Putative OS=Helicobacter pylori (strain J99 / ATCC 700824) GN=jhp_0277 PE=4 SV=1
424	1013	tr|Q9ZLT8|Q9ZLT8_HELPJ	33.65	18	2	2		41528	Cag island protein OS=Helicobacter pylori (strain J99 / ATCC 700824) GN=cagI PE=4 SV=1
815	695	tr|Q9ZLC5|Q9ZLC5_HELPJ	33.6	10	3	3	Carbamidomethylation	66368	DNA POLYMERASE III SUBUNITS GAMMA AND TAU OS=Helicobacter pylori (strain J99 / ATCC 700824) GN=dnaX PE=4 SV=1
243	1900	tr|Q9ZJ54|Q9ZJ54_HELPJ	33.6	13	2	2		31684	Ubiquinol cytochrome c oxidoreductase cytochrome c1 subunit OS=Helicobacter pylori (strain J99 / ATCC 700824) GN=petC PE=4 SV=1
720	39	Q9ZKM3|FTSA_HELPJ	33.19	12	3	3		54692	Cell division protein FtsA OS=Helicobacter pylori (strain J99 / ATCC 700824) GN=ftsA PE=3 SV=1
783	1901	tr|Q9ZN38|Q9ZN38_HELPJ	33.17	10	3	3		75068	Putative Outer membrane protein OS=Helicobacter pylori (strain J99 / ATCC 700824) GN=jhp_0021 PE=4 SV=1
261	183	Q9ZJY5|SYA_HELPJ	33.17	5	3	3	Mutation	94978	Alanine--tRNA ligase OS=Helicobacter pylori (strain J99 / ATCC 700824) GN=alaS PE=3 SV=1
215	328	Q9ZLL2|MURC_HELPJ	33.16	8	2	2		50907	UDP-N-acetylmuramate--L-alanine ligase OS=Helicobacter pylori (strain J99 / ATCC 700824) GN=murC PE=3 SV=1
685	66	tr|Q9ZN44|Q9ZN44_HELPJ	33.12	5	3	3		90162	DNA transfer protein OS=Helicobacter pylori (strain J99 / ATCC 700824) GN=virB4_1 PE=4 SV=1
240	642	Q9ZMV7|TOP1_HELPJ	33.11	5	2	2	Carbamidomethylation	83263	DNA topoisomerase 1 OS=Helicobacter pylori (strain J99 / ATCC 700824) GN=topA PE=3 SV=1
756	257	tr|Q9ZJ30|Q9ZJ30_HELPJ	33.1	23	3	3	Carbamidomethylation	37438	Putative UNDECAPRENYL-PHOSPHATE-ALPHA-N-ACETYLGLUCOSAMINYLTRANSFERASE OS=Helicobacter pylori (strain J99 / ATCC 700824) GN=wecA PE=4 SV=1
188	302	Q9ZL53|HMCT_HELPJ	33.01	6	2	2		74837	Cadmium zinc and cobalt-transporting ATPase OS=Helicobacter pylori (strain J99 / ATCC 700824) GN=cadA PE=3 SV=1
357	2002	tr|Q9ZM21|Q9ZM21_HELPJ	33	16	2	2	Carbamidomethylation	33941	Putative OS=Helicobacter pylori (strain J99 / ATCC 700824) GN=jhp_0402 PE=4 SV=1
353	765	Q9ZJM5|DNAB_HELPJ	32.72	6	2	2		55540	Replicative DNA helicase OS=Helicobacter pylori (strain J99 / ATCC 700824) GN=dnaB PE=3 SV=1
296	1647	tr|Q9ZMG0|Q9ZMG0_HELPJ	32.5	9	2	2		49896	Putative OS=Helicobacter pylori (strain J99 / ATCC 700824) GN=jhp_0260 PE=4 SV=1
1065	1960	tr|Q9ZMI7|Q9ZMI7_HELPJ	32.48	11	3	3		40004	Putative OS=Helicobacter pylori (strain J99 / ATCC 700824) GN=jhp_0233 PE=4 SV=1
859	1589	Q9ZLH0|HEMN_HELPJ	32.46	14	3	3	Carbamidomethylation	53278	Oxygen-independent coproporphyrinogen-III oxidase OS=Helicobacter pylori (strain J99 / ATCC 700824) GN=hemN PE=3 SV=1
429	324	Q9ZJA6|NUSA_HELPJ	32.34	10	2	2	Carbamidomethylation	44738	Transcription termination/antitermination protein NusA OS=Helicobacter pylori (strain J99 / ATCC 700824) GN=nusA PE=3 SV=1
649	479	tr|Q9ZKT6|Q9ZKT6_HELPJ	32.25	9	2	2	Mutation	56753	Outer membrane protein/porin OS=Helicobacter pylori (strain J99 / ATCC 700824) GN=hopB PE=4 SV=1
337	1271	Q9ZN49|DNAG_HELPJ	32.02	4	1	1		63816	DNA primase OS=Helicobacter pylori (strain J99 / ATCC 700824) GN=dnaG PE=3 SV=1
180	1373	Q9ZKF8|SYFB_HELPJ	31.78	5	2	2		85155	Phenylalanine--tRNA ligase beta subunit OS=Helicobacter pylori (strain J99 / ATCC 700824) GN=pheT PE=3 SV=1
582	2022	tr|Q9ZL30|Q9ZL30_HELPJ	31.59	22	2	2		28157	MOLYBDOPTERIN-SYNTHASE SULFURYLASE OS=Helicobacter pylori (strain J99 / ATCC 700824) GN=moeB PE=4 SV=1
438	483	tr|Q9ZKH0|Q9ZKH0_HELPJ	31.49	22	2	2	Carbamidomethylation	38551	Putative OS=Helicobacter pylori (strain J99 / ATCC 700824) GN=jhp_0966 PE=4 SV=1
339	1936	tr|Q9ZK99|Q9ZK99_HELPJ	31.48	8	1	1		30424	Putative OS=Helicobacter pylori (strain J99 / ATCC 700824) GN=jhp_1042 PE=4 SV=1
817	1669	Q9ZL20|DHOM_HELPJ	31.34	14	3	3	Carbamidomethylation	46247	Homoserine dehydrogenase OS=Helicobacter pylori (strain J99 / ATCC 700824) GN=hom PE=3 SV=1
423	150	P66610|RS7_HELPJ	31.31	8	1	1		17971	30S ribosomal protein S7 OS=Helicobacter pylori (strain J99 / ATCC 700824) GN=rpsG PE=3 SV=1
249	2046	Q9ZJS4|RL5_HELPJ	31.28	15	2	2		20264	50S ribosomal protein L5 OS=Helicobacter pylori (strain J99 / ATCC 700824) GN=rplE PE=3 SV=1
616	1404	Q9ZMY2|MQMTN_HELPJ	31.15	3	1	1		25020	Aminodeoxyfutalosine nucleosidase OS=Helicobacter pylori (strain J99 / ATCC 700824) GN=mtnN PE=1 SV=1
786	72	tr|Q9ZN19|Q9ZN19_HELPJ	31.12	13	3	3	Carbamidomethylation	85553	Putative TRANSCRIPTIONAL REGULATOR OS=Helicobacter pylori (strain J99 / ATCC 700824) GN=jhp_0041 PE=4 SV=1
513	1367	tr|Q9ZKD1|Q9ZKD1_HELPJ	31.09	7	2	2		83087	Putative outer membrane protein OS=Helicobacter pylori (strain J99 / ATCC 700824) GN=jhp_1008 PE=4 SV=1
448	1106	Q9ZKM2|FTSZ_HELPJ	31.04	10	2	2		40935	Cell division protein FtsZ OS=Helicobacter pylori (strain J99 / ATCC 700824) GN=ftsZ PE=3 SV=1
404	318	tr|Q9ZKX4|Q9ZKX4_HELPJ	31	1	1	1		88557	Putative IRON-REGULATED OUTER MEMBRANE PROTEIN OS=Helicobacter pylori (strain J99 / ATCC 700824) GN=frpB_1 PE=4 SV=1
651	1840	Q9ZMW3|GRPE_HELPJ	30.95	13	1	1	Carbamidomethylation	22160	Protein GrpE OS=Helicobacter pylori (strain J99 / ATCC 700824) GN=grpE PE=3 SV=1
322	432	tr|Q9ZJW1|Q9ZJW1_HELPJ	30.82	3	2	2		94617	NADH oxidoreductase I OS=Helicobacter pylori (strain J99 / ATCC 700824) GN=nuoG PE=4 SV=1
518	452	Q9ZKY2|LPXB_HELPJ	30.66	7	2	2		41566	Lipid-A-disaccharide synthase OS=Helicobacter pylori (strain J99 / ATCC 700824) GN=lpxB PE=3 SV=1
474	1801	tr|Q9ZMS2|Q9ZMS2_HELPJ	30.62	13	2	2		36431	Putative OS=Helicobacter pylori (strain J99 / ATCC 700824) GN=jhp_0146 PE=4 SV=1
650	2024	tr|Q9ZMG7|Q9ZMG7_HELPJ	30.58	11	1	1		9475	Putative OS=Helicobacter pylori (strain J99 / ATCC 700824) GN=jhp_0253 PE=4 SV=1
398	696	tr|Q9ZJ85|Q9ZJ85_HELPJ	30.44	5	1	1		40437	ZINC-DEPENDENT ALCOHOL DEHYDROGENASE OS=Helicobacter pylori (strain J99 / ATCC 700824) GN=jhp_1429 PE=3 SV=1
549	365	tr|Q9ZL60|Q9ZL60_HELPJ	30.22	17	2	2		20025	Putative OS=Helicobacter pylori (strain J99 / ATCC 700824) GN=jhp_0720 PE=4 SV=1
324	226	tr|Q9ZLU9|Q9ZLU9_HELPJ	30.16	6	2	2		60594	Cag island protein OS=Helicobacter pylori (strain J99 / ATCC 700824) GN=orf15 PE=4 SV=1
325	828	Q9ZLF9|RIR1_HELPJ	30.08	2	1	1		90232	Ribonucleoside-diphosphate reductase subunit alpha OS=Helicobacter pylori (strain J99 / ATCC 700824) GN=nrdA PE=3 SV=1
515	382	tr|Q9ZMR0|Q9ZMR0_HELPJ	29.93	8	2	2		43396	MOLYBDOPTERIN BIOSYNTHESIS PROTEIN OS=Helicobacter pylori (strain J99 / ATCC 700824) GN=moeA PE=4 SV=1
472	1434	tr|Q9ZM38|Q9ZM38_HELPJ	29.85	16	2	2		49553	Putative OS=Helicobacter pylori (strain J99 / ATCC 700824) GN=jhp_0385 PE=4 SV=1
453	1573	Q9ZKC3|RIR2_HELPJ	29.85	15	2	2	Carbamidomethylation	39528	Ribonucleoside-diphosphate reductase subunit beta OS=Helicobacter pylori (strain J99 / ATCC 700824) GN=nrdB PE=3 SV=1
362	530	tr|Q9ZMI8|Q9ZMI8_HELPJ	29.84	9	2	2	Carbamidomethylation	55770	ATP-DEPENDENT RNA HELICASE DEAD OS=Helicobacter pylori (strain J99 / ATCC 700824) GN=deaD PE=4 SV=1
653	1704	tr|Q9ZKC9|Q9ZKC9_HELPJ	29.83	9	1	1		17755	BIOTIN CARBOXYL CARRIER PROTEIN OS=Helicobacter pylori (strain J99 / ATCC 700824) GN=accB PE=4 SV=1
687	1517	tr|Q9ZJE0|Q9ZJE0_HELPJ	29.78	8	3	3		96429	Putative OS=Helicobacter pylori (strain J99 / ATCC 700824) GN=jhp_1372 PE=4 SV=1
535	2015	Q9ZM13|DAPA_HELPJ	29.72	8	1	1		33224	4-hydroxy-tetrahydrodipicolinate synthase OS=Helicobacter pylori (strain J99 / ATCC 700824) GN=dapA PE=3 SV=1
214	805	Q9ZLL8|KAD_HELPJ	29.7	6	1	1		21409	Adenylate kinase OS=Helicobacter pylori (strain J99 / ATCC 700824) GN=adk PE=3 SV=1
439	236	tr|Q9ZL71|Q9ZL71_HELPJ	29.62	10	2	2		53511	Putative PROBABLE N-ACETYLMURAMOYL-L-ALANINE AMIDASE OS=Helicobacter pylori (strain J99 / ATCC 700824) GN=amiA PE=4 SV=1
408	1600	Q9ZKU5|ACKA_HELPJ	29.53	8	2	2		44712	Acetate kinase OS=Helicobacter pylori (strain J99 / ATCC 700824) GN=ackA PE=3 SV=1
475	533	tr|Q9ZLE8|Q9ZLE8_HELPJ	29.52	9	2	2	Carbamidomethylation	86607	Putative HYDANTOIN UTILIZATION OS=Helicobacter pylori (strain J99 / ATCC 700824) GN=jhp_0632 PE=4 SV=1
907	570	Q9ZJD9|SYS_HELPJ	29.51	17	2	2	Carbamidomethylation	47347	Serine--tRNA ligase OS=Helicobacter pylori (strain J99 / ATCC 700824) GN=serS PE=3 SV=1
488	904	tr|Q9ZJA8|Q9ZJA8_HELPJ	29.48	4	2	2		97573	Putative IRON-REGULATED OUTER MEMBRANE PROTEIN OS=Helicobacter pylori (strain J99 / ATCC 700824) GN=frpB_3 PE=3 SV=1
336	1386	tr|Q9ZJK3|Q9ZJK3_HELPJ	29.39	5	1	1		47055	Putative OS=Helicobacter pylori (strain J99 / ATCC 700824) GN=jhp_1303 PE=4 SV=1
572	471	tr|Q9ZLZ5|Q9ZLZ5_HELPJ	29.33	1	1	1		63313	TYPE II DNA MODIFICATION ENZYME (METHYLTRANSFERASE) OS=Helicobacter pylori (strain J99 / ATCC 700824) GN=jhp_0430 PE=4 SV=1
480	1782	tr|Q9ZKL8|Q9ZKL8_HELPJ	29.33	16	2	2		55156	DNA transfer protein OS=Helicobacter pylori (strain J99 / ATCC 700824) GN=virB4_2 PE=4 SV=1
551	2065	tr|Q9ZJC7|Q9ZJC7_HELPJ	29.28	16	2	2		23762	Putative OS=Helicobacter pylori (strain J99 / ATCC 700824) GN=jhp_1386 PE=4 SV=1
860	602	Q9ZJG8|YIDC_HELPJ	29.27	10	2	2		62702	Membrane protein insertase YidC OS=Helicobacter pylori (strain J99 / ATCC 700824) GN=yidC PE=3 SV=1
389	1370	Q9ZMN1|PLSX_HELPJ	29.24	8	2	2	Carbamidomethylation	36557	Phosphate acyltransferase OS=Helicobacter pylori (strain J99 / ATCC 700824) GN=plsX PE=3 SV=1
739	1786	Q9ZJ94|GLMS_HELPJ	29.1	5	2	2		67058	Glutamine--fructose-6-phosphate aminotransferase [isomerizing] OS=Helicobacter pylori (strain J99 / ATCC 700824) GN=glmS PE=3 SV=3
509	565	Q9ZKQ7|DADA_HELPJ	29.02	3	1	1	Carbamidomethylation	46102	D-amino acid dehydrogenase OS=Helicobacter pylori (strain J99 / ATCC 700824) GN=dadA PE=3 SV=1
866	453	tr|Q9ZJ91|Q9ZJ91_HELPJ	28.97	5	3	3		92281	TYPE I RESTRICTION ENZYME (MODIFICATION SUBUNIT) OS=Helicobacter pylori (strain J99 / ATCC 700824) GN=hsdM_3 PE=4 SV=1
297	1408	Q9ZL21|UVRC_HELPJ	28.88	4	1	1		68672	UvrABC system protein C OS=Helicobacter pylori (strain J99 / ATCC 700824) GN=uvrC PE=3 SV=1
710	2041	tr|Q9ZLS2|Q9ZLS2_HELPJ	28.84	17	3	3	Carbamidomethylation	43598	3-oxoacyl-[acyl-carrier-protein] synthase 2 OS=Helicobacter pylori (strain J99 / ATCC 700824) GN=fabB PE=3 SV=1
409	1422	tr|Q9ZLN8|Q9ZLN8_HELPJ	28.83	6	2	2	Carbamidomethylation	69107	Putative OS=Helicobacter pylori (strain J99 / ATCC 700824) GN=jhp_0540 PE=4 SV=1
735	325	Q9ZK59|MURG_HELPJ	28.81	12	2	2		39507	UDP-N-acetylglucosamine--N-acetylmuramyl-(pentapeptide) pyrophosphoryl-undecaprenol N-acetylglucosamine transferase OS=Helicobacter pylori (strain J99 / ATCC 700824) GN=murG PE=3 SV=1
532	1713	Q9ZJC5|TAL_HELPJ	28.62	9	1	1		35341	Transaldolase OS=Helicobacter pylori (strain J99 / ATCC 700824) GN=tal PE=3 SV=1
1220	326	Q9ZKZ2|GUAC_HELPJ	28.52	11	2	2		35845	GMP reductase OS=Helicobacter pylori (strain J99 / ATCC 700824) GN=guaC PE=3 SV=1
312	244	tr|Q9ZKJ3|Q9ZKJ3_HELPJ	28.44	5	2	2	Carbamidomethylation	80091	Putative OS=Helicobacter pylori (strain J99 / ATCC 700824) GN=jhp_0942 PE=4 SV=1
724	1220	Q9ZKG4|GUAA_HELPJ	28.36	16	3	3	Carbamidomethylation	56977	GMP synthase [glutamine-hydrolyzing] OS=Helicobacter pylori (strain J99 / ATCC 700824) GN=guaA PE=3 SV=1
537	1192	tr|Q9ZMH9|Q9ZMH9_HELPJ	28.29	6	1	1		25191	Putative OS=Helicobacter pylori (strain J99 / ATCC 700824) GN=jhp_0241 PE=4 SV=1
618	213	tr|Q9ZJJ2|Q9ZJJ2_HELPJ	28.15	6	1	1		34635	DNA transfer protein OS=Helicobacter pylori (strain J99 / ATCC 700824) GN=virB11_2 PE=4 SV=1
459	775	Q9ZJU9|TRPB_HELPJ	28.13	4	1	1	Mutation	42812	Tryptophan synthase beta chain OS=Helicobacter pylori (strain J99 / ATCC 700824) GN=trpB PE=3 SV=1
867	604	tr|Q9ZMY8|Q9ZMY8_HELPJ	28.03	7	2	2		65725	Putative OS=Helicobacter pylori (strain J99 / ATCC 700824) GN=jhp_0074 PE=4 SV=1
411	472	tr|Q9ZKI8|Q9ZKI8_HELPJ	28	2	1	1		52498	Putative OS=Helicobacter pylori (strain J99 / ATCC 700824) GN=jhp_0947 PE=4 SV=1
738	551	Q9ZJ68|NHAA_HELPJ	27.98	17	2	2		47739	Na(+)/H(+) antiporter NhaA OS=Helicobacter pylori (strain J99 / ATCC 700824) GN=nhaA PE=3 SV=1
818	2011	tr|Q9ZK40|Q9ZK40_HELPJ	27.96	6	2	2	Carbamidomethylation	46791	Putative OS=Helicobacter pylori (strain J99 / ATCC 700824) GN=jhp_1102 PE=4 SV=1
821	2026	tr|Q9ZJP0|Q9ZJP0_HELPJ	27.94	16	2	2	Carbamidomethylation	36003	GLYCERALDEHYDE 3-PHOSPHATE DEHYDROGENASE OS=Helicobacter pylori (strain J99 / ATCC 700824) GN=gap_2 PE=3 SV=1
536	2019	tr|Q9ZKG5|Q9ZKG5_HELPJ	27.9	18	1	1		28513	Putative PARALOG OF HpaA OS=Helicobacter pylori (strain J99 / ATCC 700824) GN=jhp_0971 PE=4 SV=1
182	88	Q9ZMA9|ILVC_HELPJ	27.83	4	1	1		36517	Ketol-acid reductoisomerase OS=Helicobacter pylori (strain J99 / ATCC 700824) GN=ilvC PE=3 SV=1
575	1794	tr|Q9ZN10|Q9ZN10_HELPJ	27.74	10	1	1		25711	Putative OS=Helicobacter pylori (strain J99 / ATCC 700824) GN=jhp_0050 PE=4 SV=1
321	737	tr|Q9ZK71|Q9ZK71_HELPJ	27.69	3	1	1	Carbamidomethylation	88843	Putative OS=Helicobacter pylori (strain J99 / ATCC 700824) GN=jhp_1070 PE=4 SV=1
1397	606	tr|Q9ZKI4|Q9ZKI4_HELPJ	27.55	12	2	1		42380	INTEGRASE/RECOMBINASE (XERCD FAMILY) OS=Helicobacter pylori (strain J99 / ATCC 700824) GN=jhp_0951 PE=4 SV=1
468	985	Q9ZLX3|GYRB_HELPJ	27.38	1	1	1		87439	DNA gyrase subunit B OS=Helicobacter pylori (strain J99 / ATCC 700824) GN=gyrB PE=3 SV=1
877	889	Q9ZLN3|BIOF_HELPJ	27.36	9	2	2		42078	8-amino-7-oxononanoate synthase OS=Helicobacter pylori (strain J99 / ATCC 700824) GN=jhp_0545 PE=3 SV=1
619	2045	tr|Q9ZMH3|Q9ZMH3_HELPJ	27.34	23	1	1		8011	Putative OS=Helicobacter pylori (strain J99 / ATCC 700824) GN=jhp_0247 PE=4 SV=1
574	974	tr|Q9ZJ45|Q9ZJ45_HELPJ	27.25	7	1	1		30260	Lipoprotein OS=Helicobacter pylori (strain J99 / ATCC 700824) GN=jhp_1472 PE=3 SV=1
1228	2096	tr|Q9ZL62|Q9ZL62_HELPJ	27.13	13	2	2		49721	Putative OS=Helicobacter pylori (strain J99 / ATCC 700824) GN=jhp_0718 PE=4 SV=1
985	767	tr|Q9ZKJ4|Q9ZKJ4_HELPJ	27.11	10	2	1		39030	INTEGRASE/RECOMBINASE (XERCD FAMILY) OS=Helicobacter pylori (strain J99 / ATCC 700824) GN=jhp_0941 PE=4 SV=1
787	1170	tr|Q9ZMQ4|Q9ZMQ4_HELPJ	27.09	13	2	2		51734	Putative restriction enzyme OS=Helicobacter pylori (strain J99 / ATCC 700824) GN=jhp_0164 PE=4 SV=1
703	132	tr|Q9ZK57|Q9ZK57_HELPJ	27.02	6	2	2		132628	Putative Outer membrane protein OS=Helicobacter pylori (strain J99 / ATCC 700824) GN=jhp_1084 PE=4 SV=1
792	2030	tr|Q9ZMA0|Q9ZMA0_HELPJ	27.01	8	2	2	Carbamidomethylation	58320	Putative SINGLE-STRANDED-DNA-SPECIFIC EXONUCLEASE RECJ OS=Helicobacter pylori (strain J99 / ATCC 700824) GN=recJ PE=4 SV=1
989	1595	tr|Q9ZMX3|Q9ZMX3_HELPJ	26.99	11	2	2	Carbamidomethylation	42643	Putative OS=Helicobacter pylori (strain J99 / ATCC 700824) GN=jhp_0092 PE=4 SV=1
583	2042	tr|Q9ZLA8|Q9ZLA8_HELPJ	26.95	5	1	1		17618	XANTHINE-GUANINE PHOSPHORIBOSYLTRANSFERASE OS=Helicobacter pylori (strain J99 / ATCC 700824) GN=gpt PE=4 SV=1
658	1653	tr|Q9ZKQ5|Q9ZKQ5_HELPJ	26.89	8	1	1	Carbamidomethylation	53598	Putative OS=Helicobacter pylori (strain J99 / ATCC 700824) GN=jhp_0880 PE=4 SV=1
701	322	tr|Q9ZJA4|Q9ZJA4_HELPJ	26.89	2	2	2		146427	Putative TYPE II DNA MODIFICATION ENZYME (METHYLTRANSFERASE) OS=Helicobacter pylori (strain J99 / ATCC 700824) GN=jhp_1409 PE=4 SV=1
1239	1195	Q9ZKM7|GPMI_HELPJ	26.77	6	2	2	Carbamidomethylation	54814	2 3-bisphosphoglycerate-independent phosphoglycerate mutase OS=Helicobacter pylori (strain J99 / ATCC 700824) GN=gpmI PE=3 SV=1
383	963	tr|Q9ZMM7|Q9ZMM7_HELPJ	26.74	2	1	1		108477	Putative OS=Helicobacter pylori (strain J99 / ATCC 700824) GN=jhp_0191 PE=4 SV=1
1072	1420	tr|Q9ZL88|Q9ZL88_HELPJ	26.7	11	2	2	Carbamidomethylation	27216	Putative OS=Helicobacter pylori (strain J99 / ATCC 700824) GN=jhp_0692 PE=4 SV=1
1631	1539	tr|Q9ZLX0|Q9ZLX0_HELPJ	26.67	8	2	2		46458	Putative Outer membrane protein OS=Helicobacter pylori (strain J99 / ATCC 700824) GN=jhp_0456 PE=4 SV=1
910	2018	Q9ZJY9|CARA_HELPJ	26.65	9	2	2		41652	Carbamoyl-phosphate synthase small chain OS=Helicobacter pylori (strain J99 / ATCC 700824) GN=carA PE=3 SV=1
655	81	tr|Q9ZN04|Q9ZN04_HELPJ	26.62	10	1	1		21530	Putative OS=Helicobacter pylori (strain J99 / ATCC 700824) GN=jhp_0056 PE=4 SV=1
440	2020	Q9ZJC3|PTH_HELPJ	26.42	10	1	1		20956	Peptidyl-tRNA hydrolase OS=Helicobacter pylori (strain J99 / ATCC 700824) GN=pth PE=3 SV=1
863	332	tr|Q9ZJB7|Q9ZJB7_HELPJ	26.4	5	2	2	Carbamidomethylation	86815	Putative component of cation transport for cbb3-type oxidase OS=Helicobacter pylori (strain J99 / ATCC 700824) GN=fixI PE=3 SV=1
722	19	tr|Q9ZLY5|Q9ZLY5_HELPJ	26.27	5	2	2		103454	Putative OS=Helicobacter pylori (strain J99 / ATCC 700824) GN=jhp_0440 PE=4 SV=1
975	998	Q9ZJZ9|CY553_HELPJ	26.24	38	2	2	Carbamidomethylation	10354	Cytochrome c-553 OS=Helicobacter pylori (strain J99 / ATCC 700824) GN=jhp_1148 PE=3 SV=1
1073	447	tr|Q9ZJ83|Q9ZJ83_HELPJ	26.19	13	2	2		34777	Putative OS=Helicobacter pylori (strain J99 / ATCC 700824) GN=jhp_1431 PE=4 SV=1
1067	986	Q9ZJ27|TSAD_HELPJ	26.12	6	2	2		37882	tRNA N6-adenosine threonylcarbamoyltransferase OS=Helicobacter pylori (strain J99 / ATCC 700824) GN=tsaD PE=3 SV=1
820	858	tr|Q9ZJX5|Q9ZJX5_HELPJ	26.09	10	2	2		68915	Putative OS=Helicobacter pylori (strain J99 / ATCC 700824) GN=jhp_1173 PE=4 SV=1
391	1371	tr|Q9ZJD3|Q9ZJD3_HELPJ	26.05	6	1	1		42363	Putative OS=Helicobacter pylori (strain J99 / ATCC 700824) GN=jhp_1379 PE=4 SV=1
1211	1816	tr|Q9ZN25|Q9ZN25_HELPJ	25.97	18	2	2		38030	DNA transformation compentancy OS=Helicobacter pylori (strain J99 / ATCC 700824) GN=comB2 PE=4 SV=1
659	1481	Q9ZLS3|ACCA_HELPJ	25.94	6	1	1		34923	Acetyl-coenzyme A carboxylase carboxyl transferase subunit alpha OS=Helicobacter pylori (strain J99 / ATCC 700824) GN=accA PE=3 SV=1
434	2008	tr|Q9ZKF4|Q9ZKF4_HELPJ	25.93	3	1	1		57857	D-3-PHOSPHOGLYCERATE DEHYDROGENASE OS=Helicobacter pylori (strain J99 / ATCC 700824) GN=serA PE=3 SV=1
885	1673	Q9ZK07|PUR2_HELPJ	25.87	10	2	2	Carbamidomethylation	47511	Phosphoribosylamine--glycine ligase OS=Helicobacter pylori (strain J99 / ATCC 700824) GN=purD PE=3 SV=1
617	1732	tr|Q9ZJN5|Q9ZJN5_HELPJ	25.84	4	1	1		34634	Putative OS=Helicobacter pylori (strain J99 / ATCC 700824) GN=jhp_1270 PE=4 SV=1
470	210	tr|Q9ZMH4|Q9ZMH4_HELPJ	25.74	14	1	1		20162	Putative OS=Helicobacter pylori (strain J99 / ATCC 700824) GN=jhp_0246 PE=4 SV=1
587	1275	Q9ZJQ3|YD31_HELPJ	25.73	12	1	1		25844	Uncharacterized membrane protein jhp_1251 OS=Helicobacter pylori (strain J99 / ATCC 700824) GN=jhp_1251 PE=3 SV=1
388	539	tr|Q9ZLJ5|Q9ZLJ5_HELPJ	25.73	9	1	1		19473	Putative OS=Helicobacter pylori (strain J99 / ATCC 700824) GN=jhp_0584 PE=1 SV=1
700	74	tr|Q9ZN12|Q9ZN12_HELPJ	25.51	4	2	2		135225	Proline/pyrroline-5-carboxylate dehydrogenase OS=Helicobacter pylori (strain J99 / ATCC 700824) GN=putA PE=3 SV=1
386	390	tr|Q9ZJE7|Q9ZJE7_HELPJ	25.42	3	1	1	Carbamidomethylation	77252	BcgI-like R-M system OS=Helicobacter pylori (strain J99 / ATCC 700824) GN=JHP1365 PE=4 SV=1
723	176	Q9ZM69|COPA_HELPJ	25.37	8	2	2		81912	Copper-transporting ATPase OS=Helicobacter pylori (strain J99 / ATCC 700824) GN=copA PE=3 SV=1
504	2009	Q9ZL11|SPEE_HELPJ	25.27	5	1	1		30675	Polyamine aminopropyltransferase OS=Helicobacter pylori (strain J99 / ATCC 700824) GN=speE PE=3 SV=1
741	428	Q9ZLL0|ISPG_HELPJ	25.2	8	2	2	Carbamidomethylation	39260	4-hydroxy-3-methylbut-2-en-1-yl diphosphate synthase (flavodoxin) OS=Helicobacter pylori (strain J99 / ATCC 700824) GN=ispG PE=3 SV=1
974	1287	Q9ZKF2|Y395_HELPJ	25.18	13	2	2	Carbamidomethylation	25060	UPF0001 protein jhp_0986 OS=Helicobacter pylori (strain J99 / ATCC 700824) GN=jhp_0986 PE=3 SV=1
541	528	tr|Q9ZJ61|Q9ZJ61_HELPJ	25.16	4	1	1		44267	FOLYLPOLYGLUTAMATE SYNTHASE OS=Helicobacter pylori (strain J99 / ATCC 700824) GN=folC PE=4 SV=1
622	594	Q9ZJW8|NPD_HELPJ	25.15	6	1	1		26617	NAD-dependent protein deacylase OS=Helicobacter pylori (strain J99 / ATCC 700824) GN=cobB PE=3 SV=1
589	2053	tr|Q9ZM88|Q9ZM88_HELPJ	25.1	5	1	1		48866	ALPHA-KETOGLUTARATE PERMEASE OS=Helicobacter pylori (strain J99 / ATCC 700824) GN=kgtP PE=4 SV=1
621	2050	tr|Q9ZLP0|Q9ZLP0_HELPJ	25.02	4	1	1		30429	SUBUNIT OF 2-OXOGLUTARATE OXIDOREDUCTASE OS=Helicobacter pylori (strain J99 / ATCC 700824) GN=oorB PE=4 SV=1
1213	537	tr|Q9ZKR5|Q9ZKR5_HELPJ	25.01	6	2	2		74192	Putative outer membrane protein OS=Helicobacter pylori (strain J99 / ATCC 700824) GN=jhp_0870 PE=4 SV=1
789	494	tr|Q9ZJ79|Q9ZJ79_HELPJ	24.93	10	2	2	Carbamidomethylation	51217	Putative OS=Helicobacter pylori (strain J99 / ATCC 700824) GN=jhp_1435 PE=4 SV=1
805	421	tr|Q9ZMV9|Q9ZMV9_HELPJ	24.92	2	2	2		72238	Putative OS=Helicobacter pylori (strain J99 / ATCC 700824) GN=jhp_0106 PE=4 SV=1
390	744	Q9ZMS7|RECA_HELPJ	24.85	4	1	1		37623	Protein RecA OS=Helicobacter pylori (strain J99 / ATCC 700824) GN=recA PE=3 SV=1
477	793	Q9ZMP8|SYK_HELPJ	24.75	4	1	1		57667	Lysine--tRNA ligase OS=Helicobacter pylori (strain J99 / ATCC 700824) GN=lysS PE=3 SV=1
585	1394	Q9ZMV8|FLAB_HELPJ	24.69	8	1	1		53970	Flagellin B OS=Helicobacter pylori (strain J99 / ATCC 700824) GN=flaB PE=3 SV=3
381	1458	Q9ZLD6|UVRA_HELPJ	24.67	3	1	1		104747	UvrABC system protein A OS=Helicobacter pylori (strain J99 / ATCC 700824) GN=uvrA PE=3 SV=1
588	2047	tr|Q9ZM06|Q9ZM06_HELPJ	24.59	5	1	1		29871	Putative OS=Helicobacter pylori (strain J99 / ATCC 700824) GN=jhp_0418 PE=4 SV=1
232	1581	P66573|RS5_HELPJ	24.57	22	1	1		15835	30S ribosomal protein S5 OS=Helicobacter pylori (strain J99 / ATCC 700824) GN=rpsE PE=3 SV=2
483	445	Q9ZMV4|PPSA_HELPJ	24.5	2	1	1		91291	Phosphoenolpyruvate synthase OS=Helicobacter pylori (strain J99 / ATCC 700824) GN=ppsA PE=3 SV=1
765	59	tr|Q9ZM07|Q9ZM07_HELPJ	24.42	7	2	2	Carbamidomethylation	72330	Putative OS=Helicobacter pylori (strain J99 / ATCC 700824) GN=jhp_0417 PE=4 SV=1
727	321	Q9ZM94|DXS_HELPJ	24.42	5	2	2		67782	1-deoxy-D-xylulose-5-phosphate synthase OS=Helicobacter pylori (strain J99 / ATCC 700824) GN=dxs PE=3 SV=1
446	464	tr|Q9ZLZ8|Q9ZLZ8_HELPJ	24.38	10	1	1		30139	Molybdate ABC transporter ATP-binding protein OS=Helicobacter pylori (strain J99 / ATCC 700824) GN=modC PE=3 SV=1
1069	2033	Q9ZLA0|RODA_HELPJ	24.36	6	2	2		42943	Rod shape-determining protein RodA OS=Helicobacter pylori (strain J99 / ATCC 700824) GN=mrdB PE=3 SV=1
626	1777	Q9ZMP1|FRDB_HELPJ	24.22	8	1	1		27625	Fumarate reductase iron-sulfur subunit OS=Helicobacter pylori (strain J99 / ATCC 700824) GN=frdB PE=3 SV=1
620	2048	tr|Q9ZL39|Q9ZL39_HELPJ	24.08	6	1	1	Carbamidomethylation	33881	Putative lipopolysaccharide biosynthesis protein OS=Helicobacter pylori (strain J99 / ATCC 700824) GN=jhp_0741 PE=4 SV=1
417	923	Q9ZKF3|Y396_HELPJ	24.05	3	1	1		70990	Uncharacterized protein jhp_0985 OS=Helicobacter pylori (strain J99 / ATCC 700824) GN=jhp_0985 PE=3 SV=1
413	134	tr|Q9ZJ90|Q9ZJ90_HELPJ	24.04	1	1	1		115806	TYPE I RESTRICTION ENZYME (RESTRICTION SUBUNIT) OS=Helicobacter pylori (strain J99 / ATCC 700824) GN=hsdR_3 PE=4 SV=1
544	2052	Q9ZLP5|Y58A_HELPJ	24.01	13	1	1		8890	Uncharacterized protein jhp_0533 OS=Helicobacter pylori (strain J99 / ATCC 700824) GN=jhp_0533 PE=4 SV=1
540	2043	tr|Q9ZJV2|Q9ZJV2_HELPJ	23.99	2	1	1		51850	Phosphohexosemutase OS=Helicobacter pylori (strain J99 / ATCC 700824) GN=jhp_1196 PE=3 SV=1
542	953	tr|Q9ZK95|Q9ZK95_HELPJ	23.98	2	1	1		61089	GAMMA-GLUTAMYLTRANSPEPTIDASE OS=Helicobacter pylori (strain J99 / ATCC 700824) GN=ggt PE=4 SV=1
519	2039	tr|Q9ZLT9|Q9ZLT9_HELPJ	23.86	4	1	1		26909	Cag island protein OS=Helicobacter pylori (strain J99 / ATCC 700824) GN=cagL PE=4 SV=1
524	2070	Q9ZN53|PYRF_HELPJ	23.86	9	1	1		25253	Orotidine 5'-phosphate decarboxylase OS=Helicobacter pylori (strain J99 / ATCC 700824) GN=pyrF PE=3 SV=1
976	1041	Q9ZKB0|GLK_HELPJ	23.81	14	2	2	Carbamidomethylation	36759	Glucokinase OS=Helicobacter pylori (strain J99 / ATCC 700824) GN=glk PE=3 SV=1
825	620	tr|Q9ZMX0|Q9ZMX0_HELPJ	23.8	5	2	2		62666	Methyl-accepting chemotaxis protein (MCP) OS=Helicobacter pylori (strain J99 / ATCC 700824) GN=jhp_0095 PE=4 SV=1
441	1903	Q9ZLF3|FEOB_HELPJ	23.72	3	1	1		71559	Ferrous iron transport protein B OS=Helicobacter pylori (strain J99 / ATCC 700824) GN=feoB PE=3 SV=1
944	2172	tr|Q9ZLL3|Q9ZLL3_HELPJ	23.7	27	2	2	Carbamidomethylation	13295	Putative OS=Helicobacter pylori (strain J99 / ATCC 700824) GN=jhp_0566 PE=4 SV=1
216	1849	tr|Q9ZML1|Q9ZML1_HELPJ	23.68	3	1	1		36322	Nitrogen fixation protein NifU OS=Helicobacter pylori (strain J99 / ATCC 700824) GN=jhp_0207 PE=3 SV=1
936	1221	Q9ZM99|PYRG_HELPJ	23.62	7	2	2	Carbamidomethylation	60763	CTP synthase OS=Helicobacter pylori (strain J99 / ATCC 700824) GN=pyrG PE=3 SV=1
715	1023	tr|Q9ZJQ5|Q9ZJQ5_HELPJ	23.61	2	2	2		115490	CATION EFFLUX SYSTEM PROTEIN OS=Helicobacter pylori (strain J99 / ATCC 700824) GN=czcA_2 PE=4 SV=1
484	880	Q9ZKE4|PRIA_HELPJ	23.55	3	1	1	Carbamidomethylation	70308	Primosomal protein N' OS=Helicobacter pylori (strain J99 / ATCC 700824) GN=priA PE=3 SV=1
873	669	tr|Q9ZKU1|Q9ZKU1_HELPJ	23.55	7	2	2		67181	Putative FLAGELLAR BASAL-BODY/ROD/HOOKPROTEIN OS=Helicobacter pylori (strain J99 / ATCC 700824) GN=jhp_0844 PE=4 SV=1
632	1269	tr|Q9ZLM2|Q9ZLM2_HELPJ	23.48	9	1	1		12970	Putative OS=Helicobacter pylori (strain J99 / ATCC 700824) GN=jhp_0557 PE=4 SV=1
546	1206	tr|Q9ZM14|Q9ZM14_HELPJ	23.24	5	1	1		28534	Putative Short chain dehydrogenase OS=Helicobacter pylori (strain J99 / ATCC 700824) GN=jhp_0409 PE=4 SV=1
526	1065	tr|Q9ZK74|Q9ZK74_HELPJ	23.13	6	1	1		29169	Putative OS=Helicobacter pylori (strain J99 / ATCC 700824) GN=jhp_1067 PE=4 SV=1
525	743	tr|Q9ZKR0|Q9ZKR0_HELPJ	22.9	5	1	1		28777	Putative AMINO ACID ABC TRANSPORTER BINDING PROTEIN OS=Helicobacter pylori (strain J99 / ATCC 700824) GN=jhp_0875 PE=3 SV=1
661	693	tr|Q9ZL38|Q9ZL38_HELPJ	22.84	9	1	1	Carbamidomethylation	24171	Putative OS=Helicobacter pylori (strain J99 / ATCC 700824) GN=jhp_0742 PE=4 SV=1
416	78	tr|Q9ZJK9|Q9ZJK9_HELPJ	22.7	3	1	1		91441	Putative TYPE III RESTRICTION ENZYME OS=Helicobacter pylori (strain J99 / ATCC 700824) GN=res_1 PE=4 SV=1
415	2027	Q9ZLA7|Y736_HELPJ	22.57	6	1	1		41006	Uncharacterized aminotransferase jhp_0673 OS=Helicobacter pylori (strain J99 / ATCC 700824) GN=jhp_0673 PE=3 SV=1
591	976	tr|Q9ZKZ4|Q9ZKZ4_HELPJ	22.41	6	1	1		36035	Putative OS=Helicobacter pylori (strain J99 / ATCC 700824) GN=jhp_0788 PE=4 SV=1
521	374	Q9ZL01|THIE_HELPJ	22.35	9	1	1	Carbamidomethylation	23810	Thiamine-phosphate synthase OS=Helicobacter pylori (strain J99 / ATCC 700824) GN=thiE PE=3 SV=1
664	2094	Q9ZK82|ATPE_HELPJ	22.33	13	1	1		13271	ATP synthase epsilon chain OS=Helicobacter pylori (strain J99 / ATCC 700824) GN=atpC PE=3 SV=1
559	1176	P66622|RS8_HELPJ	22.33	17	1	1		15184	30S ribosomal protein S8 OS=Helicobacter pylori (strain J99 / ATCC 700824) GN=rpsH PE=3 SV=1
450	403	tr|Q9ZLK7|Q9ZLK7_HELPJ	22.29	4	1	1		79781	Putative OS=Helicobacter pylori (strain J99 / ATCC 700824) GN=jhp_0572 PE=4 SV=1
665	2097	Q9ZKW7|MURJ_HELPJ	22.1	4	1	1		51485	Putative lipid II flippase MurJ OS=Helicobacter pylori (strain J99 / ATCC 700824) GN=murJ PE=3 SV=1
605	2093	Q9ZMJ1|DPS_HELPJ	22.01	26	1	1		16836	DNA protection during starvation protein OS=Helicobacter pylori (strain J99 / ATCC 700824) GN=dps PE=3 SV=1
345	411	tr|Q9ZKN2|Q9ZKN2_HELPJ	21.98	2	1	1		111160	Putative cation efflux system protein OS=Helicobacter pylori (strain J99 / ATCC 700824) GN=czcA_1 PE=4 SV=1
522	1783	tr|Q9ZJI9|Q9ZJI9_HELPJ	21.93	8	1	1		23596	Putative OS=Helicobacter pylori (strain J99 / ATCC 700824) GN=jhp_1319 PE=4 SV=1
445	427	Q9ZMD0|GSA_HELPJ	21.91	5	1	1	Carbamidomethylation	46729	Glutamate-1-semialdehyde 2 1-aminomutase OS=Helicobacter pylori (strain J99 / ATCC 700824) GN=hemL PE=3 SV=1
250	1375	tr|Q9ZML4|Q9ZML4_HELPJ	21.88	8	1	1		20804	Putative OS=Helicobacter pylori (strain J99 / ATCC 700824) GN=jhp_0204 PE=4 SV=1
556	1451	tr|Q9ZLI0|Q9ZLI0_HELPJ	21.74	6	1	1		41298	Putative OS=Helicobacter pylori (strain J99 / ATCC 700824) GN=jhp_0599 PE=4 SV=1
640	2092	Q9ZJY2|SSB_HELPJ	21.7	9	1	1		20382	Single-stranded DNA-binding protein OS=Helicobacter pylori (strain J99 / ATCC 700824) GN=ssb PE=3 SV=1
482	1060	Q9ZMG6|MIAB_HELPJ	21.48	4	1	1		49423	tRNA-2-methylthio-N(6)-dimethylallyladenosine synthase OS=Helicobacter pylori (strain J99 / ATCC 700824) GN=miaB PE=3 SV=1
593	2066	tr|Q9ZM23|Q9ZM23_HELPJ	21.47	10	1	1		32863	Putative co-chaperone with DnaK OS=Helicobacter pylori (strain J99 / ATCC 700824) GN=dnaJ_1 PE=4 SV=1
486	1519	tr|Q9ZKT4|Q9ZKT4_HELPJ	21.39	5	1	1		90831	Putative IRON-REGULATED OUTER MEMBRANE PROTEIN OS=Helicobacter pylori (strain J99 / ATCC 700824) GN=frpB_2 PE=3 SV=1
608	506	Q9ZJG6|MNME_HELPJ	21.37	3	1	1		51326	tRNA modification GTPase MnmE OS=Helicobacter pylori (strain J99 / ATCC 700824) GN=mnmE PE=3 SV=1
561	874	Q9ZMB0|NADE_HELPJ	21.37	5	1	1		29357	NH(3)-dependent NAD(+) synthetase OS=Helicobacter pylori (strain J99 / ATCC 700824) GN=nadE PE=3 SV=1
552	2069	tr|Q9ZL99|Q9ZL99_HELPJ	21.26	4	1	1		44368	Putative OS=Helicobacter pylori (strain J99 / ATCC 700824) GN=jhp_0681 PE=4 SV=1
447	583	Q9ZMR9|Y162_HELPJ	21.2	5	1	1		27040	Probable transcriptional regulatory protein jhp_0149 OS=Helicobacter pylori (strain J99 / ATCC 700824) GN=jhp_0149 PE=3 SV=1
364	1435	Q9ZKS4|HTPX_HELPJ	21.1	12	1	1		35471	Protease HtpX homolog OS=Helicobacter pylori (strain J99 / ATCC 700824) GN=htpX PE=3 SV=1
630	2074	Q9ZMF4|TGT_HELPJ	20.89	4	1	1		41507	Queuine tRNA-ribosyltransferase OS=Helicobacter pylori (strain J99 / ATCC 700824) GN=tgt PE=3 SV=1
520	2063	tr|Q9ZLD2|Q9ZLD2_HELPJ	20.84	13	1	1		32839	Putative OS=Helicobacter pylori (strain J99 / ATCC 700824) GN=jhp_0648 PE=4 SV=1
554	804	tr|Q9ZKF0|Q9ZKF0_HELPJ	20.8	7	1	1		35752	Putative chemotaxis protein OS=Helicobacter pylori (strain J99 / ATCC 700824) GN=cheV_3 PE=4 SV=1
558	1590	tr|Q9ZN39|Q9ZN39_HELPJ	20.78	2	1	1		59185	Putative OS=Helicobacter pylori (strain J99 / ATCC 700824) GN=jhp_0020 PE=4 SV=1
628	1695	Q9ZKQ2|RLMH_HELPJ	20.76	13	1	1		17321	Ribosomal RNA large subunit methyltransferase H OS=Helicobacter pylori (strain J99 / ATCC 700824) GN=rlmH PE=3 SV=1
550	2060	tr|Q9ZJ95|Q9ZJ95_HELPJ	20.76	11	1	1	Carbamidomethylation	20185	Putative OS=Helicobacter pylori (strain J99 / ATCC 700824) GN=jhp_1418 PE=4 SV=1
671	2112	tr|Q9ZM49|Q9ZM49_HELPJ	20.75	8	1	1		18848	Putative OS=Helicobacter pylori (strain J99 / ATCC 700824) GN=jhp_0374 PE=4 SV=1
563	203	tr|Q9ZLZ0|Q9ZLZ0_HELPJ	20.75	3	1	1		39662	Cytosine-specific methyltransferase OS=Helicobacter pylori (strain J99 / ATCC 700824) GN=jhp_0435 PE=3 SV=1
553	801	tr|Q9ZMX8|Q9ZMX8_HELPJ	20.74	7	1	1		20727	Putative OS=Helicobacter pylori (strain J99 / ATCC 700824) GN=jhp_0087 PE=4 SV=1
639	2089	Q9ZL44|MOAE_HELPJ	20.59	4	1	1		16683	Molybdopterin synthase catalytic subunit OS=Helicobacter pylori (strain J99 / ATCC 700824) GN=moaE PE=3 SV=1
643	2103	tr|Q9ZLK5|Q9ZLK5_HELPJ	20.57	5	1	1		42396	Hydrogenase small subunit OS=Helicobacter pylori (strain J99 / ATCC 700824) GN=hyaA PE=4 SV=1
648	2114	Q9ZK20|NUSG_HELPJ	20.49	14	1	1		20305	Transcription termination/antitermination protein NusG OS=Helicobacter pylori (strain J99 / ATCC 700824) GN=nusG PE=3 SV=1
629	2071	tr|Q9ZJZ6|Q9ZJZ6_HELPJ	20.48	29	1	1		20960	Putative OS=Helicobacter pylori (strain J99 / ATCC 700824) GN=jhp_1151 PE=4 SV=1
599	1934	tr|Q9ZK25|Q9ZK25_HELPJ	20.46	44	1	1		5873	Putative motility protein OS=Helicobacter pylori (strain J99 / ATCC 700824) GN=jhp_1117 PE=4 SV=1
560	1004	Q9ZMU7|SDHL_HELPJ	20.44	6	1	1		49230	L-serine dehydratase OS=Helicobacter pylori (strain J99 / ATCC 700824) GN=sdaA PE=3 SV=1
479	1280	tr|Q9ZMQ3|Q9ZMQ3_HELPJ	20.33	4	1	1		47908	Putative OS=Helicobacter pylori (strain J99 / ATCC 700824) GN=jhp_0165 PE=4 SV=1
347	861	tr|Q9ZMT0|Q9ZMT0_HELPJ	20.33	25	1	1		22147	Putative OS=Helicobacter pylori (strain J99 / ATCC 700824) GN=jhp_0138 PE=4 SV=1
545	454	Q9ZKQ9|ALR_HELPJ	20.33	2	1	1		42039	Alanine racemase OS=Helicobacter pylori (strain J99 / ATCC 700824) GN=alr PE=3 SV=1
491	2109	tr|Q9ZLU1|Q9ZLU1_HELPJ	20.22	2	1	1		43726	Cag island protein OS=Helicobacter pylori (strain J99 / ATCC 700824) GN=cagM PE=4 SV=1
596	1211	Q9ZJK8|BIOB_HELPJ	20.21	9	1	1		31490	Biotin synthase OS=Helicobacter pylori (strain J99 / ATCC 700824) GN=bioB PE=3 SV=1
647	798	tr|Q9ZKA3|Q9ZKA3_HELPJ	20.14	9	1	1	Carbamidomethylation	34987	Pyruvate ferrodoxin oxidoreductase OS=Helicobacter pylori (strain J99 / ATCC 700824) GN=porB PE=4 SV=1
672	706	tr|Q9ZMC6|Q9ZMC6_HELPJ	20.01	5	1	1		33643	Putative OS=Helicobacter pylori (strain J99 / ATCC 700824) GN=jhp_0295 PE=4 SV=1

## Sheet: UM229
Protein Group	Protein ID	Accession	-10lgP	Coverage (%)	#Peptides	#Unique	PTM	Avg. Mass	Description
1	28	Q9ZK23|RPOBC_HELPJ	170.31	70	196	196	Carbamidomethylation; Phosphorylation (STY); Amidation; Carbamidomethylation (DHKE X@N-term); Methyl ester; 32 more	323750	Bifunctional DNA-directed RNA polymerase subunit beta-beta' OS=Helicobacter pylori (strain J99 / ATCC 700824) GN=rpoBC PE=3 SV=1
4	43	tr|Q9ZLV0|Q9ZLV0_HELPJ	140.25	53	97	96	Carbamidomethylation; Phosphorylation (STY); Amidation; Carbamidomethylation (DHKE X@N-term); Methyl ester; 26 more	207505	Cag island protein OS=Helicobacter pylori (strain J99 / ATCC 700824) GN=14 PE=4 SV=1
5	57	tr|Q9ZLM3|Q9ZLM3_HELPJ	117.1	26	50	50	Carbamidomethylation; Phosphorylation (STY); Carbamidomethylation (DHKE X@N-term); Methyl ester; Deamidation (NQ); 10 more	348352	Putative vacuolating cytotoxin (VacA) paralog OS=Helicobacter pylori (strain J99 / ATCC 700824) GN=jhp_0556 PE=4 SV=1
9	1002	tr|Q9ZLV5|Q9ZLV5_HELPJ	115.49	54	32	32	Carbamidomethylation; Phosphorylation (STY); Carbamidomethylation (DHKE X@N-term); Methyl ester; Acetylation (N-term); 11 more	55233	Cag island protein OS=Helicobacter pylori (strain J99 / ATCC 700824) GN=orf8 PE=4 SV=1
17	41	P56875|RL7_HELPJ	115.31	48	4	4	Phosphorylation (STY); Carbamidomethylation (DHKE X@N-term); Methyl ester; Formylation	13314	50S ribosomal protein L7/L12 OS=Helicobacter pylori (strain J99 / ATCC 700824) GN=rplL PE=3 SV=1
7	658	Q9ZMV3|SYT_HELPJ	111.87	67	44	44	Carbamidomethylation; Phosphorylation (STY); Amidation; Carbamidomethylation (DHKE X@N-term); Methyl ester; 16 more	70159	Threonine--tRNA ligase OS=Helicobacter pylori (strain J99 / ATCC 700824) GN=thrS PE=3 SV=1
12	577	tr|Q9ZLH5|Q9ZLH5_HELPJ	110.17	62	27	27	Phosphorylation (STY); Carbamidomethylation (DHKE X@N-term); Methyl ester; Deamidation (NQ); Acetylation (N-term); 10 more	47443	Putative OS=Helicobacter pylori (strain J99 / ATCC 700824) GN=jhp_0604 PE=4 SV=1
10	169	tr|Q9ZJN3|Q9ZJN3_HELPJ	100.6	27	22	22	Carbamidomethylation; Phosphorylation (STY); Amidation; Carbamidomethylation (DHKE X@N-term); Methyl ester; 5 more	134379	Putative OS=Helicobacter pylori (strain J99 / ATCC 700824) GN=JHP1272 PE=4 SV=1
19	17	Q9ZK53|FLAV_HELPJ	95.5	40	4	4		17473	Flavodoxin OS=Helicobacter pylori (strain J99 / ATCC 700824) GN=fldA PE=1 SV=1
14	141	tr|Q9ZKK7|Q9ZKK7_HELPJ	92.21	15	19	19	Phosphorylation (STY); Carbamidomethylation (DHKE X@N-term); Methyl ester; Deamidation (NQ); Acetylation (N-term); 8 more	255764	Putative OS=Helicobacter pylori (strain J99 / ATCC 700824) GN=jhp_0928 PE=4 SV=1
27	270	tr|Q9ZM92|Q9ZM92_HELPJ	82.48	77	16	16	Carbamidomethylation; Phosphorylation (STY); Amidation; Carbamidomethylation (DHKE X@N-term); Methyl ester; 5 more	29786	Putative OS=Helicobacter pylori (strain J99 / ATCC 700824) GN=jhp_0330 PE=4 SV=1
25	995	Q9ZJA1|RECG_HELPJ	80.9	30	18	18	Carbamidomethylation; Phosphorylation (STY); Amidation; Carbamidomethylation (DHKE X@N-term); Methyl ester; 8 more	71439	ATP-dependent DNA helicase RecG OS=Helicobacter pylori (strain J99 / ATCC 700824) GN=recG PE=3 SV=1
26	223	tr|Q9ZM02|Q9ZM02_HELPJ	76.53	43	13	13	Carbamidomethylation; Amidation; Carbamidomethylation (DHKE X@N-term); Deamidation (NQ); Dihydroxy	46191	GLUTATHIONE-REGULATED POTASSIUM-EFFLUX SYSTEM PROTEIN OS=Helicobacter pylori (strain J99 / ATCC 700824) GN=kefB PE=4 SV=1
22	14	tr|Q9ZK97|Q9ZK97_HELPJ	75.87	24	19	19	Phosphorylation (STY); Carbamidomethylation (DHKE X@N-term); Methyl ester; Deamidation (NQ); Acetylation (N-term); 7 more	131027	Putative OS=Helicobacter pylori (strain J99 / ATCC 700824) GN=jhp_1044 PE=4 SV=1
28	1	Q9ZN50|CH60_HELPJ	72.06	23	7	7	Carbamidomethylation; Phosphorylation (STY); Carbamidomethylation (DHKE X@N-term); Sodium adduct; Carbamylation; 2 more	58241	60 kDa chaperonin OS=Helicobacter pylori (strain J99 / ATCC 700824) GN=groL PE=3 SV=1
30	8	Q9ZMW4|DNAK_HELPJ	70.1	15	8	8	Phosphorylation (STY); Carbamidomethylation (DHKE X@N-term); Methyl ester; Acetylation (N-term); Dehydration; Mutation	67122	Chaperone protein DnaK OS=Helicobacter pylori (strain J99 / ATCC 700824) GN=dnaK PE=3 SV=3
45	248	tr|Q9ZKK4|Q9ZKK4_HELPJ	69.04	24	11	11	Phosphorylation (STY); Carbamidomethylation (DHKE X@N-term); Methyl ester; Deamidation (NQ); Acetylation (N-term); 3 more	78874	DNA topoisomerase OS=Helicobacter pylori (strain J99 / ATCC 700824) GN=topA_3 PE=3 SV=1
29	70	tr|Q9ZJC2|Q9ZJC2_HELPJ	65.97	46	11	11	Carbamidomethylation; Phosphorylation (STY); Acetylation (K); Hydroxylation; Michael addition of BHT quinone methide; 2 more	41219	Putative OS=Helicobacter pylori (strain J99 / ATCC 700824) GN=jhp_1391 PE=4 SV=1
40	1068	tr|Q9ZLN1|Q9ZLN1_HELPJ	62.12	23	6	6	Carbamidomethylation; Hexose	67765	Putative secretion/efflux abc transporter ATP-binding protein OS=Helicobacter pylori (strain J99 / ATCC 700824) GN=jhp_0547 PE=4 SV=1
18	1267	tr|Q9ZJE6|Q9ZJE6_HELPJ	61.47	55	7	7	Carbamidomethylation; Phosphorylation (STY); Amidation; Carbamidomethylation (DHKE X@N-term); Methyl ester; Methylation	21308	Putative OS=Helicobacter pylori (strain J99 / ATCC 700824) GN=jhp_1366 PE=4 SV=1
39	1000	Q9ZJE5|KTHY_HELPJ	56.78	30	4	4	Methyl ester; Oxidation (HW)	21411	Thymidylate kinase OS=Helicobacter pylori (strain J99 / ATCC 700824) GN=tmk PE=3 SV=1
68	1706	Q9ZMR3|Y155_HELPJ	51.23	9	2	2		47259	Uncharacterized protease jhp_0155 OS=Helicobacter pylori (strain J99 / ATCC 700824) GN=jhp_0155 PE=3 SV=1
48	1271	Q9ZN49|DNAG_HELPJ	50.21	12	4	4	Phosphorylation (STY); Carbamidomethylation (DHKE X@N-term)	63816	DNA primase OS=Helicobacter pylori (strain J99 / ATCC 700824) GN=dnaG PE=3 SV=1
63	210	tr|Q9ZMH4|Q9ZMH4_HELPJ	48.86	38	4	4		20162	Putative OS=Helicobacter pylori (strain J99 / ATCC 700824) GN=jhp_0246 PE=4 SV=1
71	623	tr|Q9ZMP4|Q9ZMP4_HELPJ	48.09	4	3	1	Carbamidomethylation	66458	Putative OS=Helicobacter pylori (strain J99 / ATCC 700824) GN=jhp_0174 PE=4 SV=1
77	63	tr|Q9ZJ32|Q9ZJ32_HELPJ	47.82	46	2	2	Carbamidomethylation	15951	Putative OS=Helicobacter pylori (strain J99 / ATCC 700824) GN=jhp_1486 PE=4 SV=1
56	880	Q9ZKE4|PRIA_HELPJ	47.43	14	4	4	Carbamidomethylation	70308	Primosomal protein N' OS=Helicobacter pylori (strain J99 / ATCC 700824) GN=priA PE=3 SV=1
90	131	tr|Q9ZLP4|Q9ZLP4_HELPJ	47	9	5	5		110767	Putative OS=Helicobacter pylori (strain J99 / ATCC 700824) GN=jhp_0534 PE=4 SV=1
96	209	tr|Q9ZJ46|Q9ZJ46_HELPJ	46.61	29	5	4		37322	Putative OS=Helicobacter pylori (strain J99 / ATCC 700824) GN=jhp_1470 PE=4 SV=1
81	860	tr|Q9ZL52|Q9ZL52_HELPJ	46.33	23	5	5	Carbamidomethylation	57218	Putative OS=Helicobacter pylori (strain J99 / ATCC 700824) GN=jhp_0728 PE=4 SV=1
92	186	tr|Q9ZJQ6|Q9ZJQ6_HELPJ	45.84	40	5	5	Carbamidomethylation	38784	CATION EFFLUX SYSTEM PROTEIN OS=Helicobacter pylori (strain J99 / ATCC 700824) GN=czcB_2 PE=4 SV=1
58	671	tr|Q9ZMD5|Q9ZMD5_HELPJ	45.57	26	3	3	Carbamidomethylation	32242	DIPEPTIDE TRANSPORT SYSTEM DIPEPTIDE TRANSPORT SYSTEM ATP-BINDING PROTEIN OS=Helicobacter pylori (strain J99 / ATCC 700824) GN=dppD PE=3 SV=1
80	31	Q9ZKU4|PTAS_HELPJ	45.5	20	5	5	Carbamidomethylation	56738	Phosphate acetyltransferase OS=Helicobacter pylori (strain J99 / ATCC 700824) GN=pta PE=3 SV=1
72	471	tr|Q9ZLZ5|Q9ZLZ5_HELPJ	45.07	16	4	4	Carbamidomethylation	63313	TYPE II DNA MODIFICATION ENZYME (METHYLTRANSFERASE) OS=Helicobacter pylori (strain J99 / ATCC 700824) GN=jhp_0430 PE=4 SV=1
93	1544	Q9ZJI5|YE29_HELPJ	44.59	16	5	5		35948	Uncharacterized protein jhp_1324 OS=Helicobacter pylori (strain J99 / ATCC 700824) GN=jhp_1324 PE=3 SV=1
64	367	tr|Q9ZM83|Q9ZM83_HELPJ	44.05	40	3	3	Carbamidomethylation	26569	Putative hemolysin OS=Helicobacter pylori (strain J99 / ATCC 700824) GN=hlyA PE=4 SV=1
113	649	tr|Q9ZJZ4|Q9ZJZ4_HELPJ	43.84	19	5	5		43285	DIHYDROPTEROATE SYNTHASE OS=Helicobacter pylori (strain J99 / ATCC 700824) GN=folP PE=4 SV=1
83	404	tr|Q9ZKH3|Q9ZKH3_HELPJ	43.63	22	4	4		44847	Putative POLYSACCHARIDE BIOSYNTHESIS PROTEIN OS=Helicobacter pylori (strain J99 / ATCC 700824) GN=jhp_0963 PE=4 SV=1
52	392	tr|Q9ZKB7|Q9ZKB7_HELPJ	43.6	11	3	3		57620	Putative Outer membrane protein OS=Helicobacter pylori (strain J99 / ATCC 700824) GN=jhp_1022 PE=4 SV=1
44	694	tr|Q9ZKV9|Q9ZKV9_HELPJ	43.09	17	3	3		51832	IS606 TRANSPOSASE OS=Helicobacter pylori (strain J99 / ATCC 700824) GN=tnpB PE=4 SV=1
54	1023	tr|Q9ZJQ5|Q9ZJQ5_HELPJ	42.24	4	2	2		115490	CATION EFFLUX SYSTEM PROTEIN OS=Helicobacter pylori (strain J99 / ATCC 700824) GN=czcA_2 PE=4 SV=1
34	485	tr|Q9ZLP8|Q9ZLP8_HELPJ	42.11	33	4	4		32752	Putative OS=Helicobacter pylori (strain J99 / ATCC 700824) GN=jhp_0530 PE=4 SV=1
163	548	tr|Q9ZLN4|Q9ZLN4_HELPJ	41.98	20	4	4		74230	PENICILLIN-BINDING PROTEIN OS=Helicobacter pylori (strain J99 / ATCC 700824) GN=jhp_0544 PE=4 SV=1
59	2169	tr|Q9ZM05|Q9ZM05_HELPJ	41.65	11	3	3	Carbamidomethylation	57578	Putative OS=Helicobacter pylori (strain J99 / ATCC 700824) GN=jhp_0420 PE=4 SV=1
97	309	tr|Q9ZJ47|Q9ZJ47_HELPJ	41.13	19	4	3		37449	Putative OS=Helicobacter pylori (strain J99 / ATCC 700824) GN=jhp_1469 PE=4 SV=1
256	1527	Q9ZMZ0|RF1_HELPJ	39.95	11	1	1		39586	Peptide chain release factor 1 OS=Helicobacter pylori (strain J99 / ATCC 700824) GN=prfA PE=3 SV=1
102	1372	Q9ZMN5|METK_HELPJ	39.24	13	4	3	Carbamidomethylation	42418	S-adenosylmethionine synthase OS=Helicobacter pylori (strain J99 / ATCC 700824) GN=metK PE=3 SV=1
70	2	Q9ZL64|ACON2_HELPJ	39.19	7	2	2		92742	Aconitate hydratase 2 OS=Helicobacter pylori (strain J99 / ATCC 700824) GN=acnB PE=3 SV=1
191	1347	Q9ZKW6|SYC_HELPJ	38.98	11	2	2		53306	Cysteine--tRNA ligase OS=Helicobacter pylori (strain J99 / ATCC 700824) GN=cysS PE=3 SV=1
101	314	tr|Q9ZLV3|Q9ZLV3_HELPJ	38.77	8	2	2		85792	Cag island protein DNA transfer protein OS=Helicobacter pylori (strain J99 / ATCC 700824) GN=virD4 PE=4 SV=1
100	1309	Q9ZK31|SOTB_HELPJ	38.33	8	1	1		43312	Probable sugar efflux transporter OS=Helicobacter pylori (strain J99 / ATCC 700824) GN=sotB PE=3 SV=1
67	559	tr|Q9ZLJ4|Q9ZLJ4_HELPJ	38.23	27	2	2		30464	Putative 3-HYDROXYACID DEHYDROGENASE OS=Helicobacter pylori (strain J99 / ATCC 700824) GN=jhp_0585 PE=4 SV=1
217	403	tr|Q9ZLK7|Q9ZLK7_HELPJ	37.73	4	1	1		79781	Putative OS=Helicobacter pylori (strain J99 / ATCC 700824) GN=jhp_0572 PE=4 SV=1
129	134	tr|Q9ZJ90|Q9ZJ90_HELPJ	37.2	3	2	2	Carbamidomethylation	115806	TYPE I RESTRICTION ENZYME (RESTRICTION SUBUNIT) OS=Helicobacter pylori (strain J99 / ATCC 700824) GN=hsdR_3 PE=4 SV=1
141	706	tr|Q9ZMC6|Q9ZMC6_HELPJ	37.04	22	3	3		33643	Putative OS=Helicobacter pylori (strain J99 / ATCC 700824) GN=jhp_0295 PE=4 SV=1
303	891	Q9ZKZ0|HLDE_HELPJ	36.9	25	4	4	Carbamidomethylation	50926	Bifunctional protein HldE OS=Helicobacter pylori (strain J99 / ATCC 700824) GN=hldE PE=3 SV=1
118	289	tr|Q9ZMC1|Q9ZMC1_HELPJ	36.41	20	2	2		26476	Putative abc transporter ATP-binding protein OS=Helicobacter pylori (strain J99 / ATCC 700824) GN=jhp_0300 PE=4 SV=1
218	160	Q9ZMV6|Y117_HELPJ	36.15	6	1	1		34341	UPF0026 protein jhp_0109 OS=Helicobacter pylori (strain J99 / ATCC 700824) GN=jhp_0109 PE=3 SV=1
73	1697	tr|Q9ZMX7|Q9ZMX7_HELPJ	35.67	5	2	2		34778	Putative keto-acid dehydrogenase OS=Helicobacter pylori (strain J99 / ATCC 700824) GN=jhp_0088 PE=3 SV=1
144	421	tr|Q9ZMV9|Q9ZMV9_HELPJ	35.07	12	3	3		72238	Putative OS=Helicobacter pylori (strain J99 / ATCC 700824) GN=jhp_0106 PE=4 SV=1
219	2065	tr|Q9ZJC7|Q9ZJC7_HELPJ	35.04	18	2	2		23762	Putative OS=Helicobacter pylori (strain J99 / ATCC 700824) GN=jhp_1386 PE=4 SV=1
130	1077	tr|Q9ZLN2|Q9ZLN2_HELPJ	34.73	13	2	2		48383	Methyl-accepting chemotaxis protein (MCP) OS=Helicobacter pylori (strain J99 / ATCC 700824) GN=jhp_0546 PE=4 SV=1
135	537	tr|Q9ZKR5|Q9ZKR5_HELPJ	34.66	7	2	2		74192	Putative outer membrane protein OS=Helicobacter pylori (strain J99 / ATCC 700824) GN=jhp_0870 PE=4 SV=1
290	45	tr|Q9ZM03|Q9ZM03_HELPJ	34.44	14	3	3	Carbamidomethylation	67737	OLIGOPEPTIDASE OS=Helicobacter pylori (strain J99 / ATCC 700824) GN=pepF PE=4 SV=1
142	1483	tr|Q9ZLZ4|Q9ZLZ4_HELPJ	34.31	15	2	2		33279	Putative OS=Helicobacter pylori (strain J99 / ATCC 700824) GN=jhp_0431 PE=4 SV=1
76	452	Q9ZKY2|LPXB_HELPJ	34.3	16	2	2		41566	Lipid-A-disaccharide synthase OS=Helicobacter pylori (strain J99 / ATCC 700824) GN=lpxB PE=3 SV=1
119	4	P69997|URE1_HELPJ	34.01	8	2	2		61684	Urease subunit beta OS=Helicobacter pylori (strain J99 / ATCC 700824) GN=ureB PE=3 SV=1
86	205	tr|Q9ZLM5|Q9ZLM5_HELPJ	33.98	6	3	3	Carbamidomethylation	113761	Putative efflux transporter OS=Helicobacter pylori (strain J99 / ATCC 700824) GN=jhp_0554 PE=4 SV=1
396	840	tr|Q9ZKN0|Q9ZKN0_HELPJ	33.91	21	3	3		49759	Putative OS=Helicobacter pylori (strain J99 / ATCC 700824) GN=jhp_0905 PE=4 SV=1
399	715	Q9ZKF7|AROA_HELPJ	33.91	12	3	2	Carbamidomethylation	47168	3-phosphoshikimate 1-carboxyvinyltransferase OS=Helicobacter pylori (strain J99 / ATCC 700824) GN=aroA PE=3 SV=1
111	1458	Q9ZLD6|UVRA_HELPJ	33.87	5	2	2		104747	UvrABC system protein A OS=Helicobacter pylori (strain J99 / ATCC 700824) GN=uvrA PE=3 SV=1
397	1735	Q9ZL83|RNY_HELPJ	33.04	11	3	3	Carbamidomethylation	60398	Ribonuclease Y OS=Helicobacter pylori (strain J99 / ATCC 700824) GN=rny PE=3 SV=1
190	1653	tr|Q9ZKQ5|Q9ZKQ5_HELPJ	32.5	6	1	1		53598	Putative OS=Helicobacter pylori (strain J99 / ATCC 700824) GN=jhp_0880 PE=4 SV=1
145	1816	tr|Q9ZN25|Q9ZN25_HELPJ	32.09	3	2	1		38030	DNA transformation compentancy OS=Helicobacter pylori (strain J99 / ATCC 700824) GN=comB2 PE=4 SV=1
69	960	tr|Q9ZMU2|Q9ZMU2_HELPJ	32.01	8	2	2		54326	Putative OS=Helicobacter pylori (strain J99 / ATCC 700824) GN=jhp_0126 PE=4 SV=1
245	96	tr|Q9ZLC3|Q9ZLC3_HELPJ	31.85	34	2	2	Carbamidomethylation	15949	Putative OS=Helicobacter pylori (strain J99 / ATCC 700824) GN=jhp_0657 PE=4 SV=1
120	432	tr|Q9ZJW1|Q9ZJW1_HELPJ	31.46	4	2	2		94617	NADH oxidoreductase I OS=Helicobacter pylori (strain J99 / ATCC 700824) GN=nuoG PE=4 SV=1
299	611	tr|Q9ZN31|Q9ZN31_HELPJ	31.29	7	3	3	Carbamidomethylation	83707	ATP-DEPENDENT PROTEASE ATP-BINDING SUBUNIT OS=Helicobacter pylori (strain J99 / ATCC 700824) GN=clpA PE=3 SV=1
227	65	Q9ZMH1|CLPB_HELPJ	31.05	6	2	2		96731	Chaperone protein ClpB OS=Helicobacter pylori (strain J99 / ATCC 700824) GN=clpB PE=3 SV=1
193	244	tr|Q9ZKJ3|Q9ZKJ3_HELPJ	30.3	2	1	1		80091	Putative OS=Helicobacter pylori (strain J99 / ATCC 700824) GN=jhp_0942 PE=4 SV=1
304	59	tr|Q9ZM07|Q9ZM07_HELPJ	30.29	14	3	3	Carbamidomethylation	72330	Putative OS=Helicobacter pylori (strain J99 / ATCC 700824) GN=jhp_0417 PE=4 SV=1
143	105	Q9ZJ34|METN_HELPJ	30.25	12	2	2		36592	Methionine import ATP-binding protein MetN OS=Helicobacter pylori (strain J99 / ATCC 700824) GN=metN PE=3 SV=1
89	1401	tr|Q9ZMK6|Q9ZMK6_HELPJ	29.77	18	2	2	Carbamidomethylation	41338	Putative OS=Helicobacter pylori (strain J99 / ATCC 700824) GN=jhp_0213 PE=4 SV=1
170	1829	Q9ZJP1|PGK_HELPJ	29.35	11	2	2		44712	Phosphoglycerate kinase OS=Helicobacter pylori (strain J99 / ATCC 700824) GN=pgk PE=3 SV=1
183	739	tr|Q9ZL65|Q9ZL65_HELPJ	29.34	19	2	2	Carbamidomethylation	26762	Putative OS=Helicobacter pylori (strain J99 / ATCC 700824) GN=jhp_0715 PE=4 SV=1
172	615	tr|Q9ZLH9|Q9ZLH9_HELPJ	28.97	7	2	2	Carbamidomethylation	101438	Outer membrane protein assembly factor BamA OS=Helicobacter pylori (strain J99 / ATCC 700824) GN=jhp_0600 PE=4 SV=1
159	66	tr|Q9ZN44|Q9ZN44_HELPJ	28.85	3	1	1		90162	DNA transfer protein OS=Helicobacter pylori (strain J99 / ATCC 700824) GN=virB4_1 PE=4 SV=1
291	91	Q9ZM46|IF2_HELPJ	28.79	3	2	2		105962	Translation initiation factor IF-2 OS=Helicobacter pylori (strain J99 / ATCC 700824) GN=infB PE=3 SV=1
179	1116	Q9ZKP0|GPDA_HELPJ	28.75	11	1	1		33347	Glycerol-3-phosphate dehydrogenase [NAD(P)+] OS=Helicobacter pylori (strain J99 / ATCC 700824) GN=gpsA PE=3 SV=1
211	10528	tr|Q9ZLU0|Q9ZLU0_HELPJ	28.63	18	2	2	Carbamidomethylation	34735	Cag island protein OS=Helicobacter pylori (strain J99 / ATCC 700824) GN=cagN PE=4 SV=1
365	117	tr|Q9ZJV3|Q9ZJV3_HELPJ	28.39	3	2	1		92457	FLAGELLAR FUNCTIONAL PROTEIN OS=Helicobacter pylori (strain J99 / ATCC 700824) GN=pflA PE=4 SV=1
106	933	tr|Q9ZK04|Q9ZK04_HELPJ	28.3	3	2	2	Carbamidomethylation	105506	D-LACTATE DEHYDROGENASE OS=Helicobacter pylori (strain J99 / ATCC 700824) GN=dld PE=4 SV=1
75	495	tr|Q9ZKH4|Q9ZKH4_HELPJ	28.25	1	1	1		70320	Arginine decarboxylase OS=Helicobacter pylori (strain J99 / ATCC 700824) GN=speA PE=3 SV=1
148	1373	Q9ZKF8|SYFB_HELPJ	28.23	2	1	1		85155	Phenylalanine--tRNA ligase beta subunit OS=Helicobacter pylori (strain J99 / ATCC 700824) GN=pheT PE=3 SV=1
627	1620	tr|Q9ZL48|Q9ZL48_HELPJ	28.09	10	2	1		33091	Putative Outer membrane protein OS=Helicobacter pylori (strain J99 / ATCC 700824) GN=jhp_0732 PE=4 SV=1
160	1299	tr|Q9ZLQ3|Q9ZLQ3_HELPJ	28.07	6	1	1		77641	Putative OS=Helicobacter pylori (strain J99 / ATCC 700824) GN=jhp_0525 PE=4 SV=1
298	52	tr|Q9ZKM4|Q9ZKM4_HELPJ	27.77	8	2	2		56622	Putative OS=Helicobacter pylori (strain J99 / ATCC 700824) GN=jhp_0911 PE=4 SV=1
364	832	Q9ZM65|PRMA_HELPJ	27.66	6	2	1	Carbamidomethylation	37618	Ribosomal protein L11 methyltransferase OS=Helicobacter pylori (strain J99 / ATCC 700824) GN=prmA PE=3 SV=1
398	689	Q9ZK24|EFG_HELPJ	27.6	9	2	2		77127	Elongation factor G OS=Helicobacter pylori (strain J99 / ATCC 700824) GN=fusA PE=3 SV=3
787	1362	tr|Q9ZLF5|Q9ZLF5_HELPJ	27.34	18	2	2		27829	FLAGELLAR BIOSYNTHESIS PROTEIN OS=Helicobacter pylori (strain J99 / ATCC 700824) GN=fliP PE=3 SV=1
220	1962	Q9ZN37|CISY_HELPJ	27.33	3	1	1		48262	Citrate synthase OS=Helicobacter pylori (strain J99 / ATCC 700824) GN=gltA PE=3 SV=1
448	1822	Q9ZLF6|GLMU_HELPJ	27.19	14	2	2		47883	Bifunctional protein GlmU OS=Helicobacter pylori (strain J99 / ATCC 700824) GN=glmU PE=3 SV=1
222	529	tr|Q9ZKU2|Q9ZKU2_HELPJ	27.04	12	1	1		40930	Putative FLAGELLAR BIOSYNTHESIS PROTEIN OS=Helicobacter pylori (strain J99 / ATCC 700824) GN=jhp_0843 PE=4 SV=1
343	94	tr|Q9ZKZ8|Q9ZKZ8_HELPJ	27.03	6	2	2		102181	TYPE I RESTRICTION ENZYME (RESTRICTION SUBUNIT) OS=Helicobacter pylori (strain J99 / ATCC 700824) GN=hsdR_2 PE=4 SV=1
535	1519	tr|Q9ZKT4|Q9ZKT4_HELPJ	26.95	8	2	2	Carbamidomethylation	90831	Putative IRON-REGULATED OUTER MEMBRANE PROTEIN OS=Helicobacter pylori (strain J99 / ATCC 700824) GN=frpB_2 PE=3 SV=1
791	953	tr|Q9ZK95|Q9ZK95_HELPJ	26.93	11	2	2		61089	GAMMA-GLUTAMYLTRANSPEPTIDASE OS=Helicobacter pylori (strain J99 / ATCC 700824) GN=ggt PE=4 SV=1
334	227	tr|Q9ZJ51|Q9ZJ51_HELPJ	26.71	10	2	2		69069	PENICILLIN-BINDING PROTEIN OS=Helicobacter pylori (strain J99 / ATCC 700824) GN=jhp_1464 PE=4 SV=1
223	297	Q9ZLU5|CAGT_HELPJ	26.65	7	1	1		32399	CAG pathogenicity island protein 12 OS=Helicobacter pylori (strain J99 / ATCC 700824) GN=cagT PE=3 SV=1
257	33227	tr|Q9ZJU1|Q9ZJU1_HELPJ	26.57	19	1	1	Carbamidomethylation	24944	Putative TRANSCRIPTIONAL REGULATOR OS=Helicobacter pylori (strain J99 / ATCC 700824) GN=jhp_1207 PE=4 SV=1
330	382	tr|Q9ZMR0|Q9ZMR0_HELPJ	26.5	17	2	2		43396	MOLYBDOPTERIN BIOSYNTHESIS PROTEIN OS=Helicobacter pylori (strain J99 / ATCC 700824) GN=moeA PE=4 SV=1
363	311	tr|Q9ZMJ0|Q9ZMJ0_HELPJ	26.04	10	2	2		43651	Histidine kinase OS=Helicobacter pylori (strain J99 / ATCC 700824) GN=jhp_0229 PE=4 SV=1
311	1928	tr|Q9ZKT8|Q9ZKT8_HELPJ	25.91	6	2	2		76714	DNA helicase OS=Helicobacter pylori (strain J99 / ATCC 700824) GN=jhp_0847 PE=4 SV=1
322	1475	Q9ZLT1|CAGA_HELPJ	25.84	3	2	2		129729	Cytotoxicity-associated immunodominant antigen OS=Helicobacter pylori (strain J99 / ATCC 700824) GN=cagA PE=4 SV=1
301	835	Q9ZKM5|BIOA_HELPJ	25.83	9	2	2		49945	Adenosylmethionine-8-amino-7-oxononanoate aminotransferase OS=Helicobacter pylori (strain J99 / ATCC 700824) GN=bioA PE=3 SV=1
229	1478	Q9ZMF0|Y285_HELPJ	25.75	7	1	1	Carbamidomethylation	47962	Putative methylthiotransferase jhp_0270 OS=Helicobacter pylori (strain J99 / ATCC 700824) GN=jhp_0270 PE=3 SV=1
367	1321	Q9ZMK9|RADA_HELPJ	25.73	10	2	2	Carbamidomethylation	49557	DNA repair protein RadA homolog OS=Helicobacter pylori (strain J99 / ATCC 700824) GN=radA PE=3 SV=1
162	1148	tr|Q9ZN33|Q9ZN33_HELPJ	25.6	3	1	1		64865	Putative OS=Helicobacter pylori (strain J99 / ATCC 700824) GN=jhp_0026 PE=4 SV=1
224	470	tr|Q9ZKY1|Q9ZKY1_HELPJ	25.54	6	1	1		18445	Putative OS=Helicobacter pylori (strain J99 / ATCC 700824) GN=jhp_0802 PE=4 SV=1
112	869	tr|Q9ZKE0|Q9ZKE0_HELPJ	25.48	3	1	1		46374	Putative ZINC-METALLO PROTEASE OS=Helicobacter pylori (strain J99 / ATCC 700824) GN=jhp_0999 PE=3 SV=1
85	104	tr|Q9ZKS9|Q9ZKS9_HELPJ	24.88	1	1	1		260015	Putative vacuolating cytotoxin (VacA) paralog OS=Helicobacter pylori (strain J99 / ATCC 700824) GN=jhp_0856 PE=4 SV=1
312	1131	Q9ZKT2|CARB_HELPJ	24.8	8	2	2		119966	Carbamoyl-phosphate synthase large chain OS=Helicobacter pylori (strain J99 / ATCC 700824) GN=carB PE=3 SV=1
200	1668	tr|Q9ZKZ5|Q9ZKZ5_HELPJ	24.75	18	1	1		25454	Putative OS=Helicobacter pylori (strain J99 / ATCC 700824) GN=jhp_0787 PE=4 SV=1
180	423	tr|Q9ZKG2|Q9ZKG2_HELPJ	24.71	3	1	1		89856	Putative S/N-oxide reductase OS=Helicobacter pylori (strain J99 / ATCC 700824) GN=jhp_0974 PE=4 SV=1
150	1671	tr|Q9ZLW4|Q9ZLW4_HELPJ	24.53	3	1	1		83393	Putative OS=Helicobacter pylori (strain J99 / ATCC 700824) GN=jhp_0462 PE=4 SV=1
149	1439	tr|Q9ZL54|Q9ZL54_HELPJ	24.49	7	1	1	Carbamidomethylation	52425	Putative TYPE I RESTRICTION ENZYME (SPECIFICITY SUBUNIT) OS=Helicobacter pylori (strain J99 / ATCC 700824) GN=hsdS_4 PE=4 SV=1
259	1895	tr|Q9ZN21|Q9ZN21_HELPJ	24.31	13	1	1		34889	GDP-L-fucose synthase OS=Helicobacter pylori (strain J99 / ATCC 700824) GN=fcl PE=3 SV=1
260	1242	Q9ZJT2|RS13_HELPJ	24.29	11	1	1		13481	30S ribosomal protein S13 OS=Helicobacter pylori (strain J99 / ATCC 700824) GN=rpsM PE=3 SV=1
199	352	Q9ZMZ5|UREE_HELPJ	24.26	8	1	1		19409	Urease accessory protein UreE OS=Helicobacter pylori (strain J99 / ATCC 700824) GN=ureE PE=3 SV=1
230	656	Q9ZKS5|TRUD_HELPJ	24.23	6	1	1		44051	tRNA pseudouridine synthase D OS=Helicobacter pylori (strain J99 / ATCC 700824) GN=truD PE=3 SV=1
201	490	tr|Q9ZKC8|Q9ZKC8_HELPJ	24.15	7	1	1		50705	BIOTIN CARBOXYLASE OS=Helicobacter pylori (strain J99 / ATCC 700824) GN=accC PE=4 SV=1
168	74	tr|Q9ZN12|Q9ZN12_HELPJ	23.89	2	1	1		135225	Proline/pyrroline-5-carboxylate dehydrogenase OS=Helicobacter pylori (strain J99 / ATCC 700824) GN=putA PE=3 SV=1
125	445	Q9ZMV4|PPSA_HELPJ	23.68	4	1	1		91291	Phosphoenolpyruvate synthase OS=Helicobacter pylori (strain J99 / ATCC 700824) GN=ppsA PE=3 SV=1
105	2264	tr|Q9ZKM0|Q9ZKM0_HELPJ	23.49	8	1	1		30434	Putative OS=Helicobacter pylori (strain J99 / ATCC 700824) GN=jhp_0915 PE=4 SV=1
268	681	Q9ZJY6|Y1161_HELPJ	23.39	13	1	1	Carbamidomethylation	21121	Maf-like protein jhp_1161 OS=Helicobacter pylori (strain J99 / ATCC 700824) GN=jhp_1161 PE=3 SV=1
410	602	Q9ZJG8|YIDC_HELPJ	23.37	8	2	2		62702	Membrane protein insertase YidC OS=Helicobacter pylori (strain J99 / ATCC 700824) GN=yidC PE=3 SV=1
169	494	tr|Q9ZJ79|Q9ZJ79_HELPJ	23.28	1	1	1		51217	Putative OS=Helicobacter pylori (strain J99 / ATCC 700824) GN=jhp_1435 PE=4 SV=1
132	991	Q9ZMQ0|LNT_HELPJ	23.07	5	1	1		48600	Apolipoprotein N-acyltransferase OS=Helicobacter pylori (strain J99 / ATCC 700824) GN=lnt PE=3 SV=1
248	2326	tr|Q9ZLC4|Q9ZLC4_HELPJ	22.87	4	1	1		23287	Putative OS=Helicobacter pylori (strain J99 / ATCC 700824) GN=jhp_0656 PE=4 SV=1
203	992	tr|Q9ZKN6|Q9ZKN6_HELPJ	22.81	4	1	1		56639	Putative OS=Helicobacter pylori (strain J99 / ATCC 700824) GN=jhp_0899 PE=4 SV=1
42	1206	tr|Q9ZM14|Q9ZM14_HELPJ	22.51	2	1	1		28534	Putative Short chain dehydrogenase OS=Helicobacter pylori (strain J99 / ATCC 700824) GN=jhp_0409 PE=4 SV=1
42	99	tr|Q9ZJE1|Q9ZJE1_HELPJ	30.19	5	2	2	Carbamidomethylation	77587	DNA helicase OS=Helicobacter pylori (strain J99 / ATCC 700824) GN=rep PE=4 SV=1
42	1408	Q9ZL21|UVRC_HELPJ	22.51	1	1	1		68672	UvrABC system protein C OS=Helicobacter pylori (strain J99 / ATCC 700824) GN=uvrC PE=3 SV=1
206	2463	Q9ZMZ8|UREH_HELPJ	22.42	7	1	1		29732	Urease accessory protein UreH OS=Helicobacter pylori (strain J99 / ATCC 700824) GN=ureH PE=3 SV=1
186	3	Q9ZMZ4|URE23_HELPJ	22.37	6	1	1		26568	Urease subunit alpha OS=Helicobacter pylori (strain J99 / ATCC 700824) GN=ureA PE=3 SV=1
153	904	tr|Q9ZJA8|Q9ZJA8_HELPJ	22.34	3	1	1		97573	Putative IRON-REGULATED OUTER MEMBRANE PROTEIN OS=Helicobacter pylori (strain J99 / ATCC 700824) GN=frpB_3 PE=3 SV=1
173	1446	tr|Q9ZLM9|Q9ZLM9_HELPJ	22.17	6	1	1		23202	Putative OS=Helicobacter pylori (strain J99 / ATCC 700824) GN=jhp_0550 PE=4 SV=1
123	338	tr|Q9ZMB6|Q9ZMB6_HELPJ	22.08	4	1	1		58013	Putative OS=Helicobacter pylori (strain J99 / ATCC 700824) GN=jhp_0305 PE=4 SV=1
99	411	tr|Q9ZKN2|Q9ZKN2_HELPJ	22.06	1	1	1		111160	Putative cation efflux system protein OS=Helicobacter pylori (strain J99 / ATCC 700824) GN=czcA_1 PE=4 SV=1
187	2355	Q9ZLH1|AROC_HELPJ	21.91	5	1	1		39958	Chorismate synthase OS=Helicobacter pylori (strain J99 / ATCC 700824) GN=aroC PE=3 SV=1
213	374	Q9ZL01|THIE_HELPJ	21.82	12	1	1		23810	Thiamine-phosphate synthase OS=Helicobacter pylori (strain J99 / ATCC 700824) GN=thiE PE=3 SV=1
205	366	Q9ZM93|LEPA_HELPJ	21.77	3	1	1		67253	Elongation factor 4 OS=Helicobacter pylori (strain J99 / ATCC 700824) GN=lepA PE=3 SV=1
272	1660	tr|Q9ZKU3|Q9ZKU3_HELPJ	21.55	8	1	1		57932	Putative OS=Helicobacter pylori (strain J99 / ATCC 700824) GN=jhp_0842 PE=4 SV=1
109	61	tr|Q9ZME6|Q9ZME6_HELPJ	21.53	1	1	1		313072	Putative vacuolating cytotoxin (VacA) paralog OS=Helicobacter pylori (strain J99 / ATCC 700824) GN=jhp_0274 PE=4 SV=1
154	663	tr|Q9ZL68|Q9ZL68_HELPJ	21.41	2	1	1		89384	GUANOSINE-3' 5'-BIS(DIPHOSPHATE) 3'-PYROPHOSPHOHYDROLASE OS=Helicobacter pylori (strain J99 / ATCC 700824) GN=spoT PE=3 SV=1
249	696	tr|Q9ZJ85|Q9ZJ85_HELPJ	21.22	4	1	1	Carbamidomethylation	40437	ZINC-DEPENDENT ALCOHOL DEHYDROGENASE OS=Helicobacter pylori (strain J99 / ATCC 700824) GN=jhp_1429 PE=3 SV=1
146	2225	tr|Q9ZLF1|Q9ZLF1_HELPJ	21.1	3	1	1		47360	Putative TYPE II DNA MODIFICATION ENZYME (METHYLTRANSFERASE) OS=Helicobacter pylori (strain J99 / ATCC 700824) GN=jhp_0629 PE=4 SV=1
273	1211	Q9ZJK8|BIOB_HELPJ	21.04	15	1	1	Carbamidomethylation	31490	Biotin synthase OS=Helicobacter pylori (strain J99 / ATCC 700824) GN=bioB PE=3 SV=1
121	1744	tr|Q9ZKN1|Q9ZKN1_HELPJ	20.97	4	1	1		39718	Putative cation efflux system protein OS=Helicobacter pylori (strain J99 / ATCC 700824) GN=czcB_1 PE=4 SV=1
255	2447	Q9ZJZ2|YC34_HELPJ	20.69	13	1	1	Carbamidomethylation	32809	Uncharacterized transporter jhp_1155 OS=Helicobacter pylori (strain J99 / ATCC 700824) GN=jhp_1155 PE=3 SV=1
264	2021	Q9ZJ29|PDXJ_HELPJ	20.55	15	1	1	Carbamidomethylation	29767	Pyridoxine 5'-phosphate synthase OS=Helicobacter pylori (strain J99 / ATCC 700824) GN=pdxJ PE=3 SV=1
237	1205	tr|Q9ZJX6|Q9ZJX6_HELPJ	20.51	8	1	1		38913	Putative Peptide ABC transporter ATP-binding protein OS=Helicobacter pylori (strain J99 / ATCC 700824) GN=jhp_1172 PE=3 SV=1
207	1460	tr|Q9ZMS1|Q9ZMS1_HELPJ	20.41	9	1	1	Carbamidomethylation	44378	Putative lipopolysaccharide biosynthesis protein OS=Helicobacter pylori (strain J99 / ATCC 700824) GN=jhp_0147 PE=4 SV=1
189	236	tr|Q9ZL71|Q9ZL71_HELPJ	20.39	7	1	1		53511	Putative PROBABLE N-ACETYLMURAMOYL-L-ALANINE AMIDASE OS=Helicobacter pylori (strain J99 / ATCC 700824) GN=amiA PE=4 SV=1
236	157	Q9ZL91|FLID_HELPJ	20.35	6	1	1		74119	Flagellar hook-associated protein 2 OS=Helicobacter pylori (strain J99 / ATCC 700824) GN=fliD PE=3 SV=3
265	2434	tr|Q9ZLY4|Q9ZLY4_HELPJ	20.33	17	1	1		20770	Putative OS=Helicobacter pylori (strain J99 / ATCC 700824) GN=jhp_0441 PE=4 SV=1
209	951	Q9ZMH7|EX7L_HELPJ	20.25	5	1	1		47030	Exodeoxyribonuclease 7 large subunit OS=Helicobacter pylori (strain J99 / ATCC 700824) GN=xseA PE=3 SV=1
175	787	tr|Q9ZJH6|Q9ZJH6_HELPJ	20.1	8	1	1		29141	Putative OS=Helicobacter pylori (strain J99 / ATCC 700824) GN=jhp_1333 PE=4 SV=1
266	2277	tr|Q9ZJU2|Q9ZJU2_HELPJ	20.08	7	1	1		20603	Putative OS=Helicobacter pylori (strain J99 / ATCC 700824) GN=jhp_1206 PE=4 SV=1

## Sheet: UM229L
Protein Group	Protein ID	Accession	-10lgP	Coverage (%)	#Peptides	#Unique	PTM	Avg. Mass	Description
3	264	tr|Q9ZLG7|Q9ZLG7_HELPJ	163.28	61	70	70	Carbamidomethylation; Myristoylation; Acetylation (N-term); Phosphorylation (STY); Methyl ester; 17 more	134277	Putative OS=Helicobacter pylori (strain J99 / ATCC 700824) GN=jhp_0613 PE=4 SV=1
4	28	Q9ZK23|RPOBC_HELPJ	147.73	36	79	79	Carbamidomethylation; Acetylation (N-term); Phosphorylation (STY); Methyl ester; Amidation; 17 more	323750	Bifunctional DNA-directed RNA polymerase subunit beta-beta' OS=Helicobacter pylori (strain J99 / ATCC 700824) GN=rpoBC PE=3 SV=1
6	65	Q9ZMH1|CLPB_HELPJ	131.86	74	59	58	Myristoylation; Acetylation (N-term); Phosphorylation (STY); Methyl ester; Amidation; 14 more	96731	Chaperone protein ClpB OS=Helicobacter pylori (strain J99 / ATCC 700824) GN=clpB PE=3 SV=1
8	802	tr|Q9ZMV5|Q9ZMV5_HELPJ	124.58	82	40	34	Carbamidomethylation; Myristoylation; Acetylation (N-term); Phosphorylation (STY); Methyl ester; 12 more	47116	Putative OS=Helicobacter pylori (strain J99 / ATCC 700824) GN=jhp_0110 PE=4 SV=1
9	658	Q9ZMV3|SYT_HELPJ	120.52	60	38	38	Carbamidomethylation; Myristoylation; Acetylation (N-term); Phosphorylation (STY); Methyl ester; 18 more	70159	Threonine--tRNA ligase OS=Helicobacter pylori (strain J99 / ATCC 700824) GN=thrS PE=3 SV=1
11	322	tr|Q9ZJA4|Q9ZJA4_HELPJ	108.8	38	41	41	Carbamidomethylation; Myristoylation; Acetylation (N-term); Phosphorylation (STY); Methyl ester; 13 more	146427	Putative TYPE II DNA MODIFICATION ENZYME (METHYLTRANSFERASE) OS=Helicobacter pylori (strain J99 / ATCC 700824) GN=jhp_1409 PE=4 SV=1
28	43	tr|Q9ZLV0|Q9ZLV0_HELPJ	105.91	16	18	18	Carbamidomethylation; Acetylation (N-term); Phosphorylation (STY); Methyl ester; Carbamidomethylation (DHKE X@N-term); 8 more	207505	Cag island protein OS=Helicobacter pylori (strain J99 / ATCC 700824) GN=14 PE=4 SV=1
18	42	Q9ZJ57|MFD_HELPJ	104.15	46	31	31	Carbamidomethylation; Acetylation (N-term); Phosphorylation (STY); Methyl ester; Amidation; 8 more	113437	Transcription-repair-coupling factor OS=Helicobacter pylori (strain J99 / ATCC 700824) GN=mfd PE=3 SV=1
10	91	Q9ZM46|IF2_HELPJ	103.87	43	29	29	Carbamidomethylation; Myristoylation; Phosphorylation (STY); Methyl ester; Carbamidomethylation (DHKE X@N-term); 10 more	105962	Translation initiation factor IF-2 OS=Helicobacter pylori (strain J99 / ATCC 700824) GN=infB PE=3 SV=1
23	183	Q9ZJY5|SYA_HELPJ	98.72	35	18	18	Methyl ester; Carbamidomethylation (DHKE X@N-term); Deamidation (NQ); Hydroxylation; Biotinylation; 2 more	94978	Alanine--tRNA ligase OS=Helicobacter pylori (strain J99 / ATCC 700824) GN=alaS PE=3 SV=1
27	405	Q9ZJX9|RNR_HELPJ	97.63	47	25	25	Carbamidomethylation; Acetylation (N-term); Phosphorylation (STY); Methyl ester; Carbamidomethylation (DHKE X@N-term); 8 more	74161	Ribonuclease R OS=Helicobacter pylori (strain J99 / ATCC 700824) GN=rnr PE=3 SV=1
17	66	tr|Q9ZN44|Q9ZN44_HELPJ	96.18	49	26	26	Carbamidomethylation; Phosphorylation (STY); Methyl ester; Amidation; Carbamidomethylation (DHKE X@N-term); 5 more	90162	DNA transfer protein OS=Helicobacter pylori (strain J99 / ATCC 700824) GN=virB4_1 PE=4 SV=1
22	78	tr|Q9ZJK9|Q9ZJK9_HELPJ	94.6	46	21	21	Carbamidomethylation; Myristoylation; Acetylation (N-term); Phosphorylation (STY); Methyl ester; 7 more	91441	Putative TYPE III RESTRICTION ENZYME OS=Helicobacter pylori (strain J99 / ATCC 700824) GN=res_1 PE=4 SV=1
42	302	Q9ZL53|HMCT_HELPJ	94.4	29	9	9	Carbamidomethylation; Phosphorylation (STY); Methyl ester; Carbamidomethylation (DHKE X@N-term); Dehydration; Oxidation (HW)	74837	Cadmium zinc and cobalt-transporting ATPase OS=Helicobacter pylori (strain J99 / ATCC 700824) GN=cadA PE=3 SV=1
19	141	tr|Q9ZKK7|Q9ZKK7_HELPJ	94.2	17	25	24	Carbamidomethylation; Myristoylation; Acetylation (N-term); Phosphorylation (STY); Methyl ester; 12 more	255764	Putative OS=Helicobacter pylori (strain J99 / ATCC 700824) GN=jhp_0928 PE=4 SV=1
25	869	tr|Q9ZKE0|Q9ZKE0_HELPJ	92.04	43	17	17	Carbamidomethylation; Phosphorylation (STY); Methyl ester; Carbamidomethylation (DHKE X@N-term); Deamidation (NQ); 5 more	46374	Putative ZINC-METALLO PROTEASE OS=Helicobacter pylori (strain J99 / ATCC 700824) GN=jhp_0999 PE=3 SV=1
21	1928	tr|Q9ZKT8|Q9ZKT8_HELPJ	85.45	37	20	20	Carbamidomethylation; Acetylation (N-term); Phosphorylation (STY); Methyl ester; Carbamidomethylation (DHKE X@N-term); 6 more	76714	DNA helicase OS=Helicobacter pylori (strain J99 / ATCC 700824) GN=jhp_0847 PE=4 SV=1
26	840	tr|Q9ZKN0|Q9ZKN0_HELPJ	83.47	51	14	14	Phosphorylation (STY); Methyl ester; Amidation; Carbamidomethylation (DHKE X@N-term); Acetylation (K); 4 more	49759	Putative OS=Helicobacter pylori (strain J99 / ATCC 700824) GN=jhp_0905 PE=4 SV=1
35	4	P69997|URE1_HELPJ	79.03	26	6	6	Carbamidomethylation (DHKE X@N-term); Deamidation (NQ); Mutation	61684	Urease subunit beta OS=Helicobacter pylori (strain J99 / ATCC 700824) GN=ureB PE=3 SV=1
41	653	tr|Q9ZK29|Q9ZK29_HELPJ	78.97	20	8	2	Carbamidomethylation; Myristoylation; Phosphorylation (STY); Carbamidomethylation (DHKE X@N-term); Deamidation (NQ); 4 more	43974	Putative OS=Helicobacter pylori (strain J99 / ATCC 700824) GN=jhp_1113 PE=4 SV=1
48	41	P56875|RL7_HELPJ	77	38	3	3		13314	50S ribosomal protein L7/L12 OS=Helicobacter pylori (strain J99 / ATCC 700824) GN=rplL PE=3 SV=1
39	956	tr|Q9ZK44|Q9ZK44_HELPJ	74.87	38	8	8	Carbamidomethylation; Acetylation (N-term); Phosphorylation (STY); Methyl ester; Carbamidomethylation (DHKE X@N-term); 4 more	27987	AMINO ACID ABC TRANSPORTER ATP-BINDING PROTEIN OS=Helicobacter pylori (strain J99 / ATCC 700824) GN=jhp_1098 PE=3 SV=1
61	452	Q9ZKY2|LPXB_HELPJ	72.89	52	14	14	Myristoylation; Acetylation (N-term); Phosphorylation (STY); Methyl ester; Carbamidomethylation (DHKE X@N-term); 6 more	41566	Lipid-A-disaccharide synthase OS=Helicobacter pylori (strain J99 / ATCC 700824) GN=lpxB PE=3 SV=1
90	17	Q9ZK53|FLAV_HELPJ	72.59	27	2	2		17473	Flavodoxin OS=Helicobacter pylori (strain J99 / ATCC 700824) GN=fldA PE=1 SV=1
49	104	tr|Q9ZKS9|Q9ZKS9_HELPJ	70.57	14	16	16	Phosphorylation (STY); Methyl ester; Amidation; Carbamidomethylation (DHKE X@N-term); Acetylation (K); Guanidination	260015	Putative vacuolating cytotoxin (VacA) paralog OS=Helicobacter pylori (strain J99 / ATCC 700824) GN=jhp_0856 PE=4 SV=1
40	1443	tr|Q9ZLY3|Q9ZLY3_HELPJ	68.77	42	12	12	Carbamidomethylation; Phosphorylation (STY); Methyl ester; Amidation; Carbamidomethylation (DHKE X@N-term); 4 more	42878	PUTATIVE POTASSIUM CHANNEL PROTEIN OS=Helicobacter pylori (strain J99 / ATCC 700824) GN=jhp_0442 PE=4 SV=1
46	471	tr|Q9ZLZ5|Q9ZLZ5_HELPJ	68.59	21	8	8	Carbamidomethylation; Methyl ester; Carbamidomethylation (DHKE X@N-term); Guanidination; Mutation	63313	TYPE II DNA MODIFICATION ENZYME (METHYLTRANSFERASE) OS=Helicobacter pylori (strain J99 / ATCC 700824) GN=jhp_0430 PE=4 SV=1
34	309	tr|Q9ZJ47|Q9ZJ47_HELPJ	67.64	65	11	11	Carbamidomethylation; Acetylation (N-term); Methyl ester; Deamidation (NQ); Dehydration; 3 more	37449	Putative OS=Helicobacter pylori (strain J99 / ATCC 700824) GN=jhp_1469 PE=4 SV=1
54	1411	tr|Q9ZMX4|Q9ZMX4_HELPJ	65.35	18	7	7	Phosphorylation (STY); Methyl ester; Carbamidomethylation (DHKE X@N-term); Deamidation (NQ); Carbamylation; Dihydroxy	74909	Methyl-accepting chemotaxis protein (MCP) OS=Helicobacter pylori (strain J99 / ATCC 700824) GN=jhp_0091 PE=4 SV=1
53	2134	P65411|MOTA_HELPJ	64.68	63	10	10	Carbamidomethylation; Myristoylation; Carbamidomethylation (DHKE X@N-term); Acetylation (K); Ethanolation (KR)	27710	Motility protein A OS=Helicobacter pylori (strain J99 / ATCC 700824) GN=motA PE=3 SV=1
51	692	tr|Q9ZMT9|Q9ZMT9_HELPJ	61.59	29	9	9	Carbamidomethylation; Phosphorylation (STY); Deamidation (NQ); Formylation; Acetylation (K); 2 more	59534	L-lactate permease OS=Helicobacter pylori (strain J99 / ATCC 700824) GN=lldP_2 PE=4 SV=1
66	8	Q9ZMW4|DNAK_HELPJ	60.8	15	4	4	Carbamidomethylation (DHKE X@N-term); Dehydration	67122	Chaperone protein DnaK OS=Helicobacter pylori (strain J99 / ATCC 700824) GN=dnaK PE=3 SV=3
70	1321	Q9ZMK9|RADA_HELPJ	59.34	22	4	4	Carbamidomethylation; Phosphorylation (STY); Carbamidomethylation (DHKE X@N-term); Acetylation (K)	49557	DNA repair protein RadA homolog OS=Helicobacter pylori (strain J99 / ATCC 700824) GN=radA PE=3 SV=1
55	1455	tr|Q9ZJL0|Q9ZJL0_HELPJ	48.59	12	3	3	Carbamidomethylation	71589	Putative TYPE III DNA MODIFICATION ENZYME (METHYLTRANSFERASE) OS=Helicobacter pylori (strain J99 / ATCC 700824) GN=mod_1 PE=4 SV=1
73	392	tr|Q9ZKB7|Q9ZKB7_HELPJ	47.98	18	4	4		57620	Putative Outer membrane protein OS=Helicobacter pylori (strain J99 / ATCC 700824) GN=jhp_1022 PE=4 SV=1
135	1082	tr|Q9ZM71|Q9ZM71_HELPJ	47.66	32	4	4		32511	Putative OS=Helicobacter pylori (strain J99 / ATCC 700824) GN=jhp_0351 PE=4 SV=1
56	57	tr|Q9ZLM3|Q9ZLM3_HELPJ	47.02	3	3	3		348352	Putative vacuolating cytotoxin (VacA) paralog OS=Helicobacter pylori (strain J99 / ATCC 700824) GN=jhp_0556 PE=4 SV=1
74	295	tr|Q9ZJN6|Q9ZJN6_HELPJ	46.39	17	4	4		50568	CARBOXYL-TERMINAL PROTEASE OS=Helicobacter pylori (strain J99 / ATCC 700824) GN=prc PE=3 SV=1
77	1439	tr|Q9ZL54|Q9ZL54_HELPJ	46.27	17	3	3		52425	Putative TYPE I RESTRICTION ENZYME (SPECIFICITY SUBUNIT) OS=Helicobacter pylori (strain J99 / ATCC 700824) GN=hsdS_4 PE=4 SV=1
89	10536	tr|Q9ZME4|Q9ZME4_HELPJ	45.6	43	3	3		11625	Putative OS=Helicobacter pylori (strain J99 / ATCC 700824) GN=jhp_0276 PE=4 SV=1
132	178	Q9ZKG9|SYM_HELPJ	45.15	10	2	2	Carbamidomethylation	75433	Methionine--tRNA ligase OS=Helicobacter pylori (strain J99 / ATCC 700824) GN=metG PE=3 SV=1
304	100	tr|Q9ZJA3|Q9ZJA3_HELPJ	44.57	14	6	6	Carbamidomethylation	111665	TYPE III RESTRICTION ENZYME OS=Helicobacter pylori (strain J99 / ATCC 700824) GN=res_2 PE=4 SV=1
124	1352	tr|Q9ZLH7|Q9ZLH7_HELPJ	44.15	17	4	4		49191	Putative PROCESSING PROTEASE OS=Helicobacter pylori (strain J99 / ATCC 700824) GN=jhp_0602 PE=3 SV=1
206	1608	Q9ZL12|COAE_HELPJ	44.15	20	3	3	Carbamidomethylation	22650	Dephospho-CoA kinase OS=Helicobacter pylori (strain J99 / ATCC 700824) GN=coaE PE=3 SV=1
87	210	tr|Q9ZMH4|Q9ZMH4_HELPJ	43.46	15	2	2		20162	Putative OS=Helicobacter pylori (strain J99 / ATCC 700824) GN=jhp_0246 PE=4 SV=1
134	14	tr|Q9ZK97|Q9ZK97_HELPJ	43.38	8	3	3		131027	Putative OS=Helicobacter pylori (strain J99 / ATCC 700824) GN=jhp_1044 PE=4 SV=1
133	142	Q9ZJJ1|SYI_HELPJ	43.35	7	3	3	Carbamidomethylation	105969	Isoleucine--tRNA ligase OS=Helicobacter pylori (strain J99 / ATCC 700824) GN=ileS PE=3 SV=1
91	72	tr|Q9ZN19|Q9ZN19_HELPJ	43.33	7	4	4	Carbamidomethylation	85553	Putative TRANSCRIPTIONAL REGULATOR OS=Helicobacter pylori (strain J99 / ATCC 700824) GN=jhp_0041 PE=4 SV=1
104	615	tr|Q9ZLH9|Q9ZLH9_HELPJ	42.22	12	5	5		101438	Outer membrane protein assembly factor BamA OS=Helicobacter pylori (strain J99 / ATCC 700824) GN=jhp_0600 PE=4 SV=1
68	1235	Q9ZLW0|ERA_HELPJ	41.61	24	3	3	Carbamidomethylation	34485	GTPase Era OS=Helicobacter pylori (strain J99 / ATCC 700824) GN=era PE=3 SV=1
111	118	Q9ZK61|SYV_HELPJ	41.61	10	4	4	Carbamidomethylation	101166	Valine--tRNA ligase OS=Helicobacter pylori (strain J99 / ATCC 700824) GN=valS PE=3 SV=1
99	581	tr|Q9ZN20|Q9ZN20_HELPJ	40.83	19	3	3	Carbamidomethylation	36361	HYDROGENASE EXPRESSION/FORMATION PROTEIN OS=Helicobacter pylori (strain J99 / ATCC 700824) GN=hypE PE=4 SV=1
292	1451	tr|Q9ZLI0|Q9ZLI0_HELPJ	40.7	33	5	5		41298	Putative OS=Helicobacter pylori (strain J99 / ATCC 700824) GN=jhp_0599 PE=4 SV=1
82	1903	Q9ZLF3|FEOB_HELPJ	40.28	7	3	3		71559	Ferrous iron transport protein B OS=Helicobacter pylori (strain J99 / ATCC 700824) GN=feoB PE=3 SV=1
72	144	Q9ZJE9|DPO1_HELPJ	39.86	6	3	3		102433	DNA polymerase I OS=Helicobacter pylori (strain J99 / ATCC 700824) GN=polA PE=3 SV=1
81	985	Q9ZLX3|GYRB_HELPJ	39.78	8	3	3		87439	DNA gyrase subunit B OS=Helicobacter pylori (strain J99 / ATCC 700824) GN=gyrB PE=3 SV=1
139	1408	Q9ZL21|UVRC_HELPJ	39.6	16	4	4		68672	UvrABC system protein C OS=Helicobacter pylori (strain J99 / ATCC 700824) GN=uvrC PE=3 SV=1
93	582	tr|Q9ZM17|Q9ZM17_HELPJ	39.46	16	3	3	Carbamidomethylation	52477	Amino acid permease OS=Helicobacter pylori (strain J99 / ATCC 700824) GN=jhp_0406 PE=4 SV=1
95	217	tr|Q9ZKE9|Q9ZKE9_HELPJ	37.8	12	4	4		91181	Histidine kinase OS=Helicobacter pylori (strain J99 / ATCC 700824) GN=cheA PE=4 SV=1
100	48	Q9ZKG7|Y415_HELPJ	37.55	8	2	2		71160	Uncharacterized MscS family protein jhp_0969 OS=Helicobacter pylori (strain J99 / ATCC 700824) GN=jhp_0969 PE=3 SV=1
290	880	Q9ZKE4|PRIA_HELPJ	37.5	14	4	4	Carbamidomethylation	70308	Primosomal protein N' OS=Helicobacter pylori (strain J99 / ATCC 700824) GN=priA PE=3 SV=1
128	1212	tr|Q9ZM25|Q9ZM25_HELPJ	36.28	12	2	2	Carbamidomethylation	44059	Putative OS=Helicobacter pylori (strain J99 / ATCC 700824) GN=jhp_0398 PE=4 SV=1
158	678	tr|Q9ZKX6|Q9ZKX6_HELPJ	36.2	4	1	1		32793	Putative OS=Helicobacter pylori (strain J99 / ATCC 700824) GN=jhp_0808 PE=4 SV=1
163	1299	tr|Q9ZLQ3|Q9ZLQ3_HELPJ	35.73	8	2	2		77641	Putative OS=Helicobacter pylori (strain J99 / ATCC 700824) GN=jhp_0525 PE=4 SV=1
88	1735	Q9ZL83|RNY_HELPJ	35.63	6	2	2		60398	Ribonuclease Y OS=Helicobacter pylori (strain J99 / ATCC 700824) GN=rny PE=3 SV=1
130	1157	tr|Q9ZK70|Q9ZK70_HELPJ	34.83	15	3	3		50416	Putative OS=Helicobacter pylori (strain J99 / ATCC 700824) GN=jhp_1071 PE=4 SV=1
187	1	Q9ZN50|CH60_HELPJ	34.43	4	1	1		58241	60 kDa chaperonin OS=Helicobacter pylori (strain J99 / ATCC 700824) GN=groL PE=3 SV=1
123	904	tr|Q9ZJA8|Q9ZJA8_HELPJ	34.31	8	2	2		97573	Putative IRON-REGULATED OUTER MEMBRANE PROTEIN OS=Helicobacter pylori (strain J99 / ATCC 700824) GN=frpB_3 PE=3 SV=1
126	1705	Q9ZL96|TRMB_HELPJ	34.07	16	3	3		46403	tRNA (guanine-N(7)-)-methyltransferase OS=Helicobacter pylori (strain J99 / ATCC 700824) GN=trmB PE=3 SV=1
165	1170	tr|Q9ZMQ4|Q9ZMQ4_HELPJ	33.81	12	2	2		51734	Putative restriction enzyme OS=Helicobacter pylori (strain J99 / ATCC 700824) GN=jhp_0164 PE=4 SV=1
232	1602	Q9ZM11|PYRD_HELPJ	33.76	13	2	2	Carbamidomethylation	38972	Dihydroorotate dehydrogenase (quinone) OS=Helicobacter pylori (strain J99 / ATCC 700824) GN=pyrD PE=3 SV=1
311	1221	Q9ZM99|PYRG_HELPJ	33.61	16	3	3	Carbamidomethylation	60763	CTP synthase OS=Helicobacter pylori (strain J99 / ATCC 700824) GN=pyrG PE=3 SV=1
293	503	tr|Q9ZJM1|Q9ZJM1_HELPJ	33.22	5	3	3	Carbamidomethylation	114108	Putative OS=Helicobacter pylori (strain J99 / ATCC 700824) GN=jhp_1285 PE=4 SV=1
218	502	tr|Q9ZLJ6|Q9ZLJ6_HELPJ	32.93	9	2	2	Carbamidomethylation	46425	POLYNUCLEOTIDE ADENYLYLTRANSFERASE OS=Helicobacter pylori (strain J99 / ATCC 700824) GN=pcnB PE=3 SV=1
300	1458	Q9ZLD6|UVRA_HELPJ	32.92	9	3	3	Carbamidomethylation	104747	UvrABC system protein A OS=Helicobacter pylori (strain J99 / ATCC 700824) GN=uvrA PE=3 SV=1
267	1961	Q9ZMZ2|GLMM_HELPJ	32.44	4	1	1	Carbamidomethylation	49175	Phosphoglucosamine mutase OS=Helicobacter pylori (strain J99 / ATCC 700824) GN=glmM PE=3 SV=1
86	2071	tr|Q9ZJZ6|Q9ZJZ6_HELPJ	32.2	26	2	2		20960	Putative OS=Helicobacter pylori (strain J99 / ATCC 700824) GN=jhp_1151 PE=4 SV=1
383	2002	tr|Q9ZM21|Q9ZM21_HELPJ	32.13	13	3	3		33941	Putative OS=Helicobacter pylori (strain J99 / ATCC 700824) GN=jhp_0402 PE=4 SV=1
136	464	tr|Q9ZLZ8|Q9ZLZ8_HELPJ	32.03	15	2	2		30139	Molybdate ABC transporter ATP-binding protein OS=Helicobacter pylori (strain J99 / ATCC 700824) GN=modC PE=3 SV=1
121	1131	Q9ZKT2|CARB_HELPJ	31.46	2	1	1		119966	Carbamoyl-phosphate synthase large chain OS=Helicobacter pylori (strain J99 / ATCC 700824) GN=carB PE=3 SV=1
137	1187	Q9ZMI9|FLGI_HELPJ	30.98	11	2	2		36649	Flagellar P-ring protein OS=Helicobacter pylori (strain J99 / ATCC 700824) GN=flgI PE=3 SV=1
148	314	tr|Q9ZLV3|Q9ZLV3_HELPJ	30.86	3	1	1		85792	Cag island protein DNA transfer protein OS=Helicobacter pylori (strain J99 / ATCC 700824) GN=virD4 PE=4 SV=1
167	495	tr|Q9ZKH4|Q9ZKH4_HELPJ	30.67	6	2	2		70320	Arginine decarboxylase OS=Helicobacter pylori (strain J99 / ATCC 700824) GN=speA PE=3 SV=1
195	181	Q9ZN36|IDH_HELPJ	30.3	10	2	2		47462	Isocitrate dehydrogenase [NADP] OS=Helicobacter pylori (strain J99 / ATCC 700824) GN=icd PE=3 SV=1
250	1196	tr|Q9ZKC4|Q9ZKC4_HELPJ	30.17	11	1	1		42776	Putative SUGAR NUCLEOTIDE BIOSYNTHESIS OS=Helicobacter pylori (strain J99 / ATCC 700824) GN=jhp_1015 PE=3 SV=1
269	546	tr|Q9ZK36|Q9ZK36_HELPJ	30.17	4	1	1		43591	Putative nucleoside transporter OS=Helicobacter pylori (strain J99 / ATCC 700824) GN=jhp_1106 PE=4 SV=1
168	614	Q9ZJX1|RRF_HELPJ	29.93	12	2	2		20917	Ribosome-recycling factor OS=Helicobacter pylori (strain J99 / ATCC 700824) GN=frr PE=3 SV=1
118	105	Q9ZJ34|METN_HELPJ	29.7	20	2	2	Carbamidomethylation	36592	Methionine import ATP-binding protein MetN OS=Helicobacter pylori (strain J99 / ATCC 700824) GN=metN PE=3 SV=1
211	855	tr|Q9ZL97|Q9ZL97_HELPJ	29.65	7	1	1		48034	Putative OS=Helicobacter pylori (strain J99 / ATCC 700824) GN=jhp_0683 PE=4 SV=1
384	88	Q9ZMA9|ILVC_HELPJ	29.27	22	2	2	Carbamidomethylation	36517	Ketol-acid reductoisomerase OS=Helicobacter pylori (strain J99 / ATCC 700824) GN=ilvC PE=3 SV=1
229	2288	tr|Q9ZJG4|Q9ZJG4_HELPJ	29.22	8	1	1		33843	Putative OS=Helicobacter pylori (strain J99 / ATCC 700824) GN=jhp_1347 PE=4 SV=1
658	3	Q9ZMZ4|URE23_HELPJ	28.95	11	2	2		26568	Urease subunit alpha OS=Helicobacter pylori (strain J99 / ATCC 700824) GN=ureA PE=3 SV=1
360	672	tr|Q9ZL86|Q9ZL86_HELPJ	28.92	29	2	2	Carbamidomethylation	33288	Putative OS=Helicobacter pylori (strain J99 / ATCC 700824) GN=jhp_0694 PE=4 SV=1
147	1000	Q9ZJE5|KTHY_HELPJ	28.71	11	1	1		21411	Thymidylate kinase OS=Helicobacter pylori (strain J99 / ATCC 700824) GN=tmk PE=3 SV=1
101	126	tr|Q9ZMZ9|Q9ZMZ9_HELPJ	28.55	5	2	2		92770	Putative OS=Helicobacter pylori (strain J99 / ATCC 700824) GN=jhp_0061 PE=4 SV=1
272	2368	tr|Q9ZL63|Q9ZL63_HELPJ	28.48	42	1	1	Carbamidomethylation	9997	Putative OS=Helicobacter pylori (strain J99 / ATCC 700824) GN=jhp_0717 PE=4 SV=1
224	2392	tr|Q9ZLY7|Q9ZLY7_HELPJ	28.45	9	2	2		59703	Outer membrane protein OS=Helicobacter pylori (strain J99 / ATCC 700824) GN=jhp_0438 PE=4 SV=1
359	332	tr|Q9ZJB7|Q9ZJB7_HELPJ	28.06	4	2	2		86815	Putative component of cation transport for cbb3-type oxidase OS=Helicobacter pylori (strain J99 / ATCC 700824) GN=fixI PE=3 SV=1
194	648	tr|Q9ZMT8|Q9ZMT8_HELPJ	27.97	16	2	2	Carbamidomethylation	37786	A/G-SPECIFIC ADENINE GLYCOSYLASE OS=Helicobacter pylori (strain J99 / ATCC 700824) GN=mutY PE=4 SV=1
385	143	Q9ZJM4|NNR_HELPJ	27.95	11	2	2	Carbamidomethylation	50677	Bifunctional NAD(P)H-hydrate repair enzyme Nnr OS=Helicobacter pylori (strain J99 / ATCC 700824) GN=nnr PE=3 SV=1
231	917	tr|Q9ZKV0|Q9ZKV0_HELPJ	27.7	5	1	1		41123	Hydrogenase expression/formation protein OS=Helicobacter pylori (strain J99 / ATCC 700824) GN=hypD PE=4 SV=1
547	109	tr|Q9ZL17|Q9ZL17_HELPJ	27.69	12	2	2	Carbamidomethylation	31621	Putative lipopolysaccharide biosynthesis protein OS=Helicobacter pylori (strain J99 / ATCC 700824) GN=jhp_0765 PE=4 SV=1
150	99	tr|Q9ZJE1|Q9ZJE1_HELPJ	27.68	4	1	1	Carbamidomethylation	77587	DNA helicase OS=Helicobacter pylori (strain J99 / ATCC 700824) GN=rep PE=4 SV=1
215	414	Q9ZM40|FLHA_HELPJ	27.66	2	1	1		80779	Flagellar biosynthesis protein FlhA OS=Helicobacter pylori (strain J99 / ATCC 700824) GN=flhA PE=3 SV=1
386	382	tr|Q9ZMR0|Q9ZMR0_HELPJ	27.27	14	2	2	Carbamidomethylation	43396	MOLYBDOPTERIN BIOSYNTHESIS PROTEIN OS=Helicobacter pylori (strain J99 / ATCC 700824) GN=moeA PE=4 SV=1
253	864	tr|Q9ZKB6|Q9ZKB6_HELPJ	27.22	21	1	1		27865	Putative oxidoreductase OS=Helicobacter pylori (strain J99 / ATCC 700824) GN=jhp_1023 PE=3 SV=1
659	800	tr|Q9ZKX2|Q9ZKX2_HELPJ	27.17	15	2	2		28442	Putative OS=Helicobacter pylori (strain J99 / ATCC 700824) GN=jhp_0812 PE=4 SV=1
252	836	tr|Q9ZJU4|Q9ZJU4_HELPJ	27.16	11	1	1		39815	Putative OS=Helicobacter pylori (strain J99 / ATCC 700824) GN=jhp_1204 PE=4 SV=1
125	2291	Q9ZLB6|DUS_HELPJ	27.09	8	1	1		37219	Probable tRNA-dihydrouridine synthase OS=Helicobacter pylori (strain J99 / ATCC 700824) GN=dus PE=3 SV=1
428	524	tr|Q9ZJ88|Q9ZJ88_HELPJ	26.8	7	2	2		94762	Putative IRON(III) DICITRATE TRANSPORT PROTEIN OS=Helicobacter pylori (strain J99 / ATCC 700824) GN=fecA_3 PE=4 SV=1
162	992	tr|Q9ZKN6|Q9ZKN6_HELPJ	26.42	6	1	1		56639	Putative OS=Helicobacter pylori (strain J99 / ATCC 700824) GN=jhp_0899 PE=4 SV=1
431	147	Q9ZMH8|Y242_HELPJ	26.3	16	2	2		38864	Putative zinc metalloprotease jhp_0242 OS=Helicobacter pylori (strain J99 / ATCC 700824) GN=jhp_0242 PE=3 SV=2
182	226	tr|Q9ZLU9|Q9ZLU9_HELPJ	26.19	3	1	1		60594	Cag island protein OS=Helicobacter pylori (strain J99 / ATCC 700824) GN=orf15 PE=4 SV=1
560	1731	tr|Q9ZM20|Q9ZM20_HELPJ	25.93	10	2	2	Carbamidomethylation	35171	Putative TRANSCRIPTIONAL REGULATOR OS=Helicobacter pylori (strain J99 / ATCC 700824) GN=jhp_0403 PE=4 SV=1
662	737	tr|Q9ZK71|Q9ZK71_HELPJ	25.87	7	2	2	Carbamidomethylation	88843	Putative OS=Helicobacter pylori (strain J99 / ATCC 700824) GN=jhp_1070 PE=4 SV=1
273	10	P66929|THIO_HELPJ	25.47	25	1	1		11855	Thioredoxin OS=Helicobacter pylori (strain J99 / ATCC 700824) GN=trxA PE=3 SV=1
322	31	Q9ZKU4|PTAS_HELPJ	25.34	16	2	2		56738	Phosphate acetyltransferase OS=Helicobacter pylori (strain J99 / ATCC 700824) GN=pta PE=3 SV=1
256	139	tr|Q9ZL05|Q9ZL05_HELPJ	25.18	3	1	1		63563	Putative Outer membrane protein OS=Helicobacter pylori (strain J99 / ATCC 700824) GN=jhp_0777 PE=4 SV=1
115	845	tr|Q9ZM97|Q9ZM97_HELPJ	25.1	3	1	1		63564	Flagellar M-ring protein OS=Helicobacter pylori (strain J99 / ATCC 700824) GN=fliF PE=3 SV=1
193	494	tr|Q9ZJ79|Q9ZJ79_HELPJ	25.03	4	1	1		51217	Putative OS=Helicobacter pylori (strain J99 / ATCC 700824) GN=jhp_1435 PE=4 SV=1
436	1976	tr|Q9ZJV6|Q9ZJV6_HELPJ	24.73	8	2	2		68188	NADH oxidoreductase I OS=Helicobacter pylori (strain J99 / ATCC 700824) GN=nuoL PE=4 SV=1
289	407	Q9ZKA0|UVRB_HELPJ	24.73	4	2	2	Carbamidomethylation	75927	UvrABC system protein B OS=Helicobacter pylori (strain J99 / ATCC 700824) GN=uvrB PE=3 SV=1
830	1371	tr|Q9ZJD3|Q9ZJD3_HELPJ	24.4	14	2	2		42363	Putative OS=Helicobacter pylori (strain J99 / ATCC 700824) GN=jhp_1379 PE=4 SV=1
274	2496	tr|Q9ZKE8|Q9ZKE8_HELPJ	24.32	15	1	1		19045	Histidine kinase-MCP coupling protein OS=Helicobacter pylori (strain J99 / ATCC 700824) GN=cheW PE=4 SV=1
396	432	tr|Q9ZJW1|Q9ZJW1_HELPJ	24.24	10	2	2	Carbamidomethylation	94617	NADH oxidoreductase I OS=Helicobacter pylori (strain J99 / ATCC 700824) GN=nuoG PE=4 SV=1
389	19	tr|Q9ZLY5|Q9ZLY5_HELPJ	24.16	5	2	2		103454	Putative OS=Helicobacter pylori (strain J99 / ATCC 700824) GN=jhp_0440 PE=4 SV=1
181	112	tr|Q9ZLK4|Q9ZLK4_HELPJ	24.15	5	1	1		64391	Hydrogenase large subunit OS=Helicobacter pylori (strain J99 / ATCC 700824) GN=hyaB PE=3 SV=1
179	193	tr|Q9ZJB5|Q9ZJB5_HELPJ	24.03	10	1	1	Carbamidomethylation	39072	Putative RIBOFLAVIN-SPECIFIC DEAMINASE OS=Helicobacter pylori (strain J99 / ATCC 700824) GN=ribD PE=4 SV=1
312	899	Q9ZM34|FLHF_HELPJ	23.97	8	2	2	Carbamidomethylation	51949	Flagellar biosynthesis protein FlhF OS=Helicobacter pylori (strain J99 / ATCC 700824) GN=flhF PE=3 SV=1
257	2160	Q9ZN52|PANC_HELPJ	23.78	12	1	1	Carbamidomethylation	31006	Pantothenate synthetase OS=Helicobacter pylori (strain J99 / ATCC 700824) GN=panC PE=3 SV=1
258	623	tr|Q9ZMP4|Q9ZMP4_HELPJ	23.56	2	1	1		66458	Putative OS=Helicobacter pylori (strain J99 / ATCC 700824) GN=jhp_0174 PE=4 SV=1
277	775	Q9ZJU9|TRPB_HELPJ	23.43	5	1	1	Carbamidomethylation	42812	Tryptophan synthase beta chain OS=Helicobacter pylori (strain J99 / ATCC 700824) GN=trpB PE=3 SV=1
239	186	tr|Q9ZJQ6|Q9ZJQ6_HELPJ	23.4	7	1	1		38784	CATION EFFLUX SYSTEM PROTEIN OS=Helicobacter pylori (strain J99 / ATCC 700824) GN=czcB_2 PE=4 SV=1
219	2169	tr|Q9ZM05|Q9ZM05_HELPJ	23.37	2	1	1		57578	Putative OS=Helicobacter pylori (strain J99 / ATCC 700824) GN=jhp_0420 PE=4 SV=1
169	933	tr|Q9ZK04|Q9ZK04_HELPJ	23.21	3	1	1		105506	D-LACTATE DEHYDROGENASE OS=Helicobacter pylori (strain J99 / ATCC 700824) GN=dld PE=4 SV=1
671	1419	tr|Q9ZJ76|Q9ZJ76_HELPJ	23.05	15	2	2		36921	DNA POLYMERASE III OS=Helicobacter pylori (strain J99 / ATCC 700824) GN=jhp_1438 PE=4 SV=1
119	797	tr|Q9ZN51|Q9ZN51_HELPJ	22.79	2	1	1		72613	Putative Outer membrane protein OS=Helicobacter pylori (strain J99 / ATCC 700824) GN=jhp_0007 PE=4 SV=1
279	696	tr|Q9ZJ85|Q9ZJ85_HELPJ	22.47	4	1	1	Carbamidomethylation	40437	ZINC-DEPENDENT ALCOHOL DEHYDROGENASE OS=Helicobacter pylori (strain J99 / ATCC 700824) GN=jhp_1429 PE=3 SV=1
172	1990	tr|Q9ZLN6|Q9ZLN6_HELPJ	22.43	3	1	1		55244	Putative OS=Helicobacter pylori (strain J99 / ATCC 700824) GN=jhp_0542 PE=4 SV=1
171	360	Q9ZJL3|LON_HELPJ	22.18	4	1	1	Carbamidomethylation	93946	Lon protease OS=Helicobacter pylori (strain J99 / ATCC 700824) GN=lon PE=3 SV=1
283	2419	Q9ZJN1|NADA_HELPJ	21.94	4	1	1	Carbamidomethylation	37891	Quinolinate synthase A OS=Helicobacter pylori (strain J99 / ATCC 700824) GN=nadA PE=3 SV=1
280	2325	tr|Q9ZMQ1|Q9ZMQ1_HELPJ	21.89	11	1	1		23451	Abc transporter ATP-binding protein OS=Helicobacter pylori (strain J99 / ATCC 700824) GN=jhp_0167 PE=3 SV=1
112	421	tr|Q9ZMV9|Q9ZMV9_HELPJ	21.8	3	1	1		72238	Putative OS=Helicobacter pylori (strain J99 / ATCC 700824) GN=jhp_0106 PE=4 SV=1
198	2306	Q9ZMN8|TPIS_HELPJ	21.64	18	1	1		26499	Triosephosphate isomerase OS=Helicobacter pylori (strain J99 / ATCC 700824) GN=tpiA PE=3 SV=1
281	2159	tr|Q9ZMJ3|Q9ZMJ3_HELPJ	21.45	21	1	1		15430	Putative OS=Helicobacter pylori (strain J99 / ATCC 700824) GN=jhp_0226 PE=4 SV=1
265	174	Q9ZME5|DCDA_HELPJ	21.44	5	1	1		45114	Diaminopimelate decarboxylase OS=Helicobacter pylori (strain J99 / ATCC 700824) GN=lysA PE=3 SV=1
204	2	Q9ZL64|ACON2_HELPJ	21.18	3	1	1		92742	Aconitate hydratase 2 OS=Helicobacter pylori (strain J99 / ATCC 700824) GN=acnB PE=3 SV=1
97	690	Q9ZJ71|EFTS_HELPJ	21.15	5	1	1		39859	Elongation factor Ts OS=Helicobacter pylori (strain J99 / ATCC 700824) GN=tsf PE=3 SV=1
264	1626	tr|Q9ZK68|Q9ZK68_HELPJ	21.09	9	1	1	Carbamidomethylation	33414	Putative OS=Helicobacter pylori (strain J99 / ATCC 700824) GN=jhp_1073 PE=4 SV=1
262	2080	Q9ZJR5|RL4_HELPJ	20.95	11	1	1		23989	50S ribosomal protein L4 OS=Helicobacter pylori (strain J99 / ATCC 700824) GN=rplD PE=3 SV=1
225	2456	tr|Q9ZM31|Q9ZM31_HELPJ	20.7	5	1	1		29511	RNA POLYMERASE SIGMA FACTOR (Sigma 28) OS=Helicobacter pylori (strain J99 / ATCC 700824) GN=fliA PE=4 SV=1
196	1390	tr|Q9ZMI0|Q9ZMI0_HELPJ	20.64	9	1	1		16650	Putative OS=Helicobacter pylori (strain J99 / ATCC 700824) GN=jhp_0240 PE=4 SV=1
186	7	Q9ZMQ7|Y161_HELPJ	20.43	8	1	1		34040	Putative peptidyl-prolyl cis-trans isomerase jhp_0161 OS=Helicobacter pylori (strain J99 / ATCC 700824) GN=jhp_0161 PE=3 SV=1
185	1780	tr|Q9ZKL6|Q9ZKL6_HELPJ	20.36	4	1	1		48801	Topoisomerase I OS=Helicobacter pylori (strain J99 / ATCC 700824) GN=topA_2 PE=3 SV=1
106	323	tr|Q9ZKD6|Q9ZKD6_HELPJ	20.32	3	1	1		106453	Putative CYTOCHROME C-TYPE BIOGENESIS PROTEIN OS=Helicobacter pylori (strain J99 / ATCC 700824) GN=jhp_1003 PE=4 SV=1
184	1745	tr|Q9ZKK1|Q9ZKK1_HELPJ	20.23	3	1	1		40138	Putative OS=Helicobacter pylori (strain J99 / ATCC 700824) GN=jhp_0934 PE=4 SV=1
157	1475	Q9ZLT1|CAGA_HELPJ	20.19	2	1	1		129729	Cytotoxicity-associated immunodominant antigen OS=Helicobacter pylori (strain J99 / ATCC 700824) GN=cagA PE=4 SV=1
202	1647	tr|Q9ZMG0|Q9ZMG0_HELPJ	20.08	5	1	1		49896	Putative OS=Helicobacter pylori (strain J99 / ATCC 700824) GN=jhp_0260 PE=4 SV=1
266	604	tr|Q9ZMY8|Q9ZMY8_HELPJ	20.04	2	1	1		65725	Putative OS=Helicobacter pylori (strain J99 / ATCC 700824) GN=jhp_0074 PE=4 SV=1
246	671	tr|Q9ZMD5|Q9ZMD5_HELPJ	20.02	15	1	1		32242	DIPEPTIDE TRANSPORT SYSTEM DIPEPTIDE TRANSPORT SYSTEM ATP-BINDING PROTEIN OS=Helicobacter pylori (strain J99 / ATCC 700824) GN=dppD PE=3 SV=1

## Sheet: UM233
Protein Group	Protein ID	Accession	-10lgP	Coverage (%)	#Peptides	#Unique	PTM	Avg. Mass	Description
3	17	Q9ZK53|FLAV_HELPJ	200.82	74	17	17	Deamidation (NQ); Carbamidomethylation (DHKE X@N-term); Acetylation (K); Dihydroxy; Hypusine; 7 more	17473	Flavodoxin OS=Helicobacter pylori (strain J99 / ATCC 700824) GN=fldA PE=1 SV=1
4	41	P56875|RL7_HELPJ	198.29	75	16	16	Carbamidomethylation (DHKE X@N-term); Acetylation (K); Phosphorylation (STY); Methyl ester; 4-hydroxynonenal (HNE); 2 more	13314	50S ribosomal protein L7/L12 OS=Helicobacter pylori (strain J99 / ATCC 700824) GN=rplL PE=3 SV=1
2	28	Q9ZK23|RPOBC_HELPJ	171.72	67	193	193	Carbamidomethylation; Acetylation (N-term); Deamidation (NQ); Carbamidomethylation (DHKE X@N-term); Oxidation (M); 30 more	323750	Bifunctional DNA-directed RNA polymerase subunit beta-beta' OS=Helicobacter pylori (strain J99 / ATCC 700824) GN=rpoBC PE=3 SV=1
6	658	Q9ZMV3|SYT_HELPJ	136.86	71	39	39	Carbamidomethylation; Acetylation (N-term); Deamidation (NQ); Carbamidomethylation (DHKE X@N-term); Oxidation (M); 13 more	70159	Threonine--tRNA ligase OS=Helicobacter pylori (strain J99 / ATCC 700824) GN=thrS PE=3 SV=1
7	351	tr|Q9ZKZ6|Q9ZKZ6_HELPJ	115.4	63	29	29	Carbamidomethylation; Acetylation (N-term); Deamidation (NQ); Carbamidomethylation (DHKE X@N-term); Acetylation (K); 10 more	59718	TYPE I RESTRICTION ENZYME (MODIFICATION SUBUNIT) OS=Helicobacter pylori (strain J99 / ATCC 700824) GN=hsdM_2 PE=4 SV=1
11	43	tr|Q9ZLV0|Q9ZLV0_HELPJ	109.02	17	29	29	Carbamidomethylation; Acetylation (N-term); Deamidation (NQ); Carbamidomethylation (DHKE X@N-term); Acetylation (K); 8 more	207505	Cag island protein OS=Helicobacter pylori (strain J99 / ATCC 700824) GN=14 PE=4 SV=1
15	1458	Q9ZLD6|UVRA_HELPJ	103.49	39	26	26	Carbamidomethylation; Acetylation (N-term); Deamidation (NQ); Carbamidomethylation (DHKE X@N-term); Acetylation (K); 7 more	104747	UvrABC system protein A OS=Helicobacter pylori (strain J99 / ATCC 700824) GN=uvrA PE=3 SV=1
8	144	Q9ZJE9|DPO1_HELPJ	99.47	37	24	24	Carbamidomethylation; Acetylation (N-term); Deamidation (NQ); Carbamidomethylation (DHKE X@N-term); Hydroxylation; 9 more	102433	DNA polymerase I OS=Helicobacter pylori (strain J99 / ATCC 700824) GN=polA PE=3 SV=1
17	1443	tr|Q9ZLY3|Q9ZLY3_HELPJ	98.49	75	20	20	Carbamidomethylation; Acetylation (N-term); Deamidation (NQ); Carbamidomethylation (DHKE X@N-term); Oxidation (M); 9 more	42878	PUTATIVE POTASSIUM CHANNEL PROTEIN OS=Helicobacter pylori (strain J99 / ATCC 700824) GN=jhp_0442 PE=4 SV=1
10	1210	Q9ZKT0|G3P_HELPJ	95.53	54	18	18	Carbamidomethylation; Acetylation (N-term); Carbamidomethylation (DHKE X@N-term); Oxidation (M); Acetylation (K); 7 more	37108	Glyceraldehyde-3-phosphate dehydrogenase OS=Helicobacter pylori (strain J99 / ATCC 700824) GN=gapA PE=3 SV=1
22	8	Q9ZMW4|DNAK_HELPJ	84.57	13	3	3		67122	Chaperone protein DnaK OS=Helicobacter pylori (strain J99 / ATCC 700824) GN=dnaK PE=3 SV=3
25	323	tr|Q9ZKD6|Q9ZKD6_HELPJ	81.63	36	20	19	Acetylation (K); Methyl ester; Sodium adduct; Formylation; Carbamylation; 3 more	106453	Putative CYTOCHROME C-TYPE BIOGENESIS PROTEIN OS=Helicobacter pylori (strain J99 / ATCC 700824) GN=jhp_1003 PE=4 SV=1
21	45	tr|Q9ZM03|Q9ZM03_HELPJ	79.61	28	14	14	Acetylation (N-term); Deamidation (NQ); Carbamidomethylation (DHKE X@N-term); Acetylation (K); Phosphorylation (STY); 7 more	67737	OLIGOPEPTIDASE OS=Helicobacter pylori (strain J99 / ATCC 700824) GN=pepF PE=4 SV=1
34	737	tr|Q9ZK71|Q9ZK71_HELPJ	79.49	25	12	12	Carbamidomethylation; Acetylation (N-term); Deamidation (NQ); Carbamidomethylation (DHKE X@N-term); Acetylation (K); 5 more	88843	Putative OS=Helicobacter pylori (strain J99 / ATCC 700824) GN=jhp_1070 PE=4 SV=1
24	65	Q9ZMH1|CLPB_HELPJ	78.94	34	17	17	Acetylation (N-term); Deamidation (NQ); Carbamidomethylation (DHKE X@N-term); Acetylation (K); Phosphorylation (STY); 5 more	96731	Chaperone protein ClpB OS=Helicobacter pylori (strain J99 / ATCC 700824) GN=clpB PE=3 SV=1
26	432	tr|Q9ZJW1|Q9ZJW1_HELPJ	74.98	26	14	14	Carbamidomethylation; Acetylation (N-term); Deamidation (NQ); Acetylation (K); Phosphorylation (STY); 3 more	94617	NADH oxidoreductase I OS=Helicobacter pylori (strain J99 / ATCC 700824) GN=nuoG PE=4 SV=1
40	147	Q9ZMH8|Y242_HELPJ	74.68	39	15	15	Deamidation (NQ); Carbamidomethylation (DHKE X@N-term); Oxidation (M); Myristoylation; Methyl ester; 3 more	38864	Putative zinc metalloprotease jhp_0242 OS=Helicobacter pylori (strain J99 / ATCC 700824) GN=jhp_0242 PE=3 SV=2
29	31	Q9ZKU4|PTAS_HELPJ	71.3	46	12	12	Carbamidomethylation; Deamidation (NQ); Phosphorylation (STY); Amidation; Carboxylation (DKW); Phosphorylation (HCDR)	56738	Phosphate acetyltransferase OS=Helicobacter pylori (strain J99 / ATCC 700824) GN=pta PE=3 SV=1
20	1360	Q9ZLA5|DDL_HELPJ	68.45	41	11	11	Carbamidomethylation; Deamidation (NQ); Carbamidomethylation (DHKE X@N-term); Acetylation (K); Phosphorylation (STY); 4 more	39588	D-alanine--D-alanine ligase OS=Helicobacter pylori (strain J99 / ATCC 700824) GN=ddl PE=3 SV=1
27	34	Q9ZLL4|MUTS2_HELPJ	68	18	11	11	Carbamidomethylation (DHKE X@N-term); Acetylation (K); Phosphorylation (STY); Myristoylation; Dehydration; 4 more	86648	Endonuclease MutS2 OS=Helicobacter pylori (strain J99 / ATCC 700824) GN=mutS2 PE=3 SV=1
85	434	P0A0S2|FLAA_HELPJ	65.48	10	2	2		53284	Flagellin A OS=Helicobacter pylori (strain J99 / ATCC 700824) GN=flaA PE=3 SV=2
48	29	tr|Q9ZJG1|Q9ZJG1_HELPJ	63.94	20	2	2		11727	Thioredoxin OS=Helicobacter pylori (strain J99 / ATCC 700824) GN=jhp_1351 PE=3 SV=1
57	686	Q9ZLW6|DAPB_HELPJ	59.52	49	6	6	Carbamidomethylation; Carbamidomethylation (DHKE X@N-term); Acetylation (K); Amidation	27843	4-hydroxy-tetrahydrodipicolinate reductase OS=Helicobacter pylori (strain J99 / ATCC 700824) GN=dapB PE=3 SV=1
44	687	tr|Q9ZLS6|Q9ZLS6_HELPJ	58.44	21	5	5	Carbamidomethylation; Carbamidomethylation (DHKE X@N-term); Hydroxylation; Dehydration	37103	Putative OS=Helicobacter pylori (strain J99 / ATCC 700824) GN=jhp_0501 PE=4 SV=1
54	267	Q9ZLD9|GYRA_HELPJ	57.69	15	6	6	Carbamidomethylation (DHKE X@N-term); Phosphorylation (STY); Methyl ester; Sodium adduct	92651	DNA gyrase subunit A OS=Helicobacter pylori (strain J99 / ATCC 700824) GN=gyrA PE=3 SV=1
108	1587	tr|Q9ZLE7|Q9ZLE7_HELPJ	53.16	5	2	2		78332	Putative HYDANTOIN UTILIZATION OS=Helicobacter pylori (strain J99 / ATCC 700824) GN=jhp_0633 PE=4 SV=1
45	97	Q9ZJI4|RLMN_HELPJ	49.89	30	5	5	Carbamidomethylation	40659	Dual-specificity RNA methyltransferase RlmN OS=Helicobacter pylori (strain J99 / ATCC 700824) GN=rlmN PE=3 SV=1
91	126	tr|Q9ZMZ9|Q9ZMZ9_HELPJ	48.68	9	4	4	Carbamidomethylation	92770	Putative OS=Helicobacter pylori (strain J99 / ATCC 700824) GN=jhp_0061 PE=4 SV=1
65	270	tr|Q9ZM92|Q9ZM92_HELPJ	48.67	38	5	5		29786	Putative OS=Helicobacter pylori (strain J99 / ATCC 700824) GN=jhp_0330 PE=4 SV=1
61	2030	tr|Q9ZMA0|Q9ZMA0_HELPJ	48.07	15	3	3		58320	Putative SINGLE-STRANDED-DNA-SPECIFIC EXONUCLEASE RECJ OS=Helicobacter pylori (strain J99 / ATCC 700824) GN=recJ PE=4 SV=1
72	160	Q9ZMV6|Y117_HELPJ	47.76	21	4	4	Carbamidomethylation	34341	UPF0026 protein jhp_0109 OS=Helicobacter pylori (strain J99 / ATCC 700824) GN=jhp_0109 PE=3 SV=1
71	2205	Q9ZMR1|RF2_HELPJ	47.36	27	3	3	Carbamidomethylation	41329	Peptide chain release factor 2 OS=Helicobacter pylori (strain J99 / ATCC 700824) GN=prfB PE=3 SV=1
78	1770	tr|Q9ZM79|Q9ZM79_HELPJ	47.35	24	4	4		61925	Multi-drug resistance protein OS=Helicobacter pylori (strain J99 / ATCC 700824) GN=msbA PE=3 SV=1
55	131	tr|Q9ZLP4|Q9ZLP4_HELPJ	46.27	14	5	5		110767	Putative OS=Helicobacter pylori (strain J99 / ATCC 700824) GN=jhp_0534 PE=4 SV=1
124	210	tr|Q9ZMH4|Q9ZMH4_HELPJ	46.14	38	5	5		20162	Putative OS=Helicobacter pylori (strain J99 / ATCC 700824) GN=jhp_0246 PE=4 SV=1
102	691	Q9ZL98|Y745_HELPJ	45.06	34	5	5	Carbamidomethylation	37722	Uncharacterized RNA pseudouridine synthase jhp_0682 OS=Helicobacter pylori (strain J99 / ATCC 700824) GN=jhp_0682 PE=3 SV=1
76	933	tr|Q9ZK04|Q9ZK04_HELPJ	44.82	7	3	3	Carbamidomethylation	105506	D-LACTATE DEHYDROGENASE OS=Helicobacter pylori (strain J99 / ATCC 700824) GN=dld PE=4 SV=1
92	318	tr|Q9ZKX4|Q9ZKX4_HELPJ	43.52	13	4	4	Carbamidomethylation	88557	Putative IRON-REGULATED OUTER MEMBRANE PROTEIN OS=Helicobacter pylori (strain J99 / ATCC 700824) GN=frpB_1 PE=4 SV=1
152	290	tr|Q9ZMW9|Q9ZMW9_HELPJ	42.36	10	2	2		65582	2' 3'-CYCLIC-NUCLEOTIDE 2'-PHOSPHODIESTERASE OS=Helicobacter pylori (strain J99 / ATCC 700824) GN=cpdB PE=3 SV=1
126	139	tr|Q9ZL05|Q9ZL05_HELPJ	41.56	13	4	4		63563	Putative Outer membrane protein OS=Helicobacter pylori (strain J99 / ATCC 700824) GN=jhp_0777 PE=4 SV=1
229	873	Q9ZJQ2|DNAJ_HELPJ	40.66	10	1	1		41850	Chaperone protein DnaJ OS=Helicobacter pylori (strain J99 / ATCC 700824) GN=dnaJ PE=3 SV=1
125	445	Q9ZMV4|PPSA_HELPJ	40.53	12	4	4		91291	Phosphoenolpyruvate synthase OS=Helicobacter pylori (strain J99 / ATCC 700824) GN=ppsA PE=3 SV=1
119	442	tr|Q9ZLA3|Q9ZLA3_HELPJ	40.53	15	3	3	Carbamidomethylation	55988	D-ALANYL-D-ALANINE-ADDING ENZYME OS=Helicobacter pylori (strain J99 / ATCC 700824) GN=murF PE=4 SV=1
138	324	Q9ZJA6|NUSA_HELPJ	40.49	33	4	4	Carbamidomethylation	44738	Transcription termination/antitermination protein NusA OS=Helicobacter pylori (strain J99 / ATCC 700824) GN=nusA PE=3 SV=1
96	226	tr|Q9ZLU9|Q9ZLU9_HELPJ	40.08	15	4	4		60594	Cag island protein OS=Helicobacter pylori (strain J99 / ATCC 700824) GN=orf15 PE=4 SV=1
77	328	Q9ZLL2|MURC_HELPJ	39.82	8	3	3	Carbamidomethylation	50907	UDP-N-acetylmuramate--L-alanine ligase OS=Helicobacter pylori (strain J99 / ATCC 700824) GN=murC PE=3 SV=1
269	14	tr|Q9ZK97|Q9ZK97_HELPJ	39.65	8	5	5		131027	Putative OS=Helicobacter pylori (strain J99 / ATCC 700824) GN=jhp_1044 PE=4 SV=1
93	411	tr|Q9ZKN2|Q9ZKN2_HELPJ	39.64	8	4	4		111160	Putative cation efflux system protein OS=Helicobacter pylori (strain J99 / ATCC 700824) GN=czcA_1 PE=4 SV=1
110	141	tr|Q9ZKK7|Q9ZKK7_HELPJ	39.57	4	3	3	Carbamidomethylation	255764	Putative OS=Helicobacter pylori (strain J99 / ATCC 700824) GN=jhp_0928 PE=4 SV=1
62	611	tr|Q9ZN31|Q9ZN31_HELPJ	39.3	6	2	2		83707	ATP-DEPENDENT PROTEASE ATP-BINDING SUBUNIT OS=Helicobacter pylori (strain J99 / ATCC 700824) GN=clpA PE=3 SV=1
37	4	P69997|URE1_HELPJ	39.26	5	2	2		61684	Urease subunit beta OS=Helicobacter pylori (strain J99 / ATCC 700824) GN=ureB PE=3 SV=1
68	974	tr|Q9ZJ45|Q9ZJ45_HELPJ	38.77	29	3	3		30260	Lipoprotein OS=Helicobacter pylori (strain J99 / ATCC 700824) GN=jhp_1472 PE=3 SV=1
268	869	tr|Q9ZKE0|Q9ZKE0_HELPJ	38.72	15	4	4		46374	Putative ZINC-METALLO PROTEASE OS=Helicobacter pylori (strain J99 / ATCC 700824) GN=jhp_0999 PE=3 SV=1
106	1354	Q9ZKM9|SYGB_HELPJ	38.7	11	3	3		80358	Glycine--tRNA ligase beta subunit OS=Helicobacter pylori (strain J99 / ATCC 700824) GN=glyS PE=3 SV=1
295	995	Q9ZJA1|RECG_HELPJ	38.67	14	4	3		71439	ATP-dependent DNA helicase RecG OS=Helicobacter pylori (strain J99 / ATCC 700824) GN=recG PE=3 SV=1
154	134	tr|Q9ZJ90|Q9ZJ90_HELPJ	38.6	2	2	1	Carbamidomethylation	115806	TYPE I RESTRICTION ENZYME (RESTRICTION SUBUNIT) OS=Helicobacter pylori (strain J99 / ATCC 700824) GN=hsdR_3 PE=4 SV=1
95	644	Q9ZMP2|Y190_HELPJ	38.51	18	4	4		58146	Uncharacterized protein jhp_0176 OS=Helicobacter pylori (strain J99 / ATCC 700824) GN=jhp_0176 PE=3 SV=1
232	991	Q9ZMQ0|LNT_HELPJ	38.08	10	2	2	Carbamidomethylation	48600	Apolipoprotein N-acyltransferase OS=Helicobacter pylori (strain J99 / ATCC 700824) GN=lnt PE=3 SV=1
271	322	tr|Q9ZJA4|Q9ZJA4_HELPJ	38	7	4	4	Carbamidomethylation	146427	Putative TYPE II DNA MODIFICATION ENZYME (METHYLTRANSFERASE) OS=Helicobacter pylori (strain J99 / ATCC 700824) GN=jhp_1409 PE=4 SV=1
284	1483	tr|Q9ZLZ4|Q9ZLZ4_HELPJ	37.98	27	4	4		33279	Putative OS=Helicobacter pylori (strain J99 / ATCC 700824) GN=jhp_0431 PE=4 SV=1
69	70	tr|Q9ZJC2|Q9ZJC2_HELPJ	37.85	32	3	3		41219	Putative OS=Helicobacter pylori (strain J99 / ATCC 700824) GN=jhp_1391 PE=4 SV=1
137	512	tr|Q9ZMD6|Q9ZMD6_HELPJ	36.97	21	3	3		36892	DIPEPTIDE TRANSPORT SYSTEM PERMEASE PROTEIN OS=Helicobacter pylori (strain J99 / ATCC 700824) GN=dppB PE=3 SV=1
114	451	tr|Q9ZN06|Q9ZN06_HELPJ	36.63	13	3	3		59933	Putative OS=Helicobacter pylori (strain J99 / ATCC 700824) GN=jhp_0054 PE=4 SV=1
131	178	Q9ZKG9|SYM_HELPJ	36.49	7	3	3		75433	Methionine--tRNA ligase OS=Helicobacter pylori (strain J99 / ATCC 700824) GN=metG PE=3 SV=1
141	1061	Q9ZMW7|METB_HELPJ	36.47	7	2	2		41223	Cystathionine gamma-synthase OS=Helicobacter pylori (strain J99 / ATCC 700824) GN=metB PE=3 SV=1
139	494	tr|Q9ZJ79|Q9ZJ79_HELPJ	35.7	12	3	3		51217	Putative OS=Helicobacter pylori (strain J99 / ATCC 700824) GN=jhp_1435 PE=4 SV=1
31	633	Q9ZJC8|YE91_HELPJ	35.69	2	1	1		57140	Putative phosphate permease jhp_1384 OS=Helicobacter pylori (strain J99 / ATCC 700824) GN=jhp_1384 PE=3 SV=1
79	137	tr|V6CKT0|V6CKT0_HELPJ	35.48	5	2	2		73005	Type III MTase OS=Helicobacter pylori (strain J99 / ATCC 700824) GN=JHP1411 PE=4 SV=1
79	136	tr|Q9ZJA2|Q9ZJA2_HELPJ	35.48	5	2	2		72948	TYPE III DNA MODIFICATION ENZYME (METHYLTRANSFERASE) OS=Helicobacter pylori (strain J99 / ATCC 700824) GN=mod_2 PE=4 SV=1
80	99	tr|Q9ZJE1|Q9ZJE1_HELPJ	35.38	4	2	1		77587	DNA helicase OS=Helicobacter pylori (strain J99 / ATCC 700824) GN=rep PE=4 SV=1
86	487	Q9ZMN0|FABH_HELPJ	35.12	14	2	2	Carbamidomethylation	36576	3-oxoacyl-[acyl-carrier-protein] synthase 3 OS=Helicobacter pylori (strain J99 / ATCC 700824) GN=fabH PE=3 SV=1
148	1401	tr|Q9ZMK6|Q9ZMK6_HELPJ	34.58	14	2	2		41338	Putative OS=Helicobacter pylori (strain J99 / ATCC 700824) GN=jhp_0213 PE=4 SV=1
172	2097	Q9ZKW7|MURJ_HELPJ	34.24	6	2	1	Carbamidomethylation	51485	Putative lipid II flippase MurJ OS=Helicobacter pylori (strain J99 / ATCC 700824) GN=murJ PE=3 SV=1
279	148	Q9ZM87|FTSK_HELPJ	34.03	6	3	3	Carbamidomethylation	94775	DNA translocase FtsK OS=Helicobacter pylori (strain J99 / ATCC 700824) GN=ftsK PE=3 SV=1
144	1732	tr|Q9ZJN5|Q9ZJN5_HELPJ	33.86	20	3	3	Carbamidomethylation	34634	Putative OS=Helicobacter pylori (strain J99 / ATCC 700824) GN=jhp_1270 PE=4 SV=1
99	559	tr|Q9ZLJ4|Q9ZLJ4_HELPJ	33.63	16	3	3		30464	Putative 3-HYDROXYACID DEHYDROGENASE OS=Helicobacter pylori (strain J99 / ATCC 700824) GN=jhp_0585 PE=4 SV=1
179	232	Q9ZLL9|SYDND_HELPJ	33.43	4	1	1		65617	Aspartate--tRNA(Asp/Asn) ligase OS=Helicobacter pylori (strain J99 / ATCC 700824) GN=aspS PE=3 SV=1
145	405	Q9ZJX9|RNR_HELPJ	33.27	7	3	3		74161	Ribonuclease R OS=Helicobacter pylori (strain J99 / ATCC 700824) GN=rnr PE=3 SV=1
213	1092	Q9ZK28|DHAS_HELPJ	32.97	17	2	2	Carbamidomethylation	38131	Aspartate-semialdehyde dehydrogenase OS=Helicobacter pylori (strain J99 / ATCC 700824) GN=asd PE=3 SV=1
132	281	Q9ZMJ5|HEM1_HELPJ	32.87	11	2	2		51613	Glutamyl-tRNA reductase OS=Helicobacter pylori (strain J99 / ATCC 700824) GN=hemA PE=3 SV=1
429	223	tr|Q9ZM02|Q9ZM02_HELPJ	32.74	18	3	3	Carbamidomethylation	46191	GLUTATHIONE-REGULATED POTASSIUM-EFFLUX SYSTEM PROTEIN OS=Helicobacter pylori (strain J99 / ATCC 700824) GN=kefB PE=4 SV=1
178	167	Q9ZMB1|LPXK_HELPJ	32.35	8	1	1	Carbamidomethylation	35568	Tetraacyldisaccharide 4'-kinase OS=Helicobacter pylori (strain J99 / ATCC 700824) GN=lpxK PE=3 SV=1
190	546	tr|Q9ZK36|Q9ZK36_HELPJ	32.01	6	1	1		43591	Putative nucleoside transporter OS=Helicobacter pylori (strain J99 / ATCC 700824) GN=jhp_1106 PE=4 SV=1
134	91	Q9ZM46|IF2_HELPJ	31.97	6	2	2	Carbamidomethylation	105962	Translation initiation factor IF-2 OS=Helicobacter pylori (strain J99 / ATCC 700824) GN=infB PE=3 SV=1
151	1408	Q9ZL21|UVRC_HELPJ	31.88	3	2	1		68672	UvrABC system protein C OS=Helicobacter pylori (strain J99 / ATCC 700824) GN=uvrC PE=3 SV=1
168	650	tr|Q9ZMF5|Q9ZMF5_HELPJ	31.86	12	2	2	Carbamidomethylation	38672	Putative LIPID A BIOSYNTHESIS ACYLTRANSFERASE OS=Helicobacter pylori (strain J99 / ATCC 700824) GN=waaM PE=4 SV=1
133	22	Q9ZMP0|FRDA_HELPJ	31.69	7	2	2	Carbamidomethylation	80120	Fumarate reductase flavoprotein subunit OS=Helicobacter pylori (strain J99 / ATCC 700824) GN=frdA PE=3 SV=1
433	548	tr|Q9ZLN4|Q9ZLN4_HELPJ	31.67	13	3	3		74230	PENICILLIN-BINDING PROTEIN OS=Helicobacter pylori (strain J99 / ATCC 700824) GN=jhp_0544 PE=4 SV=1
238	892	tr|Q9ZMT7|Q9ZMT7_HELPJ	31.49	9	2	2	Carbamidomethylation	52421	Putative OS=Helicobacter pylori (strain J99 / ATCC 700824) GN=jhp_0131 PE=4 SV=1
49	2277	tr|Q9ZJU2|Q9ZJU2_HELPJ	31.14	5	1	1		20603	Putative OS=Helicobacter pylori (strain J99 / ATCC 700824) GN=jhp_1206 PE=4 SV=1
277	183	Q9ZJY5|SYA_HELPJ	31.14	5	3	3		94978	Alanine--tRNA ligase OS=Helicobacter pylori (strain J99 / ATCC 700824) GN=alaS PE=3 SV=1
107	588	tr|Q9ZKL1|Q9ZKL1_HELPJ	30.89	19	2	2	Carbamidomethylation	30235	Putative OS=Helicobacter pylori (strain J99 / ATCC 700824) GN=jhp_0924 PE=4 SV=1
240	398	tr|Q9ZMI2|Q9ZMI2_HELPJ	30.56	9	2	2		52003	Putative Outer membrane protein OS=Helicobacter pylori (strain J99 / ATCC 700824) GN=jhp_0238 PE=4 SV=1
169	2191	tr|Q9ZL56|Q9ZL56_HELPJ	30.28	17	2	2		46024	Putative OS=Helicobacter pylori (strain J99 / ATCC 700824) GN=jhp_0724 PE=4 SV=1
293	302	Q9ZL53|HMCT_HELPJ	30.22	13	3	3	Carbamidomethylation	74837	Cadmium zinc and cobalt-transporting ATPase OS=Helicobacter pylori (strain J99 / ATCC 700824) GN=cadA PE=3 SV=1
170	1808	tr|Q9ZMP9|Q9ZMP9_HELPJ	30.22	11	2	2		26137	Putative OS=Helicobacter pylori (strain J99 / ATCC 700824) GN=jhp_0169 PE=4 SV=1
221	2169	tr|Q9ZM05|Q9ZM05_HELPJ	29.63	9	2	2	Carbamidomethylation	57578	Putative OS=Helicobacter pylori (strain J99 / ATCC 700824) GN=jhp_0420 PE=4 SV=1
245	5	P56876|TSAA_HELPJ	29.55	9	1	1		22259	Probable peroxiredoxin OS=Helicobacter pylori (strain J99 / ATCC 700824) GN=tsaA PE=1 SV=1
203	471	tr|Q9ZLZ5|Q9ZLZ5_HELPJ	29.35	10	2	2	Carbamidomethylation	63313	TYPE II DNA MODIFICATION ENZYME (METHYLTRANSFERASE) OS=Helicobacter pylori (strain J99 / ATCC 700824) GN=jhp_0430 PE=4 SV=1
231	257	tr|Q9ZJ30|Q9ZJ30_HELPJ	29.27	6	1	1		37438	Putative UNDECAPRENYL-PHOSPHATE-ALPHA-N-ACETYLGLUCOSAMINYLTRANSFERASE OS=Helicobacter pylori (strain J99 / ATCC 700824) GN=wecA PE=4 SV=1
171	713	tr|Q9ZM18|Q9ZM18_HELPJ	29.07	6	2	2		51713	PROTEASE DO OS=Helicobacter pylori (strain J99 / ATCC 700824) GN=htrA PE=4 SV=1
193	1968	P66053|RL11_HELPJ	28.99	22	1	1		15329	50S ribosomal protein L11 OS=Helicobacter pylori (strain J99 / ATCC 700824) GN=rplK PE=3 SV=1
387	1200	Q9ZL47|HPAA_HELPJ	28.52	14	2	2		29200	Neuraminyllactose-binding hemagglutinin OS=Helicobacter pylori (strain J99 / ATCC 700824) GN=hpaA PE=3 SV=1
233	459	Q9ZK81|ATPB_HELPJ	28.18	3	1	1		51436	ATP synthase subunit beta OS=Helicobacter pylori (strain J99 / ATCC 700824) GN=atpD PE=3 SV=1
146	840	tr|Q9ZKN0|Q9ZKN0_HELPJ	28.13	8	2	2		49759	Putative OS=Helicobacter pylori (strain J99 / ATCC 700824) GN=jhp_0905 PE=4 SV=1
150	59	tr|Q9ZM07|Q9ZM07_HELPJ	28.05	6	2	2	Carbamidomethylation	72330	Putative OS=Helicobacter pylori (strain J99 / ATCC 700824) GN=jhp_0417 PE=4 SV=1
166	1116	Q9ZKP0|GPDA_HELPJ	28.01	8	1	1		33347	Glycerol-3-phosphate dehydrogenase [NAD(P)+] OS=Helicobacter pylori (strain J99 / ATCC 700824) GN=gpsA PE=3 SV=1
334	802	tr|Q9ZMV5|Q9ZMV5_HELPJ	27.66	12	2	2		47116	Putative OS=Helicobacter pylori (strain J99 / ATCC 700824) GN=jhp_0110 PE=4 SV=1
660	2057	Q9ZMA8|MIND_HELPJ	27.56	18	2	2		29265	Septum site-determining protein MinD OS=Helicobacter pylori (strain J99 / ATCC 700824) GN=minD PE=3 SV=1
388	353	Q9ZLW1|HSLU_HELPJ	27.51	9	2	2		50164	ATP-dependent protease ATPase subunit HslU OS=Helicobacter pylori (strain J99 / ATCC 700824) GN=hslU PE=3 SV=1
306	421	tr|Q9ZMV9|Q9ZMV9_HELPJ	27.41	5	2	2		72238	Putative OS=Helicobacter pylori (strain J99 / ATCC 700824) GN=jhp_0106 PE=4 SV=1
335	1077	tr|Q9ZLN2|Q9ZLN2_HELPJ	27.31	6	2	2		48383	Methyl-accepting chemotaxis protein (MCP) OS=Helicobacter pylori (strain J99 / ATCC 700824) GN=jhp_0546 PE=4 SV=1
480	1610	tr|Q9ZJD4|Q9ZJD4_HELPJ	27.18	23	2	2	Carbamidomethylation	21543	Putative OS=Helicobacter pylori (strain J99 / ATCC 700824) GN=jhp_1378 PE=4 SV=1
182	742	Q9ZLC8|RP54_HELPJ	27.07	3	1	1		48247	RNA polymerase sigma-54 factor OS=Helicobacter pylori (strain J99 / ATCC 700824) GN=rpoN PE=3 SV=1
246	2356	tr|Q9ZKP9|Q9ZKP9_HELPJ	27.04	4	1	1		23786	Putative OS=Helicobacter pylori (strain J99 / ATCC 700824) GN=jhp_0886 PE=4 SV=1
324	415	Q9ZJZ7|AK_HELPJ	26.98	10	2	2		44220	Aspartokinase OS=Helicobacter pylori (strain J99 / ATCC 700824) GN=lysC PE=3 SV=1
390	2009	Q9ZL11|SPEE_HELPJ	26.64	11	2	2		30675	Polyamine aminopropyltransferase OS=Helicobacter pylori (strain J99 / ATCC 700824) GN=speE PE=3 SV=1
326	1087	tr|Q9ZL04|Q9ZL04_HELPJ	26.28	17	2	2		37457	Putative SUGAR NUCLEOTIDE BIOSYNTHESIS PROTEIN OS=Helicobacter pylori (strain J99 / ATCC 700824) GN=jhp_0778 PE=4 SV=1
211	2308	Q9ZJW4|NUOD_HELPJ	26.21	8	1	1		46740	NADH-quinone oxidoreductase subunit D OS=Helicobacter pylori (strain J99 / ATCC 700824) GN=nuoD PE=3 SV=1
288	916	Q9ZL69|SYY_HELPJ	26.2	8	2	2	Carbamidomethylation	45688	Tyrosine--tRNA ligase OS=Helicobacter pylori (strain J99 / ATCC 700824) GN=tyrS PE=3 SV=1
235	656	Q9ZKS5|TRUD_HELPJ	26.14	4	1	1		44051	tRNA pseudouridine synthase D OS=Helicobacter pylori (strain J99 / ATCC 700824) GN=truD PE=3 SV=1
249	10552	tr|Q9ZJ23|Q9ZJ23_HELPJ	26.03	23	1	1	Carbamidomethylation	8907	Putative OS=Helicobacter pylori (strain J99 / ATCC 700824) GN=jhp_1495 PE=4 SV=1
210	198	Q9ZK19|EFTU_HELPJ	26.01	4	1	1		43730	Elongation factor Tu OS=Helicobacter pylori (strain J99 / ATCC 700824) GN=tuf PE=3 SV=1
298	104	tr|Q9ZKS9|Q9ZKS9_HELPJ	25.82	2	2	2		260015	Putative vacuolating cytotoxin (VacA) paralog OS=Helicobacter pylori (strain J99 / ATCC 700824) GN=jhp_0856 PE=4 SV=1
289	1131	Q9ZKT2|CARB_HELPJ	25.7	4	2	2	Carbamidomethylation	119966	Carbamoyl-phosphate synthase large chain OS=Helicobacter pylori (strain J99 / ATCC 700824) GN=carB PE=3 SV=1
181	410	tr|Q9ZK00|Q9ZK00_HELPJ	25.66	8	1	1	Carbamidomethylation	39425	OXYGEN-INDEPENDENT COPROPORPHYRINOGEN III OXIDASE OS=Helicobacter pylori (strain J99 / ATCC 700824) GN=hemN_2 PE=4 SV=1
341	222	tr|Q9ZN48|Q9ZN48_HELPJ	25.3	7	2	2		40111	Putative OS=Helicobacter pylori (strain J99 / ATCC 700824) GN=jhp_0011 PE=4 SV=1
290	1194	tr|Q9ZLW7|Q9ZLW7_HELPJ	25.24	7	2	2	Carbamidomethylation	50522	Putative Glycolate oxidase OS=Helicobacter pylori (strain J99 / ATCC 700824) GN=glcD PE=4 SV=1
395	885	Q9ZJ66|SECD_HELPJ	25.24	9	2	2		56797	Protein translocase subunit SecD OS=Helicobacter pylori (strain J99 / ATCC 700824) GN=secD PE=3 SV=1
569	1671	tr|Q9ZLW4|Q9ZLW4_HELPJ	25.16	6	2	2		83393	Putative OS=Helicobacter pylori (strain J99 / ATCC 700824) GN=jhp_0462 PE=4 SV=1
393	1471	tr|Q9ZME2|Q9ZME2_HELPJ	24.9	9	2	2	Carbamidomethylation	65484	P-AMINOBENZOATE SYNTHETASE OS=Helicobacter pylori (strain J99 / ATCC 700824) GN=pabB PE=4 SV=1
575	1608	Q9ZL12|COAE_HELPJ	24.64	14	2	2	Carbamidomethylation	22650	Dephospho-CoA kinase OS=Helicobacter pylori (strain J99 / ATCC 700824) GN=coaE PE=3 SV=1
675	295	tr|Q9ZJN6|Q9ZJN6_HELPJ	24.61	15	2	2		50568	CARBOXYL-TERMINAL PROTEASE OS=Helicobacter pylori (strain J99 / ATCC 700824) GN=prc PE=3 SV=1
194	1258	tr|Q9ZK58|Q9ZK58_HELPJ	24.22	4	1	1	Carbamidomethylation	76990	Putative Outer membrane protein OS=Helicobacter pylori (strain J99 / ATCC 700824) GN=jhp_1083 PE=4 SV=1
239	248	tr|Q9ZKK4|Q9ZKK4_HELPJ	23.94	6	1	1		78874	DNA topoisomerase OS=Helicobacter pylori (strain J99 / ATCC 700824) GN=topA_3 PE=3 SV=1
195	193	tr|Q9ZJB5|Q9ZJB5_HELPJ	23.8	3	1	1	Carbamidomethylation	39072	Putative RIBOFLAVIN-SPECIFIC DEAMINASE OS=Helicobacter pylori (strain J99 / ATCC 700824) GN=ribD PE=4 SV=1
198	1475	Q9ZLT1|CAGA_HELPJ	23.74	2	1	1		129729	Cytotoxicity-associated immunodominant antigen OS=Helicobacter pylori (strain J99 / ATCC 700824) GN=cagA PE=4 SV=1
157	1501	Q9ZLD4|RSMH_HELPJ	23.55	8	1	1	Carbamidomethylation	34985	Ribosomal RNA small subunit methyltransferase H OS=Helicobacter pylori (strain J99 / ATCC 700824) GN=rsmH PE=3 SV=1
158	1097	tr|Q9ZMK7|Q9ZMK7_HELPJ	23.31	12	1	1		29665	Putative OS=Helicobacter pylori (strain J99 / ATCC 700824) GN=jhp_0211 PE=4 SV=1
252	1170	tr|Q9ZMQ4|Q9ZMQ4_HELPJ	23.19	5	1	1		51734	Putative restriction enzyme OS=Helicobacter pylori (strain J99 / ATCC 700824) GN=jhp_0164 PE=4 SV=1
185	896	tr|Q9ZN24|Q9ZN24_HELPJ	23.18	7	1	1		41989	DNA transformation compentancy OS=Helicobacter pylori (strain J99 / ATCC 700824) GN=comB3 PE=4 SV=1
838	1060	Q9ZMG6|MIAB_HELPJ	23.14	8	2	2		49423	tRNA-2-methylthio-N(6)-dimethylallyladenosine synthase OS=Helicobacter pylori (strain J99 / ATCC 700824) GN=miaB PE=3 SV=1
184	1002	tr|Q9ZLV5|Q9ZLV5_HELPJ	22.88	7	1	1		55233	Cag island protein OS=Helicobacter pylori (strain J99 / ATCC 700824) GN=orf8 PE=4 SV=1
253	1913	tr|Q9ZJG2|Q9ZJG2_HELPJ	22.86	16	1	1		23305	Putative OS=Helicobacter pylori (strain J99 / ATCC 700824) GN=jhp_1350 PE=4 SV=1
294	360	Q9ZJL3|LON_HELPJ	22.77	6	2	2		93946	Lon protease OS=Helicobacter pylori (strain J99 / ATCC 700824) GN=lon PE=3 SV=1
121	422	Q9ZLR1|AMPA_HELPJ	22.73	4	1	1	Carbamidomethylation	54612	Cytosol aminopeptidase OS=Helicobacter pylori (strain J99 / ATCC 700824) GN=pepA PE=3 SV=1
257	2496	tr|Q9ZKE8|Q9ZKE8_HELPJ	22.72	25	1	1		19045	Histidine kinase-MCP coupling protein OS=Helicobacter pylori (strain J99 / ATCC 700824) GN=cheW PE=4 SV=1
255	590	Q9ZM81|PYRB_HELPJ	22.51	4	1	1		34183	Aspartate carbamoyltransferase OS=Helicobacter pylori (strain J99 / ATCC 700824) GN=pyrB PE=3 SV=1
241	860	tr|Q9ZL52|Q9ZL52_HELPJ	22.36	4	1	1		57218	Putative OS=Helicobacter pylori (strain J99 / ATCC 700824) GN=jhp_0728 PE=4 SV=1
223	1573	Q9ZKC3|RIR2_HELPJ	22.35	5	1	1		39528	Ribonucleoside-diphosphate reductase subunit beta OS=Helicobacter pylori (strain J99 / ATCC 700824) GN=nrdB PE=3 SV=1
219	2283	tr|Q9ZK33|Q9ZK33_HELPJ	22.33	4	1	1		43396	Putative NA+/H+ ANTIPORTER OS=Helicobacter pylori (strain J99 / ATCC 700824) GN=jhp_1109 PE=4 SV=1
149	891	Q9ZKZ0|HLDE_HELPJ	22.33	6	1	1	Carbamidomethylation	50926	Bifunctional protein HldE OS=Helicobacter pylori (strain J99 / ATCC 700824) GN=hldE PE=3 SV=1
142	1212	tr|Q9ZM25|Q9ZM25_HELPJ	21.96	6	1	1		44059	Putative OS=Helicobacter pylori (strain J99 / ATCC 700824) GN=jhp_0398 PE=4 SV=1
186	1439	tr|Q9ZL54|Q9ZL54_HELPJ	21.75	6	1	1		52425	Putative TYPE I RESTRICTION ENZYME (SPECIFICITY SUBUNIT) OS=Helicobacter pylori (strain J99 / ATCC 700824) GN=hsdS_4 PE=4 SV=1
242	469	Q9ZM57|RUVB_HELPJ	21.69	10	1	1		37280	Holliday junction ATP-dependent DNA helicase RuvB OS=Helicobacter pylori (strain J99 / ATCC 700824) GN=ruvB PE=3 SV=1
201	495	tr|Q9ZKH4|Q9ZKH4_HELPJ	21.63	1	1	1		70320	Arginine decarboxylase OS=Helicobacter pylori (strain J99 / ATCC 700824) GN=speA PE=3 SV=1
259	1359	Q9ZJQ0|MNMA_HELPJ	21.41	4	1	1		38276	tRNA-specific 2-thiouridylase MnmA OS=Helicobacter pylori (strain J99 / ATCC 700824) GN=mnmA PE=3 SV=2
225	2267	Q9ZLJ1|SYE2_HELPJ	21.18	5	1	1	Carbamidomethylation	51073	GlutamylGlutaminyl-tRNA synthetase OS=Helicobacter pylori (strain J99 / ATCC 700824) GN=gltX2 PE=3 SV=1
262	1385	tr|Q9ZMF9|Q9ZMF9_HELPJ	21.09	16	1	1	Carbamidomethylation	20960	Putative OS=Helicobacter pylori (strain J99 / ATCC 700824) GN=jhp_0261 PE=4 SV=1
243	537	tr|Q9ZKR5|Q9ZKR5_HELPJ	21.04	6	1	1		74192	Putative outer membrane protein OS=Helicobacter pylori (strain J99 / ATCC 700824) GN=jhp_0870 PE=4 SV=1
243	1417	tr|Q9ZLD1|Q9ZLD1_HELPJ	21.04	7	1	1		72878	Putative Outer membrane protein OS=Helicobacter pylori (strain J99 / ATCC 700824) GN=jhp_0649 PE=4 SV=1
162	10	P66929|THIO_HELPJ	20.98	25	1	1		11855	Thioredoxin OS=Helicobacter pylori (strain J99 / ATCC 700824) GN=trxA PE=3 SV=1
104	61	tr|Q9ZME6|Q9ZME6_HELPJ	20.96	1	1	1		313072	Putative vacuolating cytotoxin (VacA) paralog OS=Helicobacter pylori (strain J99 / ATCC 700824) GN=jhp_0274 PE=4 SV=1
264	1153	Q9ZJR1|RNH2_HELPJ	20.75	22	1	1	Carbamidomethylation	23078	Ribonuclease HII OS=Helicobacter pylori (strain J99 / ATCC 700824) GN=rnhB PE=3 SV=1
123	51	Q9ZJF9|DPO3A_HELPJ	20.64	2	1	1		138043	DNA polymerase III subunit alpha OS=Helicobacter pylori (strain J99 / ATCC 700824) GN=dnaE PE=3 SV=1
189	657	Q9ZKD8|DHE4_HELPJ	20.52	6	1	1		49491	NADP-specific glutamate dehydrogenase OS=Helicobacter pylori (strain J99 / ATCC 700824) GN=gdhA PE=3 SV=1
177	54	tr|Q9ZM86|Q9ZM86_HELPJ	20.49	2	1	1	Carbamidomethylation	91081	Putative OS=Helicobacter pylori (strain J99 / ATCC 700824) GN=jhp_0336 PE=4 SV=1
265	948	Q9ZJN8|PLSC_HELPJ	20.37	6	1	1		27188	1-acyl-sn-glycerol-3-phosphate acyltransferase OS=Helicobacter pylori (strain J99 / ATCC 700824) GN=plsC PE=3 SV=1
175	1138	tr|Q9ZKJ0|Q9ZKJ0_HELPJ	20.18	4	1	1		72569	Putative OS=Helicobacter pylori (strain J99 / ATCC 700824) GN=jhp_0945 PE=4 SV=1
263	10558	tr|Q9ZKJ6|Q9ZKJ6_HELPJ	20.17	10	1	1		39251	Putative OS=Helicobacter pylori (strain J99 / ATCC 700824) GN=jhp_0939 PE=4 SV=1
244	485	tr|Q9ZLP8|Q9ZLP8_HELPJ	20.05	4	1	1		32752	Putative OS=Helicobacter pylori (strain J99 / ATCC 700824) GN=jhp_0530 PE=4 SV=1
118	12	Q9ZLZ3|TYPA_HELPJ	20.03	4	1	1		66649	GTP-binding protein TypA/BipA homolog OS=Helicobacter pylori (strain J99 / ATCC 700824) GN=typA PE=3 SV=1
226	39	Q9ZKM3|FTSA_HELPJ	20.01	4	1	1		54692	Cell division protein FtsA OS=Helicobacter pylori (strain J99 / ATCC 700824) GN=ftsA PE=3 SV=1

## Sheet: UM233L
Protein Group	Protein ID	Accession	-10lgP	Coverage (%)	#Peptides	#Unique	PTM	Avg. Mass	Description
1	17	Q9ZK53|FLAV_HELPJ	188.2	54	15	15	Deamidation (NQ); Methyl ester; Carbamidomethylation (DHKE X@N-term); Acetylation (K); HexNAcylation (N); 6 more	17473	Flavodoxin OS=Helicobacter pylori (strain J99 / ATCC 700824) GN=fldA PE=1 SV=1
2	41	P56875|RL7_HELPJ	184.86	88	14	14	Deamidation (NQ); Methyl ester; Acetylation (N-term); Carbamidomethylation (DHKE X@N-term); Hexosamine; 7 more	13314	50S ribosomal protein L7/L12 OS=Helicobacter pylori (strain J99 / ATCC 700824) GN=rplL PE=3 SV=1
8	1	Q9ZN50|CH60_HELPJ	120.98	42	15	15	Methyl ester; Acetylation (N-term); Carbamidomethylation (DHKE X@N-term); Hexosamine; Acetylation (K); 5 more	58241	60 kDa chaperonin OS=Helicobacter pylori (strain J99 / ATCC 700824) GN=groL PE=3 SV=1
4	933	tr|Q9ZK04|Q9ZK04_HELPJ	113.77	46	38	38	Carbamidomethylation; Deamidation (NQ); Methyl ester; Acetylation (N-term); Carbamidomethylation (DHKE X@N-term); 17 more	105506	D-LACTATE DEHYDROGENASE OS=Helicobacter pylori (strain J99 / ATCC 700824) GN=dld PE=4 SV=1
12	658	Q9ZMV3|SYT_HELPJ	109.13	33	16	16	Carbamidomethylation; Deamidation (NQ); Methyl ester; Carbamidomethylation (DHKE X@N-term); Acetylation (K); 7 more	70159	Threonine--tRNA ligase OS=Helicobacter pylori (strain J99 / ATCC 700824) GN=thrS PE=3 SV=1
7	168	tr|V6CKT1|V6CKT1_HELPJ	101.54	29	25	25	Carbamidomethylation; Deamidation (NQ); Methyl ester; Carbamidomethylation (DHKE X@N-term); Acetylation (K); 11 more	124266	Type IIG R-M system OS=Helicobacter pylori (strain J99 / ATCC 700824) GN=JHP1272 PE=4 SV=1
7	169	tr|Q9ZJN3|Q9ZJN3_HELPJ	101.54	26	25	25	Carbamidomethylation; Deamidation (NQ); Methyl ester; Carbamidomethylation (DHKE X@N-term); Acetylation (K); 11 more	134379	Putative OS=Helicobacter pylori (strain J99 / ATCC 700824) GN=JHP1272 PE=4 SV=1
13	4	P69997|URE1_HELPJ	96.62	5	3	3		61684	Urease subunit beta OS=Helicobacter pylori (strain J99 / ATCC 700824) GN=ureB PE=3 SV=1
11	28	Q9ZK23|RPOBC_HELPJ	96.29	8	20	20	Carbamidomethylation; Methyl ester; Carbamidomethylation (DHKE X@N-term); Acetylation (K); Sodium adduct; 7 more	323750	Bifunctional DNA-directed RNA polymerase subunit beta-beta' OS=Helicobacter pylori (strain J99 / ATCC 700824) GN=rpoBC PE=3 SV=1
17	1595	tr|Q9ZMX3|Q9ZMX3_HELPJ	93.52	29	12	12	Methyl ester; Acetylation (N-term); Carbamidomethylation (DHKE X@N-term); Phosphorylation (STY); Hydroxylation; 3 more	42643	Putative OS=Helicobacter pylori (strain J99 / ATCC 700824) GN=jhp_0092 PE=4 SV=1
10	91	Q9ZM46|IF2_HELPJ	92.56	30	23	23	Deamidation (NQ); Methyl ester; Acetylation (N-term); Carbamidomethylation (DHKE X@N-term); Acetylation (K); 6 more	105962	Translation initiation factor IF-2 OS=Helicobacter pylori (strain J99 / ATCC 700824) GN=infB PE=3 SV=1
14	65	Q9ZMH1|CLPB_HELPJ	83.98	25	17	17	Deamidation (NQ); Methyl ester; Carbamidomethylation (DHKE X@N-term); Acetylation (K); Phosphorylation (STY); 4 more	96731	Chaperone protein ClpB OS=Helicobacter pylori (strain J99 / ATCC 700824) GN=clpB PE=3 SV=1
16	995	Q9ZJA1|RECG_HELPJ	78.31	27	13	13	Carbamidomethylation; Deamidation (NQ); Methyl ester; Carbamidomethylation (DHKE X@N-term); Phosphorylation (STY); 4 more	71439	ATP-dependent DNA helicase RecG OS=Helicobacter pylori (strain J99 / ATCC 700824) GN=recG PE=3 SV=1
19	195	Q9ZLE3|SCOA_HELPJ	77.84	41	9	8	Carbamidomethylation; Methyl ester; Acetylation (N-term); Carbamidomethylation (DHKE X@N-term); Acetylation (K); 4 more	25325	Succinyl-CoA:3-ketoacid coenzyme A transferase subunit A OS=Helicobacter pylori (strain J99 / ATCC 700824) GN=scoA PE=3 SV=1
35	57	tr|Q9ZLM3|Q9ZLM3_HELPJ	73.16	4	8	8	Deamidation (NQ); Methyl ester; Acetylation (N-term); Carbamidomethylation (DHKE X@N-term); Acetylation (K); 2 more	348352	Putative vacuolating cytotoxin (VacA) paralog OS=Helicobacter pylori (strain J99 / ATCC 700824) GN=jhp_0556 PE=4 SV=1
20	1023	tr|Q9ZJQ5|Q9ZJQ5_HELPJ	68.78	14	7	7	Methyl ester; Carbamidomethylation (DHKE X@N-term)	115490	CATION EFFLUX SYSTEM PROTEIN OS=Helicobacter pylori (strain J99 / ATCC 700824) GN=czcA_2 PE=4 SV=1
25	8	Q9ZMW4|DNAK_HELPJ	67.06	12	4	4		67122	Chaperone protein DnaK OS=Helicobacter pylori (strain J99 / ATCC 700824) GN=dnaK PE=3 SV=3
51	137	tr|V6CKT0|V6CKT0_HELPJ	48.63	10	2	2	Carbamidomethylation	73005	Type III MTase OS=Helicobacter pylori (strain J99 / ATCC 700824) GN=JHP1411 PE=4 SV=1
51	136	tr|Q9ZJA2|Q9ZJA2_HELPJ	48.63	10	2	2	Carbamidomethylation	72948	TYPE III DNA MODIFICATION ENZYME (METHYLTRANSFERASE) OS=Helicobacter pylori (strain J99 / ATCC 700824) GN=mod_2 PE=4 SV=1
37	1745	tr|Q9ZKK1|Q9ZKK1_HELPJ	47.03	27	5	5		40138	Putative OS=Helicobacter pylori (strain J99 / ATCC 700824) GN=jhp_0934 PE=4 SV=1
34	1809	tr|Q9ZMS8|Q9ZMS8_HELPJ	46.53	23	3	3		32858	Putative OS=Helicobacter pylori (strain J99 / ATCC 700824) GN=jhp_0140 PE=4 SV=1
32	248	tr|Q9ZKK4|Q9ZKK4_HELPJ	46.51	8	3	3	Carbamidomethylation	78874	DNA topoisomerase OS=Helicobacter pylori (strain J99 / ATCC 700824) GN=topA_3 PE=3 SV=1
39	217	tr|Q9ZKE9|Q9ZKE9_HELPJ	46.48	8	3	3		91181	Histidine kinase OS=Helicobacter pylori (strain J99 / ATCC 700824) GN=cheA PE=4 SV=1
33	1081	tr|Q9ZK16|Q9ZK16_HELPJ	43.97	18	3	3	Carbamidomethylation	37395	TYPE II DNA MODIFICATION ENZYME (METHYLTRANSFERASE) OS=Helicobacter pylori (strain J99 / ATCC 700824) GN=M.HpyI PE=4 SV=1
50	1299	tr|Q9ZLQ3|Q9ZLQ3_HELPJ	43.82	2	1	1		77641	Putative OS=Helicobacter pylori (strain J99 / ATCC 700824) GN=jhp_0525 PE=4 SV=1
53	377	tr|Q9ZJM7|Q9ZJM7_HELPJ	42.18	18	3	3	Carbamidomethylation	32837	4-HYDROXYBENZOATE OCTAPRENYLTRANSFERASE OS=Helicobacter pylori (strain J99 / ATCC 700824) GN=ubiA PE=4 SV=1
56	749	tr|Q9ZL24|Q9ZL24_HELPJ	40.9	18	4	4		62611	Putative osmoprotection binding protein OS=Helicobacter pylori (strain J99 / ATCC 700824) GN=jhp_0757 PE=3 SV=1
87	1914	tr|Q9ZMR7|Q9ZMR7_HELPJ	40.24	14	3	2		51854	Histidine kinase OS=Helicobacter pylori (strain J99 / ATCC 700824) GN=jhp_0151 PE=4 SV=1
70	1770	tr|Q9ZM79|Q9ZM79_HELPJ	40.12	11	2	2		61925	Multi-drug resistance protein OS=Helicobacter pylori (strain J99 / ATCC 700824) GN=msbA PE=3 SV=1
47	72	tr|Q9ZN19|Q9ZN19_HELPJ	39.69	10	3	3	Carbamidomethylation	85553	Putative TRANSCRIPTIONAL REGULATOR OS=Helicobacter pylori (strain J99 / ATCC 700824) GN=jhp_0041 PE=4 SV=1
94	1968	P66053|RL11_HELPJ	39.64	69	4	4		15329	50S ribosomal protein L11 OS=Helicobacter pylori (strain J99 / ATCC 700824) GN=rplK PE=3 SV=1
224	869	tr|Q9ZKE0|Q9ZKE0_HELPJ	39.2	33	5	5		46374	Putative ZINC-METALLO PROTEASE OS=Helicobacter pylori (strain J99 / ATCC 700824) GN=jhp_0999 PE=3 SV=1
252	587	tr|Q9ZJF8|Q9ZJF8_HELPJ	38.14	27	4	4	Carbamidomethylation	38712	Putative CYTOCHROME C PEROXIDASE OS=Helicobacter pylori (strain J99 / ATCC 700824) GN=jhp_1354 PE=4 SV=1
119	144	Q9ZJE9|DPO1_HELPJ	37.56	4	2	2		102433	DNA polymerase I OS=Helicobacter pylori (strain J99 / ATCC 700824) GN=polA PE=3 SV=1
55	1390	tr|Q9ZMI0|Q9ZMI0_HELPJ	36.99	26	2	2		16650	Putative OS=Helicobacter pylori (strain J99 / ATCC 700824) GN=jhp_0240 PE=4 SV=1
97	19	tr|Q9ZLY5|Q9ZLY5_HELPJ	36.51	4	2	2		103454	Putative OS=Helicobacter pylori (strain J99 / ATCC 700824) GN=jhp_0440 PE=4 SV=1
45	1271	Q9ZN49|DNAG_HELPJ	36.48	7	2	2	Carbamidomethylation	63816	DNA primase OS=Helicobacter pylori (strain J99 / ATCC 700824) GN=dnaG PE=3 SV=1
158	76	tr|Q9ZJY4|Q9ZJY4_HELPJ	36.26	16	1	1		9125	Putative OS=Helicobacter pylori (strain J99 / ATCC 700824) GN=jhp_1163 PE=4 SV=1
194	302	Q9ZL53|HMCT_HELPJ	36.25	18	4	4		74837	Cadmium zinc and cobalt-transporting ATPase OS=Helicobacter pylori (strain J99 / ATCC 700824) GN=cadA PE=3 SV=1
90	974	tr|Q9ZJ45|Q9ZJ45_HELPJ	36.12	8	2	2		30260	Lipoprotein OS=Helicobacter pylori (strain J99 / ATCC 700824) GN=jhp_1472 PE=3 SV=1
93	484	tr|Q9ZK96|Q9ZK96_HELPJ	35.95	22	3	3	Carbamidomethylation	28949	Putative OS=Helicobacter pylori (strain J99 / ATCC 700824) GN=jhp_1045 PE=4 SV=1
109	1089	Q9ZJN9|UNG_HELPJ	35.88	14	2	2	Carbamidomethylation	26331	Uracil-DNA glycosylase OS=Helicobacter pylori (strain J99 / ATCC 700824) GN=ung PE=3 SV=1
68	318	tr|Q9ZKX4|Q9ZKX4_HELPJ	35.42	12	3	3		88557	Putative IRON-REGULATED OUTER MEMBRANE PROTEIN OS=Helicobacter pylori (strain J99 / ATCC 700824) GN=frpB_1 PE=4 SV=1
43	407	Q9ZKA0|UVRB_HELPJ	35.29	6	3	3		75927	UvrABC system protein B OS=Helicobacter pylori (strain J99 / ATCC 700824) GN=uvrB PE=3 SV=1
98	615	tr|Q9ZLH9|Q9ZLH9_HELPJ	35.01	7	2	2	Carbamidomethylation	101438	Outer membrane protein assembly factor BamA OS=Helicobacter pylori (strain J99 / ATCC 700824) GN=jhp_0600 PE=4 SV=1
132	1101	Q9ZK80|ATPG_HELPJ	34.99	21	1	1		34128	ATP synthase gamma chain OS=Helicobacter pylori (strain J99 / ATCC 700824) GN=atpG PE=3 SV=1
193	891	Q9ZKZ0|HLDE_HELPJ	34.68	12	3	3		50926	Bifunctional protein HldE OS=Helicobacter pylori (strain J99 / ATCC 700824) GN=hldE PE=3 SV=1
59	337	Q9ZK11|PNP_HELPJ	34.54	5	2	2		76938	Polyribonucleotide nucleotidyltransferase OS=Helicobacter pylori (strain J99 / ATCC 700824) GN=pnp PE=3 SV=1
169	1671	tr|Q9ZLW4|Q9ZLW4_HELPJ	34.47	2	1	1		83393	Putative OS=Helicobacter pylori (strain J99 / ATCC 700824) GN=jhp_0462 PE=4 SV=1
215	645	tr|Q9ZLB2|Q9ZLB2_HELPJ	34.2	9	3	3		66028	Putative OS=Helicobacter pylori (strain J99 / ATCC 700824) GN=jhp_0668 PE=4 SV=1
60	128	tr|Q9ZM84|Q9ZM84_HELPJ	33.65	12	2	2		32363	Riboflavin biosynthesis protein OS=Helicobacter pylori (strain J99 / ATCC 700824) GN=ribF PE=3 SV=1
133	267	Q9ZLD9|GYRA_HELPJ	33.01	2	1	1		92651	DNA gyrase subunit A OS=Helicobacter pylori (strain J99 / ATCC 700824) GN=gyrA PE=3 SV=1
99	100	tr|Q9ZJA3|Q9ZJA3_HELPJ	32.93	4	2	2	Carbamidomethylation	111665	TYPE III RESTRICTION ENZYME OS=Helicobacter pylori (strain J99 / ATCC 700824) GN=res_2 PE=4 SV=1
74	84	tr|Q9ZKW8|Q9ZKW8_HELPJ	32.73	8	2	2	Carbamidomethylation	70952	Putative OS=Helicobacter pylori (strain J99 / ATCC 700824) GN=jhp_0816 PE=4 SV=1
207	1354	Q9ZKM9|SYGB_HELPJ	32.45	7	3	3		80358	Glycine--tRNA ligase beta subunit OS=Helicobacter pylori (strain J99 / ATCC 700824) GN=glyS PE=3 SV=1
214	131	tr|Q9ZLP4|Q9ZLP4_HELPJ	32.23	7	3	3		110767	Putative OS=Helicobacter pylori (strain J99 / ATCC 700824) GN=jhp_0534 PE=4 SV=1
75	1321	Q9ZMK9|RADA_HELPJ	31.88	16	2	2	Carbamidomethylation	49557	DNA repair protein RadA homolog OS=Helicobacter pylori (strain J99 / ATCC 700824) GN=radA PE=3 SV=1
170	1989	tr|Q9ZM53|Q9ZM53_HELPJ	31.74	8	1	1		35848	Putative OS=Helicobacter pylori (strain J99 / ATCC 700824) GN=jhp_0370 PE=4 SV=1
83	442	tr|Q9ZLA3|Q9ZLA3_HELPJ	31	11	2	2		55988	D-ALANYL-D-ALANINE-ADDING ENZYME OS=Helicobacter pylori (strain J99 / ATCC 700824) GN=murF PE=4 SV=1
48	332	tr|Q9ZJB7|Q9ZJB7_HELPJ	30.42	6	2	2		86815	Putative component of cation transport for cbb3-type oxidase OS=Helicobacter pylori (strain J99 / ATCC 700824) GN=fixI PE=3 SV=1
78	494	tr|Q9ZJ79|Q9ZJ79_HELPJ	29.62	12	2	2	Carbamidomethylation	51217	Putative OS=Helicobacter pylori (strain J99 / ATCC 700824) GN=jhp_1435 PE=4 SV=1
202	48	Q9ZKG7|Y415_HELPJ	29.59	8	3	3		71160	Uncharacterized MscS family protein jhp_0969 OS=Helicobacter pylori (strain J99 / ATCC 700824) GN=jhp_0969 PE=3 SV=1
114	51	Q9ZJF9|DPO3A_HELPJ	29.38	3	2	2		138043	DNA polymerase III subunit alpha OS=Helicobacter pylori (strain J99 / ATCC 700824) GN=dnaE PE=3 SV=1
79	1455	tr|Q9ZJL0|Q9ZJL0_HELPJ	29.25	10	2	2		71589	Putative TYPE III DNA MODIFICATION ENZYME (METHYLTRANSFERASE) OS=Helicobacter pylori (strain J99 / ATCC 700824) GN=mod_1 PE=4 SV=1
150	478	Q9ZLA9|RIMO_HELPJ	29.2	8	2	2	Carbamidomethylation	49745	Ribosomal protein S12 methylthiotransferase RimO OS=Helicobacter pylori (strain J99 / ATCC 700824) GN=rimO PE=3 SV=1
117	737	tr|Q9ZK71|Q9ZK71_HELPJ	28.26	6	2	2		88843	Putative OS=Helicobacter pylori (strain J99 / ATCC 700824) GN=jhp_1070 PE=4 SV=1
197	322	tr|Q9ZJA4|Q9ZJA4_HELPJ	28.15	2	2	2		146427	Putative TYPE II DNA MODIFICATION ENZYME (METHYLTRANSFERASE) OS=Helicobacter pylori (strain J99 / ATCC 700824) GN=jhp_1409 PE=4 SV=1
160	913	tr|Q9ZJT7|Q9ZJT7_HELPJ	28	8	1	1		22934	Putative OS=Helicobacter pylori (strain J99 / ATCC 700824) GN=jhp_1211 PE=4 SV=1
234	360	Q9ZJL3|LON_HELPJ	27.58	5	2	2	Carbamidomethylation	93946	Lon protease OS=Helicobacter pylori (strain J99 / ATCC 700824) GN=lon PE=3 SV=1
311	624	tr|Q9ZMA6|Q9ZMA6_HELPJ	27.41	16	2	2	Carbamidomethylation	29885	Putative OS=Helicobacter pylori (strain J99 / ATCC 700824) GN=jhp_0316 PE=4 SV=1
195	14	tr|Q9ZK97|Q9ZK97_HELPJ	27.26	5	2	2		131027	Putative OS=Helicobacter pylori (strain J99 / ATCC 700824) GN=jhp_1044 PE=4 SV=1
175	1163	tr|Q9ZMH6|Q9ZMH6_HELPJ	26.75	5	1	1		45411	TYPE II DNA MODIFICATION ENZYME (METHYLTRANSFERASE) OS=Helicobacter pylori (strain J99 / ATCC 700824) GN=jhp_0244 PE=4 SV=1
122	485	tr|Q9ZLP8|Q9ZLP8_HELPJ	26.34	6	1	1		32752	Putative OS=Helicobacter pylori (strain J99 / ATCC 700824) GN=jhp_0530 PE=4 SV=1
176	10678	tr|Q9ZKV4|Q9ZKV4_HELPJ	26.32	20	1	1	Carbamidomethylation	10484	Putative OS=Helicobacter pylori (strain J99 / ATCC 700824) GN=jhp_0831 PE=4 SV=1
196	42	Q9ZJ57|MFD_HELPJ	26.22	2	2	2		113437	Transcription-repair-coupling factor OS=Helicobacter pylori (strain J99 / ATCC 700824) GN=mfd PE=3 SV=1
285	99	tr|Q9ZJE1|Q9ZJE1_HELPJ	26.11	9	2	2	Carbamidomethylation	77587	DNA helicase OS=Helicobacter pylori (strain J99 / ATCC 700824) GN=rep PE=4 SV=1
161	1082	tr|Q9ZM71|Q9ZM71_HELPJ	25.63	5	1	1		32511	Putative OS=Helicobacter pylori (strain J99 / ATCC 700824) GN=jhp_0351 PE=4 SV=1
258	190	tr|Q9ZKA7|Q9ZKA7_HELPJ	25.61	11	2	2	Carbamidomethylation	46977	Putative lipopolysaccharide biosynthesis protein OS=Helicobacter pylori (strain J99 / ATCC 700824) GN=jhp_1032 PE=4 SV=1
320	118	Q9ZK61|SYV_HELPJ	25.46	9	2	2		101166	Valine--tRNA ligase OS=Helicobacter pylori (strain J99 / ATCC 700824) GN=valS PE=3 SV=1
388	157	Q9ZL91|FLID_HELPJ	25.01	4	2	2		74119	Flagellar hook-associated protein 2 OS=Helicobacter pylori (strain J99 / ATCC 700824) GN=fliD PE=3 SV=3
134	1148	tr|Q9ZN33|Q9ZN33_HELPJ	24.84	4	1	1		64865	Putative OS=Helicobacter pylori (strain J99 / ATCC 700824) GN=jhp_0026 PE=4 SV=1
102	392	tr|Q9ZKB7|Q9ZKB7_HELPJ	23.92	4	1	1		57620	Putative Outer membrane protein OS=Helicobacter pylori (strain J99 / ATCC 700824) GN=jhp_1022 PE=4 SV=1
125	404	tr|Q9ZKH3|Q9ZKH3_HELPJ	23.55	4	1	1		44847	Putative POLYSACCHARIDE BIOSYNTHESIS PROTEIN OS=Helicobacter pylori (strain J99 / ATCC 700824) GN=jhp_0963 PE=4 SV=1
241	281	Q9ZMJ5|HEM1_HELPJ	23.4	10	2	2	Carbamidomethylation	51613	Glutamyl-tRNA reductase OS=Helicobacter pylori (strain J99 / ATCC 700824) GN=hemA PE=3 SV=1
146	2021	Q9ZJ29|PDXJ_HELPJ	23.27	14	1	1	Carbamidomethylation	29767	Pyridoxine 5'-phosphate synthase OS=Helicobacter pylori (strain J99 / ATCC 700824) GN=pdxJ PE=3 SV=1
163	10558	tr|Q9ZKJ6|Q9ZKJ6_HELPJ	23.25	10	1	1	Carbamidomethylation	39251	Putative OS=Helicobacter pylori (strain J99 / ATCC 700824) GN=jhp_0939 PE=4 SV=1
137	1131	Q9ZKT2|CARB_HELPJ	23.17	2	1	1		119966	Carbamoyl-phosphate synthase large chain OS=Helicobacter pylori (strain J99 / ATCC 700824) GN=carB PE=3 SV=1
104	411	tr|Q9ZKN2|Q9ZKN2_HELPJ	23.11	1	1	1		111160	Putative cation efflux system protein OS=Helicobacter pylori (strain J99 / ATCC 700824) GN=czcA_1 PE=4 SV=1
181	2133	Q9ZJ28|PDXA_HELPJ	22.9	12	1	1	Carbamidomethylation	33706	4-hydroxythreonine-4-phosphate dehydrogenase OS=Helicobacter pylori (strain J99 / ATCC 700824) GN=pdxA PE=3 SV=1
182	163	tr|Q9ZMG8|Q9ZMG8_HELPJ	22.66	4	1	1		45656	Putative OS=Helicobacter pylori (strain J99 / ATCC 700824) GN=orf1 PE=4 SV=1
106	1456	tr|Q9ZL27|Q9ZL27_HELPJ	22.55	24	1	1		18554	Putative osmoprotection binding protein OS=Helicobacter pylori (strain J99 / ATCC 700824) GN=jhp_0754 PE=4 SV=1
148	1961	Q9ZMZ2|GLMM_HELPJ	22.17	4	1	1		49175	Phosphoglucosamine mutase OS=Helicobacter pylori (strain J99 / ATCC 700824) GN=glmM PE=3 SV=1
149	734	Q9ZK21|RL1_HELPJ	22.12	9	1	1		25361	50S ribosomal protein L1 OS=Helicobacter pylori (strain J99 / ATCC 700824) GN=rplA PE=3 SV=1
151	2465	Q9ZL73|FLHB_HELPJ	22.01	5	1	1		41132	Flagellar biosynthetic protein FlhB OS=Helicobacter pylori (strain J99 / ATCC 700824) GN=flhB PE=3 SV=1
183	1653	tr|Q9ZKQ5|Q9ZKQ5_HELPJ	21.83	3	1	1	Carbamidomethylation	53598	Putative OS=Helicobacter pylori (strain J99 / ATCC 700824) GN=jhp_0880 PE=4 SV=1
184	790	Q9ZKD4|HEMH_HELPJ	21.81	5	1	1		38660	Ferrochelatase OS=Helicobacter pylori (strain J99 / ATCC 700824) GN=hemH PE=3 SV=1
152	2109	tr|Q9ZLU1|Q9ZLU1_HELPJ	21.69	5	1	1	Carbamidomethylation	43726	Cag island protein OS=Helicobacter pylori (strain J99 / ATCC 700824) GN=cagM PE=4 SV=1
62	1960	tr|Q9ZMI7|Q9ZMI7_HELPJ	21.63	6	1	1		40004	Putative OS=Helicobacter pylori (strain J99 / ATCC 700824) GN=jhp_0233 PE=4 SV=1
128	506	Q9ZJG6|MNME_HELPJ	21.57	2	1	1		51326	tRNA modification GTPase MnmE OS=Helicobacter pylori (strain J99 / ATCC 700824) GN=mnmE PE=3 SV=1
139	2187	tr|Q9ZLM7|Q9ZLM7_HELPJ	21.52	3	1	1		54625	Putative OS=Helicobacter pylori (strain J99 / ATCC 700824) GN=jhp_0552 PE=4 SV=1
186	351	tr|Q9ZKZ6|Q9ZKZ6_HELPJ	21.46	9	1	1		59718	TYPE I RESTRICTION ENZYME (MODIFICATION SUBUNIT) OS=Helicobacter pylori (strain J99 / ATCC 700824) GN=hsdM_2 PE=4 SV=1
164	1555	tr|Q9ZKD5|Q9ZKD5_HELPJ	21.45	8	1	1	Carbamidomethylation	25557	Putative OS=Helicobacter pylori (strain J99 / ATCC 700824) GN=jhp_1004 PE=4 SV=1
127	105	Q9ZJ34|METN_HELPJ	21.4	7	1	1		36592	Methionine import ATP-binding protein MetN OS=Helicobacter pylori (strain J99 / ATCC 700824) GN=metN PE=3 SV=1
107	227	tr|Q9ZJ51|Q9ZJ51_HELPJ	21.14	4	1	1		69069	PENICILLIN-BINDING PROTEIN OS=Helicobacter pylori (strain J99 / ATCC 700824) GN=jhp_1464 PE=4 SV=1
141	109	tr|Q9ZL17|Q9ZL17_HELPJ	21.08	4	1	1		31621	Putative lipopolysaccharide biosynthesis protein OS=Helicobacter pylori (strain J99 / ATCC 700824) GN=jhp_0765 PE=4 SV=1
118	1298	Q9ZJJ7|MIAA_HELPJ	21.05	11	1	1		35303	tRNA dimethylallyltransferase OS=Helicobacter pylori (strain J99 / ATCC 700824) GN=miaA PE=3 SV=2
66	1735	Q9ZL83|RNY_HELPJ	21	6	1	1	Carbamidomethylation	60398	Ribonuclease Y OS=Helicobacter pylori (strain J99 / ATCC 700824) GN=rny PE=3 SV=1
188	2405	Q9ZKY8|GMHBB_HELPJ	20.91	14	1	1	Carbamidomethylation	20187	D-glycero-beta-D-manno-heptose-1 7-bisphosphate 7-phosphatase OS=Helicobacter pylori (strain J99 / ATCC 700824) GN=gmhB PE=3 SV=1
129	1117	tr|Q9ZK18|Q9ZK18_HELPJ	20.78	2	1	1	Carbamidomethylation	66395	Abc transporter ATP-binding protein OS=Helicobacter pylori (strain J99 / ATCC 700824) GN=jhp_1129 PE=3 SV=1
166	1647	tr|Q9ZMG0|Q9ZMG0_HELPJ	20.75	6	1	1		49896	Putative OS=Helicobacter pylori (strain J99 / ATCC 700824) GN=jhp_0260 PE=4 SV=1
143	1282	tr|Q9ZKP4|Q9ZKP4_HELPJ	20.72	3	1	1		45443	3-DEOXY-D-MANNO-OCTULOSONIC-ACID TRANSFERASE OS=Helicobacter pylori (strain J99 / ATCC 700824) GN=waaA PE=4 SV=1
189	47895	tr|Q9ZLT6|Q9ZLT6_HELPJ	20.65	15	1	1		16060	Cag island protein OS=Helicobacter pylori (strain J99 / ATCC 700824) GN=cagG PE=4 SV=1
130	852	tr|Q9ZLA4|Q9ZLA4_HELPJ	20.63	9	1	1		27558	Putative OS=Helicobacter pylori (strain J99 / ATCC 700824) GN=jhp_0676 PE=4 SV=1
154	373	tr|Q9ZKK9|Q9ZKK9_HELPJ	20.49	5	1	1		39489	Putative OS=Helicobacter pylori (strain J99 / ATCC 700824) GN=jhp_0926 PE=4 SV=1
191	183	Q9ZJY5|SYA_HELPJ	20.1	2	1	1		94978	Alanine--tRNA ligase OS=Helicobacter pylori (strain J99 / ATCC 700824) GN=alaS PE=3 SV=1
168	547	tr|Q9ZK51|Q9ZK51_HELPJ	20.01	6	1	1		36006	Putative THIOREDOXIN REDUCTASE OS=Helicobacter pylori (strain J99 / ATCC 700824) GN=trxB_2 PE=4 SV=1

## Sheet: UM276
Protein Group	Protein ID	Accession	-10lgP	Coverage (%)	#Peptides	#Unique	PTM	Avg. Mass	Description
1	1	Q9ZN50|CH60_HELPJ	555.09	87	147	147	Carbamidomethylation; Methyl ester; Carboxylation (DKW); Carbamidomethylation (DHKE X@N-term); Phosphorylation (STY); 23 more	58241	60 kDa chaperonin OS=Helicobacter pylori (strain J99 / ATCC 700824) GN=groL PE=3 SV=1
4	4	P69997|URE1_HELPJ	484.02	89	101	101	Carbamidomethylation; Methyl ester; Carboxylation (DKW); Carbamidomethylation (DHKE X@N-term); Phosphorylation (STY); 19 more	61684	Urease subunit beta OS=Helicobacter pylori (strain J99 / ATCC 700824) GN=ureB PE=3 SV=1
3	3	Q9ZMZ4|URE23_HELPJ	454.75	88	84	84	Carbamidomethylation; Methyl ester; Carbamidomethylation (DHKE X@N-term); Phosphorylation (STY); Deamidation (NQ); 18 more	26568	Urease subunit alpha OS=Helicobacter pylori (strain J99 / ATCC 700824) GN=ureA PE=3 SV=1
2	5	P56876|TSAA_HELPJ	453.72	100	80	80	Carbamidomethylation; Methyl ester; Carboxylation (DKW); Carbamidomethylation (DHKE X@N-term); Deamidation (NQ); 13 more	22259	Probable peroxiredoxin OS=Helicobacter pylori (strain J99 / ATCC 700824) GN=tsaA PE=1 SV=1
5	8	Q9ZMW4|DNAK_HELPJ	442.91	98	140	140	Carbamidomethylation; Methyl ester; Carbamidomethylation (DHKE X@N-term); Phosphorylation (STY); Deamidation (NQ); 28 more	67122	Chaperone protein DnaK OS=Helicobacter pylori (strain J99 / ATCC 700824) GN=dnaK PE=3 SV=3
7	2	Q9ZL64|ACON2_HELPJ	396.04	87	136	136	Carbamidomethylation; Methyl ester; Carbamidomethylation (DHKE X@N-term); Phosphorylation (STY); Deamidation (NQ); 23 more	92742	Aconitate hydratase 2 OS=Helicobacter pylori (strain J99 / ATCC 700824) GN=acnB PE=3 SV=1
8	204	Q9ZME1|AMIE_HELPJ	366.18	79	60	60	Carbamidomethylation; Methyl ester; Carboxylation (DKW); Carbamidomethylation (DHKE X@N-term); Deamidation (NQ); 15 more	37713	Aliphatic amidase OS=Helicobacter pylori (strain J99 / ATCC 700824) GN=amiE PE=3 SV=1
6	17	Q9ZK53|FLAV_HELPJ	363.9	96	39	39	Methyl ester; Carboxylation (DKW); Carbamidomethylation (DHKE X@N-term); Phosphorylation (STY); Deamidation (NQ); 11 more	17473	Flavodoxin OS=Helicobacter pylori (strain J99 / ATCC 700824) GN=fldA PE=1 SV=1
9	10	P66929|THIO_HELPJ	362.53	97	34	34	Carbamidomethylation; Methyl ester; Carbamidomethylation (DHKE X@N-term); Phosphorylation (STY); Deamidation (NQ); 12 more	11855	Thioredoxin OS=Helicobacter pylori (strain J99 / ATCC 700824) GN=trxA PE=3 SV=1
10	65	Q9ZMH1|CLPB_HELPJ	346.03	90	143	143	Methyl ester; Carboxylation (DKW); Carbamidomethylation (DHKE X@N-term); Phosphorylation (STY); Deamidation (NQ); 21 more	96731	Chaperone protein ClpB OS=Helicobacter pylori (strain J99 / ATCC 700824) GN=clpB PE=3 SV=1
13	6	Q9ZMK8|MSRAB_HELPJ	337.67	96	67	67	Carbamidomethylation; Methyl ester; Carboxylation (DKW); Carbamidomethylation (DHKE X@N-term); Phosphorylation (STY); 14 more	41249	Peptide methionine sulfoxide reductase MsrA/MsrB OS=Helicobacter pylori (strain J99 / ATCC 700824) GN=msrAB PE=3 SV=1
12	7	Q9ZMQ7|Y161_HELPJ	337.61	93	63	63	Methyl ester; Carboxylation (DKW); Carbamidomethylation (DHKE X@N-term); Deamidation (NQ); Acetylation (N-term); 10 more	34040	Putative peptidyl-prolyl cis-trans isomerase jhp_0161 OS=Helicobacter pylori (strain J99 / ATCC 700824) GN=jhp_0161 PE=3 SV=1
11	181	Q9ZN36|IDH_HELPJ	332.24	80	73	73	Carbamidomethylation; Methyl ester; Carbamidomethylation (DHKE X@N-term); Phosphorylation (STY); Deamidation (NQ); 16 more	47462	Isocitrate dehydrogenase [NADP] OS=Helicobacter pylori (strain J99 / ATCC 700824) GN=icd PE=3 SV=1
15	195	Q9ZLE3|SCOA_HELPJ	314.03	92	41	41	Carbamidomethylation; Methyl ester; Carboxylation (DKW); Carbamidomethylation (DHKE X@N-term); Phosphorylation (STY); 10 more	25325	Succinyl-CoA:3-ketoacid coenzyme A transferase subunit A OS=Helicobacter pylori (strain J99 / ATCC 700824) GN=scoA PE=3 SV=1
20	9	Q9ZKE6|SODF_HELPJ	299.64	91	42	42	Carbamidomethylation; Methyl ester; Carbamidomethylation (DHKE X@N-term); Phosphorylation (STY); Deamidation (NQ); 12 more	24532	Superoxide dismutase [Fe] OS=Helicobacter pylori (strain J99 / ATCC 700824) GN=sodB PE=3 SV=1
16	287	tr|Q9ZMC0|Q9ZMC0_HELPJ	291.37	98	42	42	Carbamidomethylation; Methyl ester; Carbamidomethylation (DHKE X@N-term); Deamidation (NQ); Acetylation (N-term); 10 more	28584	Putative OS=Helicobacter pylori (strain J99 / ATCC 700824) GN=jhp_0301 PE=4 SV=1
19	422	Q9ZLR1|AMPA_HELPJ	282.69	94	67	67	Carbamidomethylation; Methyl ester; Carbamidomethylation (DHKE X@N-term); Phosphorylation (STY); Deamidation (NQ); 10 more	54612	Cytosol aminopeptidase OS=Helicobacter pylori (strain J99 / ATCC 700824) GN=pepA PE=3 SV=1
14	690	Q9ZJ71|EFTS_HELPJ	278.91	94	67	67	Carbamidomethylation; Methyl ester; Carbamidomethylation (DHKE X@N-term); Phosphorylation (STY); Deamidation (NQ); 15 more	39859	Elongation factor Ts OS=Helicobacter pylori (strain J99 / ATCC 700824) GN=tsf PE=3 SV=1
23	188	tr|Q9ZMK3|Q9ZMK3_HELPJ	271.52	90	51	51	Methyl ester; Carboxylation (DKW); Carbamidomethylation (DHKE X@N-term); Phosphorylation (STY); Deamidation (NQ); 16 more	29490	Putative OS=Helicobacter pylori (strain J99 / ATCC 700824) GN=jhp_0216 PE=4 SV=1
32	1587	tr|Q9ZLE7|Q9ZLE7_HELPJ	266.38	90	86	86	Carbamidomethylation; Methyl ester; Carboxylation (DKW); Carbamidomethylation (DHKE X@N-term); Phosphorylation (STY); 17 more	78332	Putative HYDANTOIN UTILIZATION OS=Helicobacter pylori (strain J99 / ATCC 700824) GN=jhp_0633 PE=4 SV=1
25	547	tr|Q9ZK51|Q9ZK51_HELPJ	263.44	96	49	49	Carbamidomethylation; Methyl ester; Carbamidomethylation (DHKE X@N-term); Deamidation (NQ); Acetylation (N-term); 12 more	36006	Putative THIOREDOXIN REDUCTASE OS=Helicobacter pylori (strain J99 / ATCC 700824) GN=trxB_2 PE=4 SV=1
18	12	Q9ZLZ3|TYPA_HELPJ	262.81	81	82	82	Carbamidomethylation; Methyl ester; Carbamidomethylation (DHKE X@N-term); Phosphorylation (STY); Deamidation (NQ); 17 more	66649	GTP-binding protein TypA/BipA homolog OS=Helicobacter pylori (strain J99 / ATCC 700824) GN=typA PE=3 SV=1
38	45	tr|Q9ZM03|Q9ZM03_HELPJ	251.87	88	69	69	Carbamidomethylation; Methyl ester; Carbamidomethylation (DHKE X@N-term); Phosphorylation (STY); Deamidation (NQ); 14 more	67737	OLIGOPEPTIDASE OS=Helicobacter pylori (strain J99 / ATCC 700824) GN=pepF PE=4 SV=1
27	44	tr|Q9ZKA9|Q9ZKA9_HELPJ	248.58	82	39	39	Carbamidomethylation; Methyl ester; Carboxylation (DKW); Carbamidomethylation (DHKE X@N-term); Phosphorylation (STY); 9 more	38939	ZINC-DEPENDENT ALCOHOL DEHYDROGENASE OS=Helicobacter pylori (strain J99 / ATCC 700824) GN=jhp_1030 PE=3 SV=1
17	85	Q9ZJQ9|FUMC_HELPJ	247.57	86	62	62	Carbamidomethylation; Methyl ester; Carboxylation (DKW); Carbamidomethylation (DHKE X@N-term); Phosphorylation (STY); 10 more	50920	Fumarate hydratase class II OS=Helicobacter pylori (strain J99 / ATCC 700824) GN=fumC PE=3 SV=1
29	16	tr|Q9ZLC2|Q9ZLC2_HELPJ	247.26	70	25	25	Methyl ester; Carboxylation (DKW); Carbamidomethylation (DHKE X@N-term); Phosphorylation (STY); Deamidation (NQ); 11 more	17565	Putative OS=Helicobacter pylori (strain J99 / ATCC 700824) GN=jhp_0658 PE=4 SV=1
30	396	Q9ZMQ6|ALF_HELPJ	246.98	88	52	52	Methyl ester; Carboxylation (DKW); Carbamidomethylation (DHKE X@N-term); Phosphorylation (STY); Deamidation (NQ); 15 more	33798	Fructose-bisphosphate aldolase OS=Helicobacter pylori (strain J99 / ATCC 700824) GN=fba PE=3 SV=1
22	31	Q9ZKU4|PTAS_HELPJ	244.13	87	67	67	Carbamidomethylation; Methyl ester; Carbamidomethylation (DHKE X@N-term); Phosphorylation (STY); Deamidation (NQ); 21 more	56738	Phosphate acetyltransferase OS=Helicobacter pylori (strain J99 / ATCC 700824) GN=pta PE=3 SV=1
33	817	tr|Q9ZLE2|Q9ZLE2_HELPJ	241.55	72	36	36	Carbamidomethylation; Methyl ester; Carbamidomethylation (DHKE X@N-term); Phosphorylation (STY); Deamidation (NQ); 8 more	41064	ACETYL-COA ACETYLTRANSFERASE OS=Helicobacter pylori (strain J99 / ATCC 700824) GN=thl PE=3 SV=1
28	198	Q9ZK19|EFTU_HELPJ	238.73	69	35	35	Carbamidomethylation; Methyl ester; Carbamidomethylation (DHKE X@N-term); Acetylation (N-term); Acetylation (K); 13 more	43730	Elongation factor Tu OS=Helicobacter pylori (strain J99 / ATCC 700824) GN=tuf PE=3 SV=1
39	22	Q9ZMP0|FRDA_HELPJ	234.34	39	25	25	Carbamidomethylation; Carbamidomethylation (DHKE X@N-term); Phosphorylation (STY); Deamidation (NQ); Acetylation (N-term); 2 more	80120	Fumarate reductase flavoprotein subunit OS=Helicobacter pylori (strain J99 / ATCC 700824) GN=frdA PE=3 SV=1
43	41	P56875|RL7_HELPJ	230.37	100	26	26	Methyl ester; Carbamidomethylation (DHKE X@N-term); Phosphorylation (STY); Acetylation (N-term); Sodium adduct; 7 more	13314	50S ribosomal protein L7/L12 OS=Helicobacter pylori (strain J99 / ATCC 700824) GN=rplL PE=3 SV=1
21	29	tr|Q9ZJG1|Q9ZJG1_HELPJ	225.95	99	28	28	Carbamidomethylation; Carbamidomethylation (DHKE X@N-term); Phosphorylation (STY); Deamidation (NQ); Dihydroxy; 6 more	11727	Thioredoxin OS=Helicobacter pylori (strain J99 / ATCC 700824) GN=jhp_1351 PE=3 SV=1
47	252	Q9ZK79|ATPA_HELPJ	218.97	56	29	29	Methyl ester; Carbamidomethylation (DHKE X@N-term); Phosphorylation (STY); Deamidation (NQ); Acetylation (K); 9 more	55228	ATP synthase subunit alpha OS=Helicobacter pylori (strain J99 / ATCC 700824) GN=atpA PE=3 SV=1
42	493	tr|Q9ZJ86|Q9ZJ86_HELPJ	215.68	67	34	34	Carbamidomethylation; Methyl ester; Carboxylation (DKW); Carbamidomethylation (DHKE X@N-term); Phosphorylation (STY); 9 more	41029	L-ALANINE DEHYDROGENASE OS=Helicobacter pylori (strain J99 / ATCC 700824) GN=ald PE=4 SV=1
37	231	Q9ZL14|IMDH_HELPJ	195.99	49	20	20	Carbamidomethylation; Carbamidomethylation (DHKE X@N-term); Phosphorylation (STY); Acetylation (K); Carbamylation; 3 more	51689	Inosine-5'-monophosphate dehydrogenase OS=Helicobacter pylori (strain J99 / ATCC 700824) GN=guaB PE=3 SV=1
60	27	Q9ZKB3|EDD_HELPJ	177.72	41	21	21	Carbamidomethylation; Methyl ester; Carbamidomethylation (DHKE X@N-term); Deamidation (NQ); Dehydration; Mutation	66603	Phosphogluconate dehydratase OS=Helicobacter pylori (strain J99 / ATCC 700824) GN=edd PE=3 SV=1
53	1375	tr|Q9ZML4|Q9ZML4_HELPJ	177.43	74	18	18	Methyl ester; Acetylation (K); Dihydroxy; Amidation; Formylation; 3 more	20804	Putative OS=Helicobacter pylori (strain J99 / ATCC 700824) GN=jhp_0204 PE=4 SV=1
54	229	Q9ZKE7|TPX_HELPJ	173.63	65	18	18	Carbamidomethylation; Methyl ester; Phosphorylation (STY); Guanidination; Methylation; 2 more	18262	Probable thiol peroxidase OS=Helicobacter pylori (strain J99 / ATCC 700824) GN=tpx PE=3 SV=1
48	246	Q9ZLI5|ASPA_HELPJ	169.15	43	19	19	Carbamidomethylation; Methyl ester; Carbamidomethylation (DHKE X@N-term); Phosphorylation (STY); Carbamylation; 2 more	51937	Aspartate ammonia-lyase OS=Helicobacter pylori (strain J99 / ATCC 700824) GN=aspA PE=3 SV=1
51	76	tr|Q9ZJY4|Q9ZJY4_HELPJ	167.74	59	8	8	Carbamidomethylation (DHKE X@N-term)	9125	Putative OS=Helicobacter pylori (strain J99 / ATCC 700824) GN=jhp_1163 PE=4 SV=1
70	1974	tr|Q9ZJU3|Q9ZJU3_HELPJ	159.01	68	20	20	Carbamidomethylation; Methyl ester; Carboxylation (DKW); Carbamidomethylation (DHKE X@N-term); Deamidation (NQ); 6 more	27752	Putative OS=Helicobacter pylori (strain J99 / ATCC 700824) GN=jhp_1205 PE=4 SV=1
98	192	tr|Q9ZLP1|Q9ZLP1_HELPJ	152.57	43	18	18	Carbamidomethylation; Methyl ester; Carbamidomethylation (DHKE X@N-term); Phosphorylation (STY); Acetylation (K); 2 more	41573	SUBUNIT OF 2-OXOGLUTARATE OXIDOREDUCTASE OS=Helicobacter pylori (strain J99 / ATCC 700824) GN=oorA PE=4 SV=1
82	106	tr|Q9ZLG5|Q9ZLG5_HELPJ	148.15	86	32	32	Carbamidomethylation; Methyl ester; Carbamidomethylation (DHKE X@N-term); Phosphorylation (STY); Deamidation (NQ); 8 more	42747	ASPARTATE AMINOTRANSFERASE OS=Helicobacter pylori (strain J99 / ATCC 700824) GN=aspB PE=3 SV=1
105	1991	Q9ZM64|CHEY_HELPJ	147.54	56	7	7	Mutation	13926	Chemotaxis protein CheY homolog OS=Helicobacter pylori (strain J99 / ATCC 700824) GN=cheY PE=3 SV=1
64	276	Q9ZMS6|ENO_HELPJ	145.82	39	16	16	Carbamidomethylation; Acetylation (N-term); Acetylation (K); Michael addition with methylamine; Ethylation; 2 more	46654	Enolase OS=Helicobacter pylori (strain J99 / ATCC 700824) GN=eno PE=3 SV=1
72	459	Q9ZK81|ATPB_HELPJ	145.48	28	10	10	Carbamidomethylation (DHKE X@N-term); Guanidination; Mutation	51436	ATP synthase subunit beta OS=Helicobacter pylori (strain J99 / ATCC 700824) GN=atpD PE=3 SV=1
92	2041	tr|Q9ZLS2|Q9ZLS2_HELPJ	140.41	25	8	8	Carbamidomethylation; Methyl ester; Carbamidomethylation (DHKE X@N-term); 2 3-dihydro-2 2-dimethyl-7-benzofuranol N-methyl carbamate; Mutation	43598	3-oxoacyl-[acyl-carrier-protein] synthase 2 OS=Helicobacter pylori (strain J99 / ATCC 700824) GN=fabB PE=3 SV=1
100	888	Q9ZJ63|SYL_HELPJ	137.37	30	16	16	Methyl ester; Carbamidomethylation (DHKE X@N-term); Phosphorylation (STY); Acetylation (N-term); Formylation; HexNAcylation (N)	93212	Leucine--tRNA ligase OS=Helicobacter pylori (strain J99 / ATCC 700824) GN=leuS PE=3 SV=1
62	1980	Q9ZL50|CLPP_HELPJ	133.39	39	10	10	Methyl ester; Phosphorylation (STY); Deamidation (NQ); Acetylation (N-term); Oxidation (M); 3 more	21409	ATP-dependent Clp protease proteolytic subunit OS=Helicobacter pylori (strain J99 / ATCC 700824) GN=clpP PE=3 SV=1
78	945	Q9ZL08|DBH_HELPJ	132.73	38	5	5	Methyl ester; Hexose (NSY)	10408	DNA-binding protein HU OS=Helicobacter pylori (strain J99 / ATCC 700824) GN=hup PE=3 SV=1
81	2000	tr|Q9ZL16|Q9ZL16_HELPJ	129.27	56	6	6	Acetylation (N-term); Acetylation (K); Hydroxylation; Mutation	9397	Putative OS=Helicobacter pylori (strain J99 / ATCC 700824) GN=jhp_0766 PE=4 SV=1
85	30	Q9ZKB5|HCPC_HELPJ	128.97	19	4	4	Carbamidomethylation	31527	Putative beta-lactamase HcpC OS=Helicobacter pylori (strain J99 / ATCC 700824) GN=hcpC PE=3 SV=1
63	571	tr|Q9ZM36|Q9ZM36_HELPJ	128.71	22	8	8	4-hydroxynonenal (HNE); Mutation	40852	Putative proline peptidase OS=Helicobacter pylori (strain J99 / ATCC 700824) GN=pepQ PE=3 SV=1
65	1968	P66053|RL11_HELPJ	127.96	77	9	9	Carbamidomethylation; Methyl ester; Carbamidomethylation (DHKE X@N-term); Acetylation (N-term); Oxidation (M)	15329	50S ribosomal protein L11 OS=Helicobacter pylori (strain J99 / ATCC 700824) GN=rplK PE=3 SV=1
71	365	tr|Q9ZL60|Q9ZL60_HELPJ	125.01	49	10	10	Mutation	20025	Putative OS=Helicobacter pylori (strain J99 / ATCC 700824) GN=jhp_0720 PE=4 SV=1
57	1475	Q9ZLT1|CAGA_HELPJ	124.42	56	56	56	Methyl ester; Carboxylation (DKW); Carbamidomethylation (DHKE X@N-term); Phosphorylation (STY); Deamidation (NQ); 9 more	129729	Cytotoxicity-associated immunodominant antigen OS=Helicobacter pylori (strain J99 / ATCC 700824) GN=cagA PE=4 SV=1
103	1975	tr|Q9ZKP3|Q9ZKP3_HELPJ	124.16	29	10	10	Amidation	31125	Putative OS=Helicobacter pylori (strain J99 / ATCC 700824) GN=jhp_0892 PE=4 SV=1
77	163	tr|Q9ZMG8|Q9ZMG8_HELPJ	121.02	31	11	11	Carbamidomethylation; Carbamidomethylation (DHKE X@N-term); Carbamylation; Biantennary (-2 galactose); Mutation	45656	Putative OS=Helicobacter pylori (strain J99 / ATCC 700824) GN=orf1 PE=4 SV=1
84	753	Q9ZJH5|PPIA_HELPJ	118.16	59	9	9	Carbamidomethylation; Methyl ester; Carbamidomethylation (DHKE X@N-term); Deamidation (NQ); Oxidation (M); 3 more	17631	Peptidyl-prolyl cis-trans isomerase OS=Helicobacter pylori (strain J99 / ATCC 700824) GN=ppiA PE=3 SV=1
91	96	tr|Q9ZLC3|Q9ZLC3_HELPJ	113.29	69	13	12	Carbamidomethylation; Methyl ester; Carboxylation (DKW); Carbamidomethylation (DHKE X@N-term); Deamidation (NQ); 3 more	15949	Putative OS=Helicobacter pylori (strain J99 / ATCC 700824) GN=jhp_0657 PE=4 SV=1
96	1224	Q9ZMK2|Y217_HELPJ	109.99	35	6	6	Dehydration	22914	UPF0323 lipoprotein jhp_0217 OS=Helicobacter pylori (strain J99 / ATCC 700824) GN=jhp_0217 PE=3 SV=1
97	1334	Q9ZL18|TRXB_HELPJ	105.82	14	3	3	Carbamidomethylation; Carbamidomethylation (DHKE X@N-term); Acetylation (Protein N-term); Hydroxylation; Mutation	33433	Thioredoxin reductase OS=Helicobacter pylori (strain J99 / ATCC 700824) GN=trxB PE=3 SV=1
115	1964	P66638|RS9_HELPJ	104.63	46	6	6	Mutation	14508	30S ribosomal protein S9 OS=Helicobacter pylori (strain J99 / ATCC 700824) GN=rpsI PE=3 SV=1
107	542	Q9ZL13|GATA_HELPJ	104.06	30	8	8	Mutation	49750	Glutamyl-tRNA(Gln) amidotransferase subunit A OS=Helicobacter pylori (strain J99 / ATCC 700824) GN=gatA PE=3 SV=1
116	110	P0A0R4|CH10_HELPJ	101.29	32	2	2	Carbamidomethylation	12991	10 kDa chaperonin OS=Helicobacter pylori (strain J99 / ATCC 700824) GN=groS PE=3 SV=1
114	795	Q9ZMQ5|EFP_HELPJ	99.83	16	5	5		20776	Elongation factor P OS=Helicobacter pylori (strain J99 / ATCC 700824) GN=efp PE=3 SV=1
99	1024	Q9ZKU8|HYPB_HELPJ	98.71	21	4	4	Carbamidomethylation; Methyl ester; Acetylation (K)	27338	Hydrogenase/urease nickel incorporation protein HypB OS=Helicobacter pylori (strain J99 / ATCC 700824) GN=hypB PE=1 SV=1
102	2070	Q9ZN53|PYRF_HELPJ	98.7	69	14	14	Carbamidomethylation; Methyl ester; Carbamidomethylation (DHKE X@N-term); Deamidation (NQ); Acetylation (N-term); 4 more	25253	Orotidine 5'-phosphate decarboxylase OS=Helicobacter pylori (strain J99 / ATCC 700824) GN=pyrF PE=3 SV=1
89	1269	tr|Q9ZLM2|Q9ZLM2_HELPJ	97.97	95	19	19	Methyl ester; Carbamidomethylation (DHKE X@N-term); Deamidation (NQ); Acetylation (N-term); Acetylation (K); 6 more	12970	Putative OS=Helicobacter pylori (strain J99 / ATCC 700824) GN=jhp_0557 PE=4 SV=1
104	689	Q9ZK24|EFG_HELPJ	97.91	10	5	5	Biotinylation; Formylation (Protein N-term)	77127	Elongation factor G OS=Helicobacter pylori (strain J99 / ATCC 700824) GN=fusA PE=3 SV=3
80	91	Q9ZM46|IF2_HELPJ	95.29	43	25	25	Carbamidomethylation; Methyl ester; Deamidation (NQ); Acetylation (K); Myristoylation	105962	Translation initiation factor IF-2 OS=Helicobacter pylori (strain J99 / ATCC 700824) GN=infB PE=3 SV=1
111	191	Q9ZKS7|Y858_HELPJ	93.98	47	3	3		7526	Probable tautomerase jhp_0858 OS=Helicobacter pylori (strain J99 / ATCC 700824) GN=jhp_0858 PE=3 SV=3
160	597	Q9ZMD9|RL21_HELPJ	90.47	23	2	2		11837	50S ribosomal protein L21 OS=Helicobacter pylori (strain J99 / ATCC 700824) GN=rplU PE=3 SV=1
129	179	Q9ZMX5|THRC_HELPJ	89.21	8	2	2		54654	Threonine synthase OS=Helicobacter pylori (strain J99 / ATCC 700824) GN=thrC PE=3 SV=1
121	235	Q9ZJT5|RPOA_HELPJ	88.48	25	6	6	Methyl ester; Carbamidomethylation (DHKE X@N-term); Mutation	38480	DNA-directed RNA polymerase subunit alpha OS=Helicobacter pylori (strain J99 / ATCC 700824) GN=rpoA PE=1 SV=1
162	824	Q9ZMU4|BCP_HELPJ	87.55	16	3	3		17146	Putative peroxiredoxin bcp OS=Helicobacter pylori (strain J99 / ATCC 700824) GN=bcp PE=3 SV=1
123	614	Q9ZJX1|RRF_HELPJ	84.18	45	6	6		20917	Ribosome-recycling factor OS=Helicobacter pylori (strain J99 / ATCC 700824) GN=frr PE=3 SV=1
108	189	Q9ZMW8|LUXS_HELPJ	82.33	29	3	3	Carbamidomethylation; Formylation; Ethylation	17424	S-ribosylhomocysteine lyase OS=Helicobacter pylori (strain J99 / ATCC 700824) GN=luxS PE=1 SV=1
148	1787	P66120|RL23_HELPJ	81.03	52	3	3		10454	50S ribosomal protein L23 OS=Helicobacter pylori (strain J99 / ATCC 700824) GN=rplW PE=3 SV=1
130	2574	tr|Q9ZL92|Q9ZL92_HELPJ	81.02	44	3	3	Methyl ester	13362	Putative FLAGELLIN PROTEIN OS=Helicobacter pylori (strain J99 / ATCC 700824) GN=jhp_0688 PE=4 SV=1
93	28	Q9ZK23|RPOBC_HELPJ	80.04	10	17	17	Carbamidomethylation; Methyl ester; Carbamidomethylation (DHKE X@N-term); Acetylation (K); Carbamylation; Hydroxylation	323750	Bifunctional DNA-directed RNA polymerase subunit beta-beta' OS=Helicobacter pylori (strain J99 / ATCC 700824) GN=rpoBC PE=3 SV=1
109	2580	tr|Q9ZJQ8|Q9ZJQ8_HELPJ	79.54	32	6	6		13847	Putative OS=Helicobacter pylori (strain J99 / ATCC 700824) GN=jhp_1246 PE=4 SV=1
133	200	Q9ZJS6|RL6_HELPJ	78.52	20	3	3	Ethylation	19566	50S ribosomal protein L6 OS=Helicobacter pylori (strain J99 / ATCC 700824) GN=rplF PE=3 SV=1
180	136	tr|Q9ZJA2|Q9ZJA2_HELPJ	78.45	14	7	7	Methyl ester; Carbamidomethylation (DHKE X@N-term); Mutation	72948	TYPE III DNA MODIFICATION ENZYME (METHYLTRANSFERASE) OS=Helicobacter pylori (strain J99 / ATCC 700824) GN=mod_2 PE=4 SV=1
165	1583	Q9ZMP7|GLYA_HELPJ	78.31	9	2	2		45706	Serine hydroxymethyltransferase OS=Helicobacter pylori (strain J99 / ATCC 700824) GN=glyA PE=3 SV=1
161	2008	tr|Q9ZKF4|Q9ZKF4_HELPJ	76.3	9	3	3		57857	D-3-PHOSPHOGLYCERATE DEHYDROGENASE OS=Helicobacter pylori (strain J99 / ATCC 700824) GN=serA PE=3 SV=1
196	621	tr|Q9ZN41|Q9ZN41_HELPJ	76.13	20	4	4	Carbamidomethylation; Dehydration; Mutation	45725	Carboxynorspermidine/carboxyspermidine decarboxylase OS=Helicobacter pylori (strain J99 / ATCC 700824) GN=nspC PE=3 SV=1
152	450	Q9ZLQ0|PYRC_HELPJ	75.78	9	4	4	Amidation; Mutation	37915	Dihydroorotase OS=Helicobacter pylori (strain J99 / ATCC 700824) GN=pyrC PE=3 SV=1
169	388	Q9ZJH4|CSRA_HELPJ	72.21	37	2	2		8426	Carbon storage regulator homolog OS=Helicobacter pylori (strain J99 / ATCC 700824) GN=csrA PE=3 SV=1
203	608	Q9ZKF6|RS1_HELPJ	72.06	10	4	4	Mutation	62528	30S ribosomal protein S1 OS=Helicobacter pylori (strain J99 / ATCC 700824) GN=rpsA PE=3 SV=1
124	1301	Q9ZLQ4|FOLD_HELPJ	70.77	41	9	9	Carbamidomethylation; Carbamidomethylation (DHKE X@N-term); Deamidation (NQ); Dehydration	31660	Bifunctional protein FolD OS=Helicobacter pylori (strain J99 / ATCC 700824) GN=folD PE=3 SV=1
134	10530	tr|Q9ZKU6|Q9ZKU6_HELPJ	69.39	39	2	2	Mutation	11033	Putative OS=Helicobacter pylori (strain J99 / ATCC 700824) GN=jhp_0839 PE=4 SV=1
170	1885	Q9ZMK4|KDSB_HELPJ	69.05	12	2	2		27500	3-deoxy-manno-octulosonate cytidylyltransferase OS=Helicobacter pylori (strain J99 / ATCC 700824) GN=kdsB PE=3 SV=1
106	1433	tr|Q9ZK30|Q9ZK30_HELPJ	67.41	24	4	4		28265	CARBONIC ANHYDRASE OS=Helicobacter pylori (strain J99 / ATCC 700824) GN=jhp_1112 PE=4 SV=1
132	706	tr|Q9ZMC6|Q9ZMC6_HELPJ	66.56	20	4	4		33643	Putative OS=Helicobacter pylori (strain J99 / ATCC 700824) GN=jhp_0295 PE=4 SV=1
131	1969	Q9ZJC4|RL25_HELPJ	66.09	23	3	3	Carbamidomethylation; Mutation	19912	50S ribosomal protein L25 OS=Helicobacter pylori (strain J99 / ATCC 700824) GN=rplY PE=3 SV=1
352	296	Q9ZJN2|NADC_HELPJ	65.53	7	1	1		30659	Probable nicotinate-nucleotide pyrophosphorylase [carboxylating] OS=Helicobacter pylori (strain J99 / ATCC 700824) GN=nadC PE=3 SV=1
249	2486	tr|Q9ZMJ2|Q9ZMJ2_HELPJ	64.83	32	2	2		11133	Putative OS=Helicobacter pylori (strain J99 / ATCC 700824) GN=jhp_0227 PE=4 SV=1
222	2288	tr|Q9ZJG4|Q9ZJG4_HELPJ	62.57	13	3	3		33843	Putative OS=Helicobacter pylori (strain J99 / ATCC 700824) GN=jhp_1347 PE=4 SV=1
259	881	Q9ZJR7|RS19_HELPJ	62.35	37	2	2		10673	30S ribosomal protein S19 OS=Helicobacter pylori (strain J99 / ATCC 700824) GN=rpsS PE=3 SV=1
164	775	Q9ZJU9|TRPB_HELPJ	62.31	24	4	4	Carbamidomethylation	42812	Tryptophan synthase beta chain OS=Helicobacter pylori (strain J99 / ATCC 700824) GN=trpB PE=3 SV=1
240	788	Q9ZK38|DEOD_HELPJ	62.06	29	4	4	Carbamidomethylation	25688	Purine nucleoside phosphorylase DeoD-type OS=Helicobacter pylori (strain J99 / ATCC 700824) GN=deoD PE=3 SV=1
153	533	tr|Q9ZLE8|Q9ZLE8_HELPJ	59.87	6	5	5		86607	Putative HYDANTOIN UTILIZATION OS=Helicobacter pylori (strain J99 / ATCC 700824) GN=jhp_0632 PE=4 SV=1
122	528	tr|Q9ZJ61|Q9ZJ61_HELPJ	59.86	24	5	5		44267	FOLYLPOLYGLUTAMATE SYNTHASE OS=Helicobacter pylori (strain J99 / ATCC 700824) GN=folC PE=4 SV=1
256	1704	tr|Q9ZKC9|Q9ZKC9_HELPJ	58.9	9	2	2		17755	BIOTIN CARBOXYL CARRIER PROTEIN OS=Helicobacter pylori (strain J99 / ATCC 700824) GN=accB PE=4 SV=1
184	104	tr|Q9ZKS9|Q9ZKS9_HELPJ	57.76	5	6	6		260015	Putative vacuolating cytotoxin (VacA) paralog OS=Helicobacter pylori (strain J99 / ATCC 700824) GN=jhp_0856 PE=4 SV=1
178	1517	tr|Q9ZJE0|Q9ZJE0_HELPJ	56.87	18	7	7		96429	Putative OS=Helicobacter pylori (strain J99 / ATCC 700824) GN=jhp_1372 PE=4 SV=1
204	879	tr|Q9ZMI5|Q9ZMI5_HELPJ	56.7	15	4	4		58217	ABC transporter ATP-binding protein OS=Helicobacter pylori (strain J99 / ATCC 700824) GN=jhp_0235 PE=3 SV=1
231	2565	Q9ZJ93|THYX_HELPJ	55.16	4	1	1		24203	Thymidylate synthase ThyX OS=Helicobacter pylori (strain J99 / ATCC 700824) GN=thyX PE=3 SV=1
159	1962	Q9ZN37|CISY_HELPJ	54.7	9	2	2		48262	Citrate synthase OS=Helicobacter pylori (strain J99 / ATCC 700824) GN=gltA PE=3 SV=1
173	61	tr|Q9ZME6|Q9ZME6_HELPJ	54.58	4	5	5		313072	Putative vacuolating cytotoxin (VacA) paralog OS=Helicobacter pylori (strain J99 / ATCC 700824) GN=jhp_0274 PE=4 SV=1
110	98	Q9ZLW3|RL9_HELPJ	54.36	9	2	2		16446	50S ribosomal protein L9 OS=Helicobacter pylori (strain J99 / ATCC 700824) GN=rplI PE=3 SV=1
168	1965	Q9ZJS7|RL18_HELPJ	54.21	22	3	3		13549	50S ribosomal protein L18 OS=Helicobacter pylori (strain J99 / ATCC 700824) GN=rplR PE=3 SV=1
257	10532	Q9ZKZ1|GMHA_HELPJ	54.11	12	1	1	Carbamidomethylation	21023	Phosphoheptose isomerase OS=Helicobacter pylori (strain J99 / ATCC 700824) GN=gmhA PE=3 SV=1
342	890	tr|Q9ZM85|Q9ZM85_HELPJ	54.1	10	3	3		70599	Transketolase OS=Helicobacter pylori (strain J99 / ATCC 700824) GN=tktA PE=3 SV=1
156	1041	Q9ZKB0|GLK_HELPJ	53.67	28	5	5	Carbamidomethylation	36759	Glucokinase OS=Helicobacter pylori (strain J99 / ATCC 700824) GN=glk PE=3 SV=1
303	2075	tr|Q9ZMI3|Q9ZMI3_HELPJ	52.7	15	4	4		52526	Putative Outer membrane protein OS=Helicobacter pylori (strain J99 / ATCC 700824) GN=jhp_0237 PE=4 SV=1
234	998	Q9ZJZ9|CY553_HELPJ	52.65	40	2	2		10354	Cytochrome c-553 OS=Helicobacter pylori (strain J99 / ATCC 700824) GN=jhp_1148 PE=3 SV=1
283	100	tr|Q9ZJA3|Q9ZJA3_HELPJ	52.18	15	6	6	Carbamidomethylation	111665	TYPE III RESTRICTION ENZYME OS=Helicobacter pylori (strain J99 / ATCC 700824) GN=res_2 PE=4 SV=1
135	796	P64383|YHIT_HELPJ	51.25	10	1	1		11855	Uncharacterized HIT-like protein jhp_0977 OS=Helicobacter pylori (strain J99 / ATCC 700824) GN=jhp_0977 PE=3 SV=1
246	1256	tr|Q9ZMY1|Q9ZMY1_HELPJ	50.58	11	2	2		34417	Malonyl CoA-acyl carrier protein transacylase OS=Helicobacter pylori (strain J99 / ATCC 700824) GN=fabD PE=3 SV=1
266	1131	Q9ZKT2|CARB_HELPJ	49.56	6	4	4	Mutation	119966	Carbamoyl-phosphate synthase large chain OS=Helicobacter pylori (strain J99 / ATCC 700824) GN=carB PE=3 SV=1
149	423	tr|Q9ZKG2|Q9ZKG2_HELPJ	49.26	6	3	3		89856	Putative S/N-oxide reductase OS=Helicobacter pylori (strain J99 / ATCC 700824) GN=jhp_0974 PE=4 SV=1
241	186	tr|Q9ZJQ6|Q9ZJQ6_HELPJ	49.19	10	2	2		38784	CATION EFFLUX SYSTEM PROTEIN OS=Helicobacter pylori (strain J99 / ATCC 700824) GN=czcB_2 PE=4 SV=1
318	653	tr|Q9ZK29|Q9ZK29_HELPJ	48.52	15	3	3		43974	Putative OS=Helicobacter pylori (strain J99 / ATCC 700824) GN=jhp_1113 PE=4 SV=1
155	359	tr|Q9ZJB3|Q9ZJB3_HELPJ	47.36	7	2	2		45101	Putative OS=Helicobacter pylori (strain J99 / ATCC 700824) GN=jhp_1400 PE=4 SV=1
117	1242	Q9ZJT2|RS13_HELPJ	47.3	11	1	1		13481	30S ribosomal protein S13 OS=Helicobacter pylori (strain J99 / ATCC 700824) GN=rpsM PE=3 SV=1
205	248	tr|Q9ZKK4|Q9ZKK4_HELPJ	47.25	11	3	3	Carbamidomethylation	78874	DNA topoisomerase OS=Helicobacter pylori (strain J99 / ATCC 700824) GN=topA_3 PE=3 SV=1
163	1047	Q9ZJR8|RL22_HELPJ	46.77	25	3	3	Carbamidomethylation	13048	50S ribosomal protein L22 OS=Helicobacter pylori (strain J99 / ATCC 700824) GN=rplV PE=3 SV=1
228	1768	Q9ZJU7|TRPD_HELPJ	46.59	5	1	1	Carbamidomethylation	36718	Anthranilate phosphoribosyltransferase OS=Helicobacter pylori (strain J99 / ATCC 700824) GN=trpD PE=3 SV=1
288	661	Q9ZM19|ISPDF_HELPJ	45.33	9	3	3		45706	Bifunctional enzyme IspD/IspF OS=Helicobacter pylori (strain J99 / ATCC 700824) GN=ispDF PE=3 SV=1
295	183	Q9ZJY5|SYA_HELPJ	44.96	14	5	5		94978	Alanine--tRNA ligase OS=Helicobacter pylori (strain J99 / ATCC 700824) GN=alaS PE=3 SV=1
214	244	tr|Q9ZKJ3|Q9ZKJ3_HELPJ	44.6	6	3	3		80091	Putative OS=Helicobacter pylori (strain J99 / ATCC 700824) GN=jhp_0942 PE=4 SV=1
343	1576	tr|Q9ZK34|Q9ZK34_HELPJ	44.47	36	4	4	Carbamidomethylation	28536	Putative OS=Helicobacter pylori (strain J99 / ATCC 700824) GN=jhp_1108 PE=4 SV=1
179	43	tr|Q9ZLV0|Q9ZLV0_HELPJ	44.1	3	4	4	Carbamidomethylation	207505	Cag island protein OS=Helicobacter pylori (strain J99 / ATCC 700824) GN=14 PE=4 SV=1
449	208	Q9ZJ74|F16PA_HELPJ	44.09	4	1	1		32880	Fructose-1 6-bisphosphatase class 1 OS=Helicobacter pylori (strain J99 / ATCC 700824) GN=fbp PE=3 SV=1
190	461	tr|Q9ZJ69|Q9ZJ69_HELPJ	44.06	6	3	3		109365	DNA helicase OS=Helicobacter pylori (strain J99 / ATCC 700824) GN=pcrA PE=4 SV=1
151	570	Q9ZJD9|SYS_HELPJ	43.78	8	2	2		47347	Serine--tRNA ligase OS=Helicobacter pylori (strain J99 / ATCC 700824) GN=serS PE=3 SV=1
409	1495	Q9ZMJ6|SYP_HELPJ	43.57	8	3	3		64898	Proline--tRNA ligase OS=Helicobacter pylori (strain J99 / ATCC 700824) GN=proS PE=3 SV=1
182	658	Q9ZMV3|SYT_HELPJ	43.57	16	5	5	Carbamidomethylation	70159	Threonine--tRNA ligase OS=Helicobacter pylori (strain J99 / ATCC 700824) GN=thrS PE=3 SV=1
195	663	tr|Q9ZL68|Q9ZL68_HELPJ	43.46	5	2	2		89384	GUANOSINE-3' 5'-BIS(DIPHOSPHATE) 3'-PYROPHOSPHOHYDROLASE OS=Helicobacter pylori (strain J99 / ATCC 700824) GN=spoT PE=3 SV=1
284	77	Q9ZJU8|TRPC_HELPJ	43.27	16	5	5		50678	Tryptophan biosynthesis protein TrpCF OS=Helicobacter pylori (strain J99 / ATCC 700824) GN=trpC PE=3 SV=1
201	1609	tr|Q9ZLM0|Q9ZLM0_HELPJ	43.25	23	4	4	Carbamidomethylation	35595	Putative chemotaxis protein OS=Helicobacter pylori (strain J99 / ATCC 700824) GN=cheV_2 PE=4 SV=1
189	1373	Q9ZKF8|SYFB_HELPJ	43.17	12	4	4	Carbamidomethylation	85155	Phenylalanine--tRNA ligase beta subunit OS=Helicobacter pylori (strain J99 / ATCC 700824) GN=pheT PE=3 SV=1
176	141	tr|Q9ZKK7|Q9ZKK7_HELPJ	43.12	3	4	4		255764	Putative OS=Helicobacter pylori (strain J99 / ATCC 700824) GN=jhp_0928 PE=4 SV=1
171	1797	Q9ZMM1|HCPA_HELPJ	43.08	7	2	2		27294	Beta-lactamase HcpA OS=Helicobacter pylori (strain J99 / ATCC 700824) GN=hcpA PE=3 SV=1
208	1327	tr|Q9ZLF4|Q9ZLF4_HELPJ	43.07	5	3	3		87619	IRON(III) DICITRATE TRANSPORT PROTEIN OS=Helicobacter pylori (strain J99 / ATCC 700824) GN=fecA_1 PE=4 SV=1
583	118	Q9ZK61|SYV_HELPJ	42.75	14	7	7	Carbamidomethylation	101166	Valine--tRNA ligase OS=Helicobacter pylori (strain J99 / ATCC 700824) GN=valS PE=3 SV=1
292	384	Q9ZMY3|RPOD_HELPJ	42.75	5	4	4		78764	RNA polymerase sigma factor RpoD OS=Helicobacter pylori (strain J99 / ATCC 700824) GN=rpoD PE=3 SV=1
206	209	tr|Q9ZJ46|Q9ZJ46_HELPJ	42.62	11	3	3		37322	Putative OS=Helicobacter pylori (strain J99 / ATCC 700824) GN=jhp_1470 PE=4 SV=1
207	845	tr|Q9ZM97|Q9ZM97_HELPJ	42.32	11	4	4		63564	Flagellar M-ring protein OS=Helicobacter pylori (strain J99 / ATCC 700824) GN=fliF PE=3 SV=1
250	2021	Q9ZJ29|PDXJ_HELPJ	42.26	14	3	3		29767	Pyridoxine 5'-phosphate synthase OS=Helicobacter pylori (strain J99 / ATCC 700824) GN=pdxJ PE=3 SV=1
557	1195	Q9ZKM7|GPMI_HELPJ	41.98	3	1	1		54814	2 3-bisphosphoglycerate-independent phosphoglycerate mutase OS=Helicobacter pylori (strain J99 / ATCC 700824) GN=gpmI PE=3 SV=1
235	985	Q9ZLX3|GYRB_HELPJ	41.66	4	2	2		87439	DNA gyrase subunit B OS=Helicobacter pylori (strain J99 / ATCC 700824) GN=gyrB PE=3 SV=1
187	148	Q9ZM87|FTSK_HELPJ	41.51	9	4	4		94775	DNA translocase FtsK OS=Helicobacter pylori (strain J99 / ATCC 700824) GN=ftsK PE=3 SV=1
556	1206	tr|Q9ZM14|Q9ZM14_HELPJ	41.33	5	1	1		28534	Putative Short chain dehydrogenase OS=Helicobacter pylori (strain J99 / ATCC 700824) GN=jhp_0409 PE=4 SV=1
454	486	Q9ZK67|RL19_HELPJ	40.92	19	2	2		13616	50S ribosomal protein L19 OS=Helicobacter pylori (strain J99 / ATCC 700824) GN=rplS PE=3 SV=1
314	1450	tr|Q9ZKM1|Q9ZKM1_HELPJ	40.86	19	3	3	Carbamidomethylation	47111	Putative OS=Helicobacter pylori (strain J99 / ATCC 700824) GN=jhp_0914 PE=4 SV=1
244	212	tr|Q9ZLY8|Q9ZLY8_HELPJ	40.61	4	1	1		35892	Catalase-related peroxidase OS=Helicobacter pylori (strain J99 / ATCC 700824) GN=jhp_0437 PE=3 SV=1
275	52	tr|Q9ZKM4|Q9ZKM4_HELPJ	40.57	12	4	3		56622	Putative OS=Helicobacter pylori (strain J99 / ATCC 700824) GN=jhp_0911 PE=4 SV=1
167	10531	tr|Q9ZKV5|Q9ZKV5_HELPJ	40.29	14	1	1		9501	Putative OS=Helicobacter pylori (strain J99 / ATCC 700824) GN=jhp_0830 PE=4 SV=1
243	976	tr|Q9ZKZ4|Q9ZKZ4_HELPJ	39.91	13	2	2		36035	Putative OS=Helicobacter pylori (strain J99 / ATCC 700824) GN=jhp_0788 PE=4 SV=1
202	604	tr|Q9ZMY8|Q9ZMY8_HELPJ	39.79	6	2	2		65725	Putative OS=Helicobacter pylori (strain J99 / ATCC 700824) GN=jhp_0074 PE=4 SV=1
411	772	tr|Q9ZLS7|Q9ZLS7_HELPJ	39.69	21	2	2		24902	Putative OS=Helicobacter pylori (strain J99 / ATCC 700824) GN=jhp_0500 PE=4 SV=1
319	51	Q9ZJF9|DPO3A_HELPJ	39.55	3	2	2	Carbamidomethylation	138043	DNA polymerase III subunit alpha OS=Helicobacter pylori (strain J99 / ATCC 700824) GN=dnaE PE=3 SV=1
141	99	tr|Q9ZJE1|Q9ZJE1_HELPJ	39.47	6	3	3		77587	DNA helicase OS=Helicobacter pylori (strain J99 / ATCC 700824) GN=rep PE=4 SV=1
615	399	Q9ZLM1|DNLJ_HELPJ	39.3	9	4	4	Carbamidomethylation	74156	DNA ligase OS=Helicobacter pylori (strain J99 / ATCC 700824) GN=ligA PE=3 SV=1
285	453	tr|Q9ZJ91|Q9ZJ91_HELPJ	39.29	6	3	3		92281	TYPE I RESTRICTION ENZYME (MODIFICATION SUBUNIT) OS=Helicobacter pylori (strain J99 / ATCC 700824) GN=hsdM_3 PE=4 SV=1
225	428	Q9ZLL0|ISPG_HELPJ	39.11	10	2	2		39260	4-hydroxy-3-methylbut-2-en-1-yl diphosphate synthase (flavodoxin) OS=Helicobacter pylori (strain J99 / ATCC 700824) GN=ispG PE=3 SV=1
210	1861	tr|Q9ZJB2|Q9ZJB2_HELPJ	38.98	15	3	3		52765	Putative ferredoxin-like protein OS=Helicobacter pylori (strain J99 / ATCC 700824) GN=jhp_1401 PE=4 SV=1
269	134	tr|Q9ZJ90|Q9ZJ90_HELPJ	38.8	9	4	4		115806	TYPE I RESTRICTION ENZYME (RESTRICTION SUBUNIT) OS=Helicobacter pylori (strain J99 / ATCC 700824) GN=hsdR_3 PE=4 SV=1
354	132	tr|Q9ZK57|Q9ZK57_HELPJ	38.33	2	2	2		132628	Putative Outer membrane protein OS=Helicobacter pylori (strain J99 / ATCC 700824) GN=jhp_1084 PE=4 SV=1
595	1427	Q9ZL57|SECA_HELPJ	38.09	8	4	4		98895	Protein translocase subunit SecA OS=Helicobacter pylori (strain J99 / ATCC 700824) GN=secA PE=3 SV=1
559	2213	tr|Q9ZMU9|Q9ZMU9_HELPJ	37.96	13	1	1		16612	Putative OS=Helicobacter pylori (strain J99 / ATCC 700824) GN=jhp_0118 PE=4 SV=1
706	39	Q9ZKM3|FTSA_HELPJ	37.91	18	4	4	Carbamidomethylation	54692	Cell division protein FtsA OS=Helicobacter pylori (strain J99 / ATCC 700824) GN=ftsA PE=3 SV=1
221	2355	Q9ZLH1|AROC_HELPJ	37.89	12	2	2		39958	Chorismate synthase OS=Helicobacter pylori (strain J99 / ATCC 700824) GN=aroC PE=3 SV=1
478	1540	tr|Q9ZKD9|Q9ZKD9_HELPJ	37.7	4	1	1		31477	PROTOPORPHYRINOGEN OXIDASE OS=Helicobacter pylori (strain J99 / ATCC 700824) GN=hemG PE=4 SV=1
442	1923	tr|Q9ZMG5|Q9ZMG5_HELPJ	37.6	4	1	1		24402	Putative OS=Helicobacter pylori (strain J99 / ATCC 700824) GN=jhp_0255 PE=4 SV=1
211	468	Q9ZL49|TIG_HELPJ	37.34	12	2	2		51805	Trigger factor OS=Helicobacter pylori (strain J99 / ATCC 700824) GN=tig PE=3 SV=1
418	1404	Q9ZMY2|MQMTN_HELPJ	37.28	3	1	1		25020	Aminodeoxyfutalosine nucleosidase OS=Helicobacter pylori (strain J99 / ATCC 700824) GN=mtnN PE=1 SV=1
340	2470	Q9ZMB7|KGUA_HELPJ	37.27	18	3	3		23793	Guanylate kinase OS=Helicobacter pylori (strain J99 / ATCC 700824) GN=gmk PE=3 SV=1
229	295	tr|Q9ZJN6|Q9ZJN6_HELPJ	37.15	3	1	1		50568	CARBOXYL-TERMINAL PROTEASE OS=Helicobacter pylori (strain J99 / ATCC 700824) GN=prc PE=3 SV=1
272	144	Q9ZJE9|DPO1_HELPJ	37.13	5	3	3	Carbamidomethylation	102433	DNA polymerase I OS=Helicobacter pylori (strain J99 / ATCC 700824) GN=polA PE=3 SV=1
166	1619	tr|Q9ZJQ1|Q9ZJQ1_HELPJ	37.04	14	3	3		43717	Putative OS=Helicobacter pylori (strain J99 / ATCC 700824) GN=jhp_1253 PE=4 SV=1
580	302	Q9ZL53|HMCT_HELPJ	36.83	14	4	4	Carbamidomethylation	74837	Cadmium zinc and cobalt-transporting ATPase OS=Helicobacter pylori (strain J99 / ATCC 700824) GN=cadA PE=3 SV=1
321	294	Q9ZKW5|VACA_HELPJ	36.77	3	2	2		139132	Vacuolating cytotoxin autotransporter OS=Helicobacter pylori (strain J99 / ATCC 700824) GN=vacA PE=3 SV=1
475	10528	tr|Q9ZLU0|Q9ZLU0_HELPJ	36.73	14	2	2		34735	Cag island protein OS=Helicobacter pylori (strain J99 / ATCC 700824) GN=cagN PE=4 SV=1
216	561	Q9ZLM8|DCUP_HELPJ	36.7	11	3	3	Carbamidomethylation	38368	Uroporphyrinogen decarboxylase OS=Helicobacter pylori (strain J99 / ATCC 700824) GN=hemE PE=3 SV=1
447	2002	tr|Q9ZM21|Q9ZM21_HELPJ	36.35	20	2	2	Carbamidomethylation	33941	Putative OS=Helicobacter pylori (strain J99 / ATCC 700824) GN=jhp_0402 PE=4 SV=1
368	411	tr|Q9ZKN2|Q9ZKN2_HELPJ	35.98	3	2	2		111160	Putative cation efflux system protein OS=Helicobacter pylori (strain J99 / ATCC 700824) GN=czcA_1 PE=4 SV=1
253	805	Q9ZLL8|KAD_HELPJ	35.82	6	1	1		21409	Adenylate kinase OS=Helicobacter pylori (strain J99 / ATCC 700824) GN=adk PE=3 SV=1
496	1566	P64650|Y027_HELPJ	35.66	31	3	3	Carbamidomethylation	15488	Universal stress protein Jhp_0027 OS=Helicobacter pylori (strain J99 / ATCC 700824) GN=jhp_0027 PE=3 SV=1
327	403	tr|Q9ZLK7|Q9ZLK7_HELPJ	35.52	6	2	2		79781	Putative OS=Helicobacter pylori (strain J99 / ATCC 700824) GN=jhp_0572 PE=4 SV=1
412	615	tr|Q9ZLH9|Q9ZLH9_HELPJ	35.45	3	2	2	Carbamidomethylation	101438	Outer membrane protein assembly factor BamA OS=Helicobacter pylori (strain J99 / ATCC 700824) GN=jhp_0600 PE=4 SV=1
335	1770	tr|Q9ZM79|Q9ZM79_HELPJ	35.43	13	3	3		61925	Multi-drug resistance protein OS=Helicobacter pylori (strain J99 / ATCC 700824) GN=msbA PE=3 SV=1
197	94	tr|Q9ZKZ8|Q9ZKZ8_HELPJ	35.33	4	2	2		102181	TYPE I RESTRICTION ENZYME (RESTRICTION SUBUNIT) OS=Helicobacter pylori (strain J99 / ATCC 700824) GN=hsdR_2 PE=4 SV=1
238	1372	Q9ZMN5|METK_HELPJ	35.28	6	1	1		42418	S-adenosylmethionine synthase OS=Helicobacter pylori (strain J99 / ATCC 700824) GN=metK PE=3 SV=1
443	895	Q9ZKX5|CATA_HELPJ	35.24	3	1	1		58527	Catalase OS=Helicobacter pylori (strain J99 / ATCC 700824) GN=katA PE=3 SV=1
323	645	tr|Q9ZLB2|Q9ZLB2_HELPJ	35.23	10	3	3		66028	Putative OS=Helicobacter pylori (strain J99 / ATCC 700824) GN=jhp_0668 PE=4 SV=1
606	901	tr|Q9ZLI9|Q9ZLI9_HELPJ	35.16	13	4	4		65337	LYTIC MUREIN TRANSGLYCOSYLASE OS=Helicobacter pylori (strain J99 / ATCC 700824) GN=jhp_0590 PE=4 SV=1
172	1893	Q9ZK22|RL10_HELPJ	35.14	7	1	1		18573	50S ribosomal protein L10 OS=Helicobacter pylori (strain J99 / ATCC 700824) GN=rplJ PE=3 SV=1
420	385	tr|Q9ZK09|Q9ZK09_HELPJ	35.04	6	2	2		89619	LPS-assembly protein LptD OS=Helicobacter pylori (strain J99 / ATCC 700824) GN=imp PE=3 SV=1
291	180	tr|Q9ZJM2|Q9ZJM2_HELPJ	34.9	9	3	3	Carbamidomethylation	75877	TYPE II DNA MODIFICATION ENZYME (METHYLTRANSFERASE) OS=Helicobacter pylori (strain J99 / ATCC 700824) GN=jhp_1284 PE=4 SV=1
325	1212	tr|Q9ZM25|Q9ZM25_HELPJ	34.77	10	1	1		44059	Putative OS=Helicobacter pylori (strain J99 / ATCC 700824) GN=jhp_0398 PE=4 SV=1
481	694	tr|Q9ZKV9|Q9ZKV9_HELPJ	34.56	12	2	2	Carbamidomethylation	51832	IS606 TRANSPOSASE OS=Helicobacter pylori (strain J99 / ATCC 700824) GN=tnpB PE=4 SV=1
674	1326	tr|Q9ZM08|Q9ZM08_HELPJ	34.54	18	4	4	Carbamidomethylation	62082	TYPE I RESTRICTION ENZYME (MODIFICATION SUBUNIT) OS=Helicobacter pylori (strain J99 / ATCC 700824) GN=hsdM_1 PE=4 SV=1
594	126	tr|Q9ZMZ9|Q9ZMZ9_HELPJ	34.42	6	3	3	Carbamidomethylation	92770	Putative OS=Helicobacter pylori (strain J99 / ATCC 700824) GN=jhp_0061 PE=4 SV=1
446	1527	Q9ZMZ0|RF1_HELPJ	34.35	4	1	1		39586	Peptide chain release factor 1 OS=Helicobacter pylori (strain J99 / ATCC 700824) GN=prfA PE=3 SV=1
422	704	Q9ZM37|AROQ_HELPJ	34.08	12	1	1		18809	3-dehydroquinate dehydratase OS=Helicobacter pylori (strain J99 / ATCC 700824) GN=aroQ PE=3 SV=1
360	1023	tr|Q9ZJQ5|Q9ZJQ5_HELPJ	34.04	3	1	1		115490	CATION EFFLUX SYSTEM PROTEIN OS=Helicobacter pylori (strain J99 / ATCC 700824) GN=czcA_2 PE=4 SV=1
477	160	Q9ZMV6|Y117_HELPJ	33.97	5	1	1		34341	UPF0026 protein jhp_0109 OS=Helicobacter pylori (strain J99 / ATCC 700824) GN=jhp_0109 PE=3 SV=1
226	1673	Q9ZK07|PUR2_HELPJ	33.88	9	2	2		47511	Phosphoribosylamine--glycine ligase OS=Helicobacter pylori (strain J99 / ATCC 700824) GN=purD PE=3 SV=1
479	469	Q9ZM57|RUVB_HELPJ	33.63	3	1	1		37280	Holliday junction ATP-dependent DNA helicase RuvB OS=Helicobacter pylori (strain J99 / ATCC 700824) GN=ruvB PE=3 SV=1
385	1641	tr|Q9ZMD7|Q9ZMD7_HELPJ	33.54	5	2	2		61842	PERIPLASMIC DIPEPTIDE TRANSPORT SUBSTRATE-BINDING PROTEIN OS=Helicobacter pylori (strain J99 / ATCC 700824) GN=dppA PE=4 SV=1
383	992	tr|Q9ZKN6|Q9ZKN6_HELPJ	33.35	9	2	2		56639	Putative OS=Helicobacter pylori (strain J99 / ATCC 700824) GN=jhp_0899 PE=4 SV=1
217	713	tr|Q9ZM18|Q9ZM18_HELPJ	33.27	8	2	2		51713	PROTEASE DO OS=Helicobacter pylori (strain J99 / ATCC 700824) GN=htrA PE=4 SV=1
625	642	Q9ZMV7|TOP1_HELPJ	32.92	6	3	3	Carbamidomethylation	83263	DNA topoisomerase 1 OS=Helicobacter pylori (strain J99 / ATCC 700824) GN=topA PE=3 SV=1
251	463	tr|Q9ZJL9|Q9ZJL9_HELPJ	32.88	12	2	2	Carbamidomethylation	37396	ROD SHAPE-DETERMINING PROTEIN OS=Helicobacter pylori (strain J99 / ATCC 700824) GN=mreB PE=4 SV=1
651	644	Q9ZMP2|Y190_HELPJ	32.84	13	3	3		58146	Uncharacterized protein jhp_0176 OS=Helicobacter pylori (strain J99 / ATCC 700824) GN=jhp_0176 PE=3 SV=1
527	1342	Q9ZKW9|RUVA_HELPJ	32.79	12	1	1		20226	Holliday junction ATP-dependent DNA helicase RuvA OS=Helicobacter pylori (strain J99 / ATCC 700824) GN=ruvA PE=3 SV=1
526	2383	Q9ZJW6|NUOB_HELPJ	32.6	11	1	1		17823	NADH-quinone oxidoreductase subunit B OS=Helicobacter pylori (strain J99 / ATCC 700824) GN=nuoB PE=3 SV=1
326	1004	Q9ZMU7|SDHL_HELPJ	32.54	9	2	2	Carbamidomethylation	49230	L-serine dehydratase OS=Helicobacter pylori (strain J99 / ATCC 700824) GN=sdaA PE=3 SV=1
237	1370	Q9ZMN1|PLSX_HELPJ	32.47	19	2	2	Carbamidomethylation	36557	Phosphate acyltransferase OS=Helicobacter pylori (strain J99 / ATCC 700824) GN=plsX PE=3 SV=1
387	323	tr|Q9ZKD6|Q9ZKD6_HELPJ	32.47	2	2	2		106453	Putative CYTOCHROME C-TYPE BIOGENESIS PROTEIN OS=Helicobacter pylori (strain J99 / ATCC 700824) GN=jhp_1003 PE=4 SV=1
560	2055	Q9ZMZ7|UREG_HELPJ	32.29	6	1	1		21941	Urease accessory protein UreG OS=Helicobacter pylori (strain J99 / ATCC 700824) GN=ureG PE=3 SV=1
627	1455	tr|Q9ZJL0|Q9ZJL0_HELPJ	32.17	12	3	3	Carbamidomethylation	71589	Putative TYPE III DNA MODIFICATION ENZYME (METHYLTRANSFERASE) OS=Helicobacter pylori (strain J99 / ATCC 700824) GN=mod_1 PE=4 SV=1
584	169	tr|Q9ZJN3|Q9ZJN3_HELPJ	32.11	6	3	3		134379	Putative OS=Helicobacter pylori (strain J99 / ATCC 700824) GN=JHP1272 PE=4 SV=1
329	503	tr|Q9ZJM1|Q9ZJM1_HELPJ	32.06	3	2	2		114108	Putative OS=Helicobacter pylori (strain J99 / ATCC 700824) GN=jhp_1285 PE=4 SV=1
489	823	tr|Q9ZKT5|Q9ZKT5_HELPJ	31.73	9	2	2		58892	Putative Outer membrane protein OS=Helicobacter pylori (strain J99 / ATCC 700824) GN=jhp_0850 PE=4 SV=1
301	407	Q9ZKA0|UVRB_HELPJ	31.56	5	2	2		75927	UvrABC system protein B OS=Helicobacter pylori (strain J99 / ATCC 700824) GN=uvrB PE=3 SV=1
297	66	tr|Q9ZN44|Q9ZN44_HELPJ	31.44	7	2	2		90162	DNA transfer protein OS=Helicobacter pylori (strain J99 / ATCC 700824) GN=virB4_1 PE=4 SV=1
448	2289	tr|Q9ZJI2|Q9ZJI2_HELPJ	31.14	4	1	1	Carbamidomethylation	33510	FORMYLTETRAHYDROFOLATE HYDROLASE OS=Helicobacter pylori (strain J99 / ATCC 700824) GN=purU PE=4 SV=1
494	565	Q9ZKQ7|DADA_HELPJ	31.14	10	2	2	Carbamidomethylation	46102	D-amino acid dehydrogenase OS=Helicobacter pylori (strain J99 / ATCC 700824) GN=dadA PE=3 SV=1
212	646	tr|Q9ZLX2|Q9ZLX2_HELPJ	31	10	2	2	Carbamidomethylation	39892	Putative OS=Helicobacter pylori (strain J99 / ATCC 700824) GN=jhp_0454 PE=4 SV=1
522	2523	Q9ZM45|RBFA_HELPJ	30.88	12	1	1		12476	Ribosome-binding factor A OS=Helicobacter pylori (strain J99 / ATCC 700824) GN=rbfA PE=3 SV=1
367	802	tr|Q9ZMV5|Q9ZMV5_HELPJ	30.66	3	1	1	Carbamidomethylation	47116	Putative OS=Helicobacter pylori (strain J99 / ATCC 700824) GN=jhp_0110 PE=4 SV=1
652	858	tr|Q9ZJX5|Q9ZJX5_HELPJ	30.39	9	3	3		68915	Putative OS=Helicobacter pylori (strain J99 / ATCC 700824) GN=jhp_1173 PE=4 SV=1
451	656	Q9ZKS5|TRUD_HELPJ	30.21	10	2	2		44051	tRNA pseudouridine synthase D OS=Helicobacter pylori (strain J99 / ATCC 700824) GN=truD PE=3 SV=1
348	1402	tr|Q9ZLR2|Q9ZLR2_HELPJ	30.16	12	2	2		40604	Ribosome-binding ATPase YchF OS=Helicobacter pylori (strain J99 / ATCC 700824) GN=ychF PE=3 SV=1
406	2448	tr|Q9ZLF0|Q9ZLF0_HELPJ	29.99	13	2	2	Carbamidomethylation	33540	Putative TYPE II RESTRICTION ENZYME OS=Helicobacter pylori (strain J99 / ATCC 700824) GN=jhp_0630 PE=4 SV=1
480	1973	Q9ZJS0|RL16_HELPJ	29.94	28	2	2		16062	50S ribosomal protein L16 OS=Helicobacter pylori (strain J99 / ATCC 700824) GN=rplP PE=3 SV=1
311	414	Q9ZM40|FLHA_HELPJ	29.9	4	2	2		80779	Flagellar biosynthesis protein FlhA OS=Helicobacter pylori (strain J99 / ATCC 700824) GN=flhA PE=3 SV=1
458	1200	Q9ZL47|HPAA_HELPJ	29.9	9	2	2		29200	Neuraminyllactose-binding hemagglutinin OS=Helicobacter pylori (strain J99 / ATCC 700824) GN=hpaA PE=3 SV=1
388	1660	tr|Q9ZKU3|Q9ZKU3_HELPJ	29.77	6	2	2		57932	Putative OS=Helicobacter pylori (strain J99 / ATCC 700824) GN=jhp_0842 PE=4 SV=1
495	1902	tr|Q9ZKW4|Q9ZKW4_HELPJ	29.37	5	2	2		43231	Putative lipopolysaccharide biosynthesis protein OS=Helicobacter pylori (strain J99 / ATCC 700824) GN=jhp_0820 PE=4 SV=1
455	914	tr|Q9ZJX3|Q9ZJX3_HELPJ	28.99	14	1	1		28371	Putative OS=Helicobacter pylori (strain J99 / ATCC 700824) GN=jhp_1175 PE=4 SV=1
280	157	Q9ZL91|FLID_HELPJ	28.95	4	2	2		74119	Flagellar hook-associated protein 2 OS=Helicobacter pylori (strain J99 / ATCC 700824) GN=fliD PE=3 SV=3
415	2205	Q9ZMR1|RF2_HELPJ	28.83	6	1	1		41329	Peptide chain release factor 2 OS=Helicobacter pylori (strain J99 / ATCC 700824) GN=prfB PE=3 SV=1
608	669	tr|Q9ZKU1|Q9ZKU1_HELPJ	28.79	9	3	3		67181	Putative FLAGELLAR BASAL-BODY/ROD/HOOKPROTEIN OS=Helicobacter pylori (strain J99 / ATCC 700824) GN=jhp_0844 PE=4 SV=1
486	2358	tr|Q9ZLL7|Q9ZLL7_HELPJ	28.77	3	1	1		39029	Putative lipopolysaccharide biosynthesis protein OS=Helicobacter pylori (strain J99 / ATCC 700824) GN=jhp_0562 PE=4 SV=1
324	1776	tr|Q9ZJF2|Q9ZJF2_HELPJ	28.72	7	1	1		26171	Putative Outer membrane protein OS=Helicobacter pylori (strain J99 / ATCC 700824) GN=jhp_1360 PE=4 SV=1
562	10535	Q9ZJE3|PAAD_HELPJ	28.6	19	1	1		20598	Probable aromatic acid decarboxylase OS=Helicobacter pylori (strain J99 / ATCC 700824) GN=jhp_1369 PE=3 SV=1
366	338	tr|Q9ZMB6|Q9ZMB6_HELPJ	28.5	10	2	2	Carbamidomethylation	58013	Putative OS=Helicobacter pylori (strain J99 / ATCC 700824) GN=jhp_0305 PE=4 SV=1
747	390	tr|Q9ZJE7|Q9ZJE7_HELPJ	28.34	5	2	2		77252	BcgI-like R-M system OS=Helicobacter pylori (strain J99 / ATCC 700824) GN=JHP1365 PE=4 SV=1
287	267	Q9ZLD9|GYRA_HELPJ	28.1	2	1	1		92651	DNA gyrase subunit A OS=Helicobacter pylori (strain J99 / ATCC 700824) GN=gyrA PE=3 SV=1
746	2267	Q9ZLJ1|SYE2_HELPJ	28	9	2	2		51073	GlutamylGlutaminyl-tRNA synthetase OS=Helicobacter pylori (strain J99 / ATCC 700824) GN=gltX2 PE=3 SV=1
413	314	tr|Q9ZLV3|Q9ZLV3_HELPJ	27.97	3	1	1		85792	Cag island protein DNA transfer protein OS=Helicobacter pylori (strain J99 / ATCC 700824) GN=virD4 PE=4 SV=1
429	1989	tr|Q9ZM53|Q9ZM53_HELPJ	27.9	16	1	1		35848	Putative OS=Helicobacter pylori (strain J99 / ATCC 700824) GN=jhp_0370 PE=4 SV=1
653	828	Q9ZLF9|RIR1_HELPJ	27.8	6	2	2		90232	Ribonucleoside-diphosphate reductase subunit alpha OS=Helicobacter pylori (strain J99 / ATCC 700824) GN=nrdA PE=3 SV=1
867	973	Q9ZK37|DEOB_HELPJ	27.76	20	2	2		46175	Phosphopentomutase OS=Helicobacter pylori (strain J99 / ATCC 700824) GN=deoB PE=3 SV=1
1159	10537	Q9ZL51|DEF_HELPJ	27.55	13	2	2		20163	Peptide deformylase OS=Helicobacter pylori (strain J99 / ATCC 700824) GN=def PE=3 SV=1
749	102	tr|Q9ZJR3|Q9ZJR3_HELPJ	27.44	10	2	1	Carbamidomethylation	43600	Putative OS=Helicobacter pylori (strain J99 / ATCC 700824) GN=jhp_1241 PE=4 SV=1
656	415	Q9ZJZ7|AK_HELPJ	27.15	10	2	2		44220	Aspartokinase OS=Helicobacter pylori (strain J99 / ATCC 700824) GN=lysC PE=3 SV=1
751	2106	tr|Q9ZJD2|Q9ZJD2_HELPJ	27.14	13	2	2		41162	Putative OS=Helicobacter pylori (strain J99 / ATCC 700824) GN=jhp_1380 PE=4 SV=1
485	1080	tr|Q9ZJ77|Q9ZJ77_HELPJ	27.13	4	1	1	Carbamidomethylation	28384	Putative OS=Helicobacter pylori (strain J99 / ATCC 700824) GN=jhp_1437 PE=4 SV=1
754	436	Q9ZJ96|DNAA_HELPJ	26.66	5	2	2		51800	Chromosomal replication initiator protein DnaA OS=Helicobacter pylori (strain J99 / ATCC 700824) GN=dnaA PE=3 SV=1
445	10529	tr|Q9ZK93|Q9ZK93_HELPJ	26.55	26	1	1		16928	Putative OS=Helicobacter pylori (strain J99 / ATCC 700824) GN=jhp_1048 PE=4 SV=1
750	178	Q9ZKG9|SYM_HELPJ	26.49	7	2	2		75433	Methionine--tRNA ligase OS=Helicobacter pylori (strain J99 / ATCC 700824) GN=metG PE=3 SV=1
500	2219	Q9ZM39|RS15_HELPJ	26.45	11	1	1		10391	30S ribosomal protein S15 OS=Helicobacter pylori (strain J99 / ATCC 700824) GN=rpsO PE=3 SV=1
493	892	tr|Q9ZMT7|Q9ZMT7_HELPJ	26.27	5	1	1		52421	Putative OS=Helicobacter pylori (strain J99 / ATCC 700824) GN=jhp_0131 PE=4 SV=1
498	114	Q9ZMM2|HTPG_HELPJ	26.23	4	1	1		71140	Chaperone protein HtpG OS=Helicobacter pylori (strain J99 / ATCC 700824) GN=htpG PE=3 SV=1
1020	1616	tr|Q9ZMX9|Q9ZMX9_HELPJ	26.22	8	2	2		34764	Putative ALPHA(1 2)FUCOSYLTRANSFERASE OS=Helicobacter pylori (strain J99 / ATCC 700824) GN=jhp_0086 PE=4 SV=1
607	131	tr|Q9ZLP4|Q9ZLP4_HELPJ	26.18	2	2	2		110767	Putative OS=Helicobacter pylori (strain J99 / ATCC 700824) GN=jhp_0534 PE=4 SV=1
880	1480	tr|Q9ZM22|Q9ZM22_HELPJ	25.95	15	2	2		46847	Putative OS=Helicobacter pylori (strain J99 / ATCC 700824) GN=jhp_0401 PE=4 SV=1
868	205	tr|Q9ZLM5|Q9ZLM5_HELPJ	25.83	5	2	2		113761	Putative efflux transporter OS=Helicobacter pylori (strain J99 / ATCC 700824) GN=jhp_0554 PE=4 SV=1
497	1196	tr|Q9ZKC4|Q9ZKC4_HELPJ	25.76	6	1	1		42776	Putative SUGAR NUCLEOTIDE BIOSYNTHESIS OS=Helicobacter pylori (strain J99 / ATCC 700824) GN=jhp_1015 PE=3 SV=1
507	651	tr|Q9ZKA4|Q9ZKA4_HELPJ	25.75	4	1	1		44761	Pyruvate ferrodoxin oxidoreductase OS=Helicobacter pylori (strain J99 / ATCC 700824) GN=porA PE=4 SV=1
1166	10544	tr|Q9Z371|Q9Z371_HELPJ	25.75	31	2	2		24824	Putative TRANSCRIPTIONAL REGULATOR OS=Helicobacter pylori (strain J99 / ATCC 700824) GN=jhp_1283 PE=4 SV=1
684	193	tr|Q9ZJB5|Q9ZJB5_HELPJ	25.7	12	2	2		39072	Putative RIBOFLAVIN-SPECIFIC DEAMINASE OS=Helicobacter pylori (strain J99 / ATCC 700824) GN=ribD PE=4 SV=1
502	1087	tr|Q9ZL04|Q9ZL04_HELPJ	25.56	5	1	1		37457	Putative SUGAR NUCLEOTIDE BIOSYNTHESIS PROTEIN OS=Helicobacter pylori (strain J99 / ATCC 700824) GN=jhp_0778 PE=4 SV=1
1181	594	Q9ZJW8|NPD_HELPJ	25.44	23	2	2		26617	NAD-dependent protein deacylase OS=Helicobacter pylori (strain J99 / ATCC 700824) GN=cobB PE=3 SV=1
566	1074	Q9ZMN4|NDK_HELPJ	25.37	12	1	1		15348	Nucleoside diphosphate kinase OS=Helicobacter pylori (strain J99 / ATCC 700824) GN=ndk PE=3 SV=1
631	413	tr|Q9ZME0|Q9ZME0_HELPJ	25.34	7	2	2		92211	Putative FLAGELLAR-HOOK ASSOCIATED PROTEIN 3 (HAP3) OS=Helicobacter pylori (strain J99 / ATCC 700824) GN=flgL PE=4 SV=1
532	1988	Q9ZJS1|RL29_HELPJ	25.29	18	1	1		7752	50S ribosomal protein L29 OS=Helicobacter pylori (strain J99 / ATCC 700824) GN=rpmC PE=3 SV=1
533	2093	Q9ZMJ1|DPS_HELPJ	25.28	14	1	1		16836	DNA protection during starvation protein OS=Helicobacter pylori (strain J99 / ATCC 700824) GN=dps PE=3 SV=1
460	1931	tr|Q9ZJG5|Q9ZJG5_HELPJ	25.2	3	1	1	Carbamidomethylation	82291	Putative Outer membrane protein OS=Helicobacter pylori (strain J99 / ATCC 700824) GN=jhp_1346 PE=4 SV=1
1182	2401	Q9ZLL5|IPYR_HELPJ	25.17	32	2	2	Carbamidomethylation	19258	Inorganic pyrophosphatase OS=Helicobacter pylori (strain J99 / ATCC 700824) GN=ppa PE=3 SV=1
363	332	tr|Q9ZJB7|Q9ZJB7_HELPJ	24.93	2	1	1		86815	Putative component of cation transport for cbb3-type oxidase OS=Helicobacter pylori (strain J99 / ATCC 700824) GN=fixI PE=3 SV=1
1178	97	Q9ZJI4|RLMN_HELPJ	24.85	8	2	2	Carbamidomethylation	40659	Dual-specificity RNA methyltransferase RlmN OS=Helicobacter pylori (strain J99 / ATCC 700824) GN=rlmN PE=3 SV=1
591	1471	tr|Q9ZME2|Q9ZME2_HELPJ	24.82	6	2	2		65484	P-AMINOBENZOATE SYNTHETASE OS=Helicobacter pylori (strain J99 / ATCC 700824) GN=pabB PE=4 SV=1
710	1738	tr|Q9ZMC7|Q9ZMC7_HELPJ	24.61	17	2	2		32717	Putative OS=Helicobacter pylori (strain J99 / ATCC 700824) GN=jhp_0294 PE=4 SV=1
198	117	tr|Q9ZJV3|Q9ZJV3_HELPJ	24.56	1	1	1		92457	FLAGELLAR FUNCTIONAL PROTEIN OS=Helicobacter pylori (strain J99 / ATCC 700824) GN=pflA PE=4 SV=1
679	1411	tr|Q9ZMX4|Q9ZMX4_HELPJ	24.55	6	2	2		74909	Methyl-accepting chemotaxis protein (MCP) OS=Helicobacter pylori (strain J99 / ATCC 700824) GN=jhp_0091 PE=4 SV=1
537	374	Q9ZL01|THIE_HELPJ	24.28	4	1	1		23810	Thiamine-phosphate synthase OS=Helicobacter pylori (strain J99 / ATCC 700824) GN=thiE PE=3 SV=1
1460	1318	tr|Q9ZMF1|Q9ZMF1_HELPJ	24.25	8	2	2		60021	Putative OS=Helicobacter pylori (strain J99 / ATCC 700824) GN=jhp_0269 PE=4 SV=1
720	736	Q9ZJC6|MURE_HELPJ	24.23	8	2	2		50660	UDP-N-acetylmuramoyl-L-alanyl-D-glutamate--2 6-diaminopimelate ligase OS=Helicobacter pylori (strain J99 / ATCC 700824) GN=murE PE=3 SV=1
602	222	tr|Q9ZN48|Q9ZN48_HELPJ	24.11	15	2	2	Carbamidomethylation	40111	Putative OS=Helicobacter pylori (strain J99 / ATCC 700824) GN=jhp_0011 PE=4 SV=1
296	34	Q9ZLL4|MUTS2_HELPJ	24.06	1	1	1		86648	Endonuclease MutS2 OS=Helicobacter pylori (strain J99 / ATCC 700824) GN=mutS2 PE=3 SV=1
569	1497	tr|Q9ZLZ6|Q9ZLZ6_HELPJ	24.02	8	1	1		41871	Putative Outer membrane protein OS=Helicobacter pylori (strain J99 / ATCC 700824) GN=jhp_0429 PE=4 SV=1
569	1496	tr|Q9ZKS8|Q9ZKS8_HELPJ	24.02	8	1	1		41410	Putative Outer membrane protein OS=Helicobacter pylori (strain J99 / ATCC 700824) GN=jhp_0857 PE=4 SV=1
434	2216	Q9ZKP1|SYGA_HELPJ	23.96	3	1	1		34491	Glycine--tRNA ligase alpha subunit OS=Helicobacter pylori (strain J99 / ATCC 700824) GN=glyQ PE=3 SV=1
541	1153	Q9ZJR1|RNH2_HELPJ	23.88	8	1	1		23078	Ribonuclease HII OS=Helicobacter pylori (strain J99 / ATCC 700824) GN=rnhB PE=3 SV=1
758	10536	tr|Q9ZME4|Q9ZME4_HELPJ	23.81	14	2	2		11625	Putative OS=Helicobacter pylori (strain J99 / ATCC 700824) GN=jhp_0276 PE=4 SV=1
464	1001	Q9ZLH2|RNC_HELPJ	23.75	8	1	1		27276	Ribonuclease 3 OS=Helicobacter pylori (strain J99 / ATCC 700824) GN=rnc PE=3 SV=1
571	2146	tr|Q9ZMW5|Q9ZMW5_HELPJ	23.69	12	1	1	Carbamidomethylation	17754	Putative OS=Helicobacter pylori (strain J99 / ATCC 700824) GN=jhp_0100 PE=4 SV=1
393	479	tr|Q9ZKT6|Q9ZKT6_HELPJ	23.65	4	1	1		56753	Outer membrane protein/porin OS=Helicobacter pylori (strain J99 / ATCC 700824) GN=hopB PE=4 SV=1
505	2306	Q9ZMN8|TPIS_HELPJ	23.6	6	1	1		26499	Triosephosphate isomerase OS=Helicobacter pylori (strain J99 / ATCC 700824) GN=tpiA PE=3 SV=1
482	719	tr|Q9ZJH9|Q9ZJH9_HELPJ	23.58	7	1	1		22003	Putative OS=Helicobacter pylori (strain J99 / ATCC 700824) GN=jhp_1330 PE=4 SV=1
878	340	Q9ZM66|FTSH_HELPJ	23.45	12	2	2		69765	ATP-dependent zinc metalloprotease FtsH OS=Helicobacter pylori (strain J99 / ATCC 700824) GN=ftsH PE=3 SV=1
375	217	tr|Q9ZKE9|Q9ZKE9_HELPJ	23.42	2	1	1		91181	Histidine kinase OS=Helicobacter pylori (strain J99 / ATCC 700824) GN=cheA PE=4 SV=1
421	1478	Q9ZMF0|Y285_HELPJ	23.4	2	1	1	Carbamidomethylation	47962	Putative methylthiotransferase jhp_0270 OS=Helicobacter pylori (strain J99 / ATCC 700824) GN=jhp_0270 PE=3 SV=1
1192	2313	Q9ZJD1|AN36_HELPJ	23.26	8	2	2		36228	36 kDa antigen OS=Helicobacter pylori (strain J99 / ATCC 700824) GN=jhp_1381 PE=3 SV=1
402	1990	tr|Q9ZLN6|Q9ZLN6_HELPJ	23.17	2	1	1		55244	Putative OS=Helicobacter pylori (strain J99 / ATCC 700824) GN=jhp_0542 PE=4 SV=1
437	1152	tr|Q9ZKY9|Q9ZKY9_HELPJ	23.12	8	1	1		37352	ADP-L-glycero-D-manno-heptose-6-epimerase OS=Helicobacter pylori (strain J99 / ATCC 700824) GN=gmhD PE=4 SV=1
461	2150	tr|Q9ZLH8|Q9ZLH8_HELPJ	23.11	4	1	1	Carbamidomethylation	39932	Putative OS=Helicobacter pylori (strain J99 / ATCC 700824) GN=jhp_0601 PE=4 SV=1
312	537	tr|Q9ZKR5|Q9ZKR5_HELPJ	23.08	2	1	1		74192	Putative outer membrane protein OS=Helicobacter pylori (strain J99 / ATCC 700824) GN=jhp_0870 PE=4 SV=1
397	1092	Q9ZK28|DHAS_HELPJ	22.94	5	1	1	Carbamidomethylation	38131	Aspartate-semialdehyde dehydrogenase OS=Helicobacter pylori (strain J99 / ATCC 700824) GN=asd PE=3 SV=1
466	1336	Q9ZM48|KHSE_HELPJ	22.92	8	1	1		32654	Homoserine kinase OS=Helicobacter pylori (strain J99 / ATCC 700824) GN=thrB PE=3 SV=1
230	1077	tr|Q9ZLN2|Q9ZLN2_HELPJ	22.85	3	1	1		48383	Methyl-accepting chemotaxis protein (MCP) OS=Helicobacter pylori (strain J99 / ATCC 700824) GN=jhp_0546 PE=4 SV=1
503	860	tr|Q9ZL52|Q9ZL52_HELPJ	22.84	4	1	1		57218	Putative OS=Helicobacter pylori (strain J99 / ATCC 700824) GN=jhp_0728 PE=4 SV=1
346	2234	tr|Q9ZN08|Q9ZN08_HELPJ	22.82	4	1	1		38221	Putative OS=Helicobacter pylori (strain J99 / ATCC 700824) GN=jhp_0052 PE=4 SV=1
544	1526	Q9ZJT6|RL17_HELPJ	22.81	11	1	1		13392	50S ribosomal protein L17 OS=Helicobacter pylori (strain J99 / ATCC 700824) GN=rplQ PE=3 SV=1
255	318	tr|Q9ZKX4|Q9ZKX4_HELPJ	22.72	1	1	1		88557	Putative IRON-REGULATED OUTER MEMBRANE PROTEIN OS=Helicobacter pylori (strain J99 / ATCC 700824) GN=frpB_1 PE=4 SV=1
513	686	Q9ZLW6|DAPB_HELPJ	22.69	10	1	1	Carbamidomethylation	27843	4-hydroxy-tetrahydrodipicolinate reductase OS=Helicobacter pylori (strain J99 / ATCC 700824) GN=dapB PE=3 SV=1
398	811	Q9ZL75|MOAA_HELPJ	22.65	6	1	1		36456	Cyclic pyranopterin monophosphate synthase OS=Helicobacter pylori (strain J99 / ATCC 700824) GN=moaA PE=3 SV=1
539	1089	Q9ZJN9|UNG_HELPJ	22.62	9	1	1		26331	Uracil-DNA glycosylase OS=Helicobacter pylori (strain J99 / ATCC 700824) GN=ung PE=3 SV=1
542	1073	tr|Q9ZLB7|Q9ZLB7_HELPJ	22.5	8	1	1		34223	Putative Outer membrane protein OS=Helicobacter pylori (strain J99 / ATCC 700824) GN=jhp_0663 PE=4 SV=1
440	1829	Q9ZJP1|PGK_HELPJ	22.48	3	1	1	Carbamidomethylation	44712	Phosphoglycerate kinase OS=Helicobacter pylori (strain J99 / ATCC 700824) GN=pgk PE=3 SV=1
521	2556	Q9ZLB5|TILS_HELPJ	22.23	5	1	1	Mutation	40183	tRNA(Ile)-lysidine synthase OS=Helicobacter pylori (strain J99 / ATCC 700824) GN=tilS PE=3 SV=1
573	1993	Q9ZK63|RS16_HELPJ	22.17	24	1	1		8985	30S ribosomal protein S16 OS=Helicobacter pylori (strain J99 / ATCC 700824) GN=rpsP PE=3 SV=1
511	10541	Q9ZLU4|CAGS_HELPJ	22.15	10	1	1		23671	CAG pathogenicity island protein 13 OS=Helicobacter pylori (strain J99 / ATCC 700824) GN=cagS PE=4 SV=1
531	2330	tr|Q9ZM42|Q9ZM42_HELPJ	22.13	15	1	1		25438	Putative TRANSCRIPTIONAL REGULATOR OS=Helicobacter pylori (strain J99 / ATCC 700824) GN=jhp_0381 PE=1 SV=1
456	69	tr|Q9ZMY4|Q9ZMY4_HELPJ	22.06	5	1	1		52421	Putative OS=Helicobacter pylori (strain J99 / ATCC 700824) GN=jhp_0080 PE=4 SV=1
547	848	tr|Q9ZJ89|Q9ZJ89_HELPJ	22.04	11	1	1	Carbamidomethylation	28099	Putative OS=Helicobacter pylori (strain J99 / ATCC 700824) GN=jhp_1425 PE=4 SV=1
404	10538	Q9ZKS0|SURE_HELPJ	21.94	6	1	1	Carbamidomethylation	29994	5'-nucleotidase SurE OS=Helicobacter pylori (strain J99 / ATCC 700824) GN=surE PE=3 SV=1
514	1620	tr|Q9ZL48|Q9ZL48_HELPJ	21.9	8	1	1		33091	Putative Outer membrane protein OS=Helicobacter pylori (strain J99 / ATCC 700824) GN=jhp_0732 PE=4 SV=1
504	351	tr|Q9ZKZ6|Q9ZKZ6_HELPJ	21.61	8	1	1		59718	TYPE I RESTRICTION ENZYME (MODIFICATION SUBUNIT) OS=Helicobacter pylori (strain J99 / ATCC 700824) GN=hsdM_2 PE=4 SV=1
540	2264	tr|Q9ZKM0|Q9ZKM0_HELPJ	21.53	8	1	1	Carbamidomethylation	30434	Putative OS=Helicobacter pylori (strain J99 / ATCC 700824) GN=jhp_0915 PE=4 SV=1
549	1142	Q9ZJZ8|RPPH_HELPJ	21.42	12	1	1		18744	RNA pyrophosphohydrolase OS=Helicobacter pylori (strain J99 / ATCC 700824) GN=rppH PE=3 SV=1
534	1194	tr|Q9ZLW7|Q9ZLW7_HELPJ	21.41	3	1	1		50522	Putative Glycolate oxidase OS=Helicobacter pylori (strain J99 / ATCC 700824) GN=glcD PE=4 SV=1
520	617	Q9ZLX4|DPO3B_HELPJ	21.38	4	1	1	Mutation	42047	DNA polymerase III subunit beta OS=Helicobacter pylori (strain J99 / ATCC 700824) GN=dnaN PE=3 SV=1
425	234	tr|Q9ZLB1|Q9ZLB1_HELPJ	21.2	5	1	1	Carbamidomethylation	42423	Putative OS=Helicobacter pylori (strain J99 / ATCC 700824) GN=jhp_0669 PE=4 SV=1
330	1995	Q9ZK75|PARB_HELPJ	21.14	6	1	1		33405	Probable chromosome-partitioning protein ParB OS=Helicobacter pylori (strain J99 / ATCC 700824) GN=parB PE=3 SV=1
381	433	tr|Q9ZJ52|Q9ZJ52_HELPJ	21.13	4	1	1		42232	Putative OS=Helicobacter pylori (strain J99 / ATCC 700824) GN=jhp_1463 PE=4 SV=1
578	10548	tr|Q9ZLZ9|Q9ZLZ9_HELPJ	21.05	8	1	1		24834	Molybdate ABC transporter permease OS=Helicobacter pylori (strain J99 / ATCC 700824) GN=modB PE=3 SV=1
470	2109	tr|Q9ZLU1|Q9ZLU1_HELPJ	21.04	6	1	1		43726	Cag island protein OS=Helicobacter pylori (strain J99 / ATCC 700824) GN=cagM PE=4 SV=1
548	1347	Q9ZKW6|SYC_HELPJ	20.98	5	1	1		53306	Cysteine--tRNA ligase OS=Helicobacter pylori (strain J99 / ATCC 700824) GN=cysS PE=3 SV=1
551	1548	tr|Q9ZK17|Q9ZK17_HELPJ	20.95	5	1	1		25441	Putative OS=Helicobacter pylori (strain J99 / ATCC 700824) GN=jhp_1130 PE=4 SV=1
435	495	tr|Q9ZKH4|Q9ZKH4_HELPJ	20.95	3	1	1		70320	Arginine decarboxylase OS=Helicobacter pylori (strain J99 / ATCC 700824) GN=speA PE=3 SV=1
405	1519	tr|Q9ZKT4|Q9ZKT4_HELPJ	20.76	3	1	1		90831	Putative IRON-REGULATED OUTER MEMBRANE PROTEIN OS=Helicobacter pylori (strain J99 / ATCC 700824) GN=frpB_2 PE=3 SV=1
518	2465	Q9ZL73|FLHB_HELPJ	20.69	6	1	1		41132	Flagellar biosynthetic protein FlhB OS=Helicobacter pylori (strain J99 / ATCC 700824) GN=flhB PE=3 SV=1
474	1244	tr|Q9ZMF6|Q9ZMF6_HELPJ	20.58	7	1	1		38194	LIPOPOLYSACCHARIDE HEPTOSYLTRANSFERASE-1 OS=Helicobacter pylori (strain J99 / ATCC 700824) GN=waaC PE=4 SV=1
546	532	tr|Q9ZN15|Q9ZN15_HELPJ	20.57	7	1	1	Carbamidomethylation	39548	Putative TYPE II DNA MODIFICATION ENZYME (METHYLTRANSFERASE) OS=Helicobacter pylori (strain J99 / ATCC 700824) GN=jhp_0045 PE=4 SV=1
516	1998	tr|Q9ZN47|Q9ZN47_HELPJ	20.55	6	1	1	Carbamidomethylation	31768	Putative OS=Helicobacter pylori (strain J99 / ATCC 700824) GN=jhp_0012 PE=4 SV=1
428	1590	tr|Q9ZN39|Q9ZN39_HELPJ	20.48	4	1	1		59185	Putative OS=Helicobacter pylori (strain J99 / ATCC 700824) GN=jhp_0020 PE=4 SV=1
473	1386	tr|Q9ZJK3|Q9ZJK3_HELPJ	20.46	5	1	1		47055	Putative OS=Helicobacter pylori (strain J99 / ATCC 700824) GN=jhp_1303 PE=4 SV=1
408	577	tr|Q9ZLH5|Q9ZLH5_HELPJ	20.39	4	1	1		47443	Putative OS=Helicobacter pylori (strain J99 / ATCC 700824) GN=jhp_0604 PE=4 SV=1
519	1882	tr|Q9ZJ49|Q9ZJ49_HELPJ	20.37	16	1	1		15735	Flagellar basal body rod protein FlgB OS=Helicobacter pylori (strain J99 / ATCC 700824) GN=flgB PE=3 SV=1
380	2190	tr|Q9ZJL4|Q9ZJL4_HELPJ	20.36	10	1	1	Carbamidomethylation	26242	Putative OS=Helicobacter pylori (strain J99 / ATCC 700824) GN=jhp_1292 PE=4 SV=1
552	1884	Q9ZK01|CRCB_HELPJ	20.15	24	1	1	Carbamidomethylation	14062	Putative fluoride ion transporter CrcB OS=Helicobacter pylori (strain J99 / ATCC 700824) GN=crcB PE=3 SV=1
471	289	tr|Q9ZMC1|Q9ZMC1_HELPJ	20.1	5	1	1		26476	Putative abc transporter ATP-binding protein OS=Helicobacter pylori (strain J99 / ATCC 700824) GN=jhp_0300 PE=4 SV=1
555	454	Q9ZKQ9|ALR_HELPJ	20.06	3	1	1		42039	Alanine racemase OS=Helicobacter pylori (strain J99 / ATCC 700824) GN=alr PE=3 SV=1
515	648	tr|Q9ZMT8|Q9ZMT8_HELPJ	20.06	5	1	1		37786	A/G-SPECIFIC ADENINE GLYCOSYLASE OS=Helicobacter pylori (strain J99 / ATCC 700824) GN=mutY PE=4 SV=1
376	2484	Q9ZJA7|SELA_HELPJ	20	5	1	1		44001	L-seryl-tRNA(Sec) selenium transferase OS=Helicobacter pylori (strain J99 / ATCC 700824) GN=selA PE=3 SV=1

## Sheet: UM276L
Protein Group	Protein ID	Accession	-10lgP	Coverage (%)	#Peptides	#Unique	PTM	Avg. Mass	Description
1	1	Q9ZN50|CH60_HELPJ	463.61	88	116	116	Carbamidomethylation; Biotinylation; Acetylation (K); Methyl ester; Phosphorylation (STY); 22 more	58241	60 kDa chaperonin OS=Helicobacter pylori (strain J99 / ATCC 700824) GN=groL PE=3 SV=1
3	2	Q9ZL64|ACON2_HELPJ	447.69	95	143	142	Carbamidomethylation; Biotinylation; Acetylation (K); Methyl ester; Phosphorylation (STY); 31 more	92742	Aconitate hydratase 2 OS=Helicobacter pylori (strain J99 / ATCC 700824) GN=acnB PE=3 SV=1
6	198	Q9ZK19|EFTU_HELPJ	405.01	95	95	95	Carbamidomethylation; Biotinylation; Acetylation (K); Methyl ester; Phosphorylation (STY); 16 more	43730	Elongation factor Tu OS=Helicobacter pylori (strain J99 / ATCC 700824) GN=tuf PE=3 SV=1
2	17	Q9ZK53|FLAV_HELPJ	404.13	79	47	47	Acetylation (K); Methyl ester; Phosphorylation (STY); Dihydroxy; Carbamidomethylation (DHKE X@N-term); 11 more	17473	Flavodoxin OS=Helicobacter pylori (strain J99 / ATCC 700824) GN=fldA PE=1 SV=1
7	4	P69997|URE1_HELPJ	380	87	80	80	Carbamidomethylation; Acetylation (K); Methyl ester; Phosphorylation (STY); Carbamidomethylation (DHKE X@N-term); 14 more	61684	Urease subunit beta OS=Helicobacter pylori (strain J99 / ATCC 700824) GN=ureB PE=3 SV=1
5	5	P56876|TSAA_HELPJ	377.94	98	57	57	Carbamidomethylation; Acetylation (K); Methyl ester; Carbamidomethylation (DHKE X@N-term); Carboxylation (DKW); 10 more	22259	Probable peroxiredoxin OS=Helicobacter pylori (strain J99 / ATCC 700824) GN=tsaA PE=1 SV=1
4	3	Q9ZMZ4|URE23_HELPJ	372.15	97	68	68	Carbamidomethylation; Acetylation (K); Methyl ester; Carbamidomethylation (DHKE X@N-term); Myristoylation; 17 more	26568	Urease subunit alpha OS=Helicobacter pylori (strain J99 / ATCC 700824) GN=ureA PE=3 SV=1
8	8	Q9ZMW4|DNAK_HELPJ	358.74	90	119	119	Carbamidomethylation; Biotinylation; Acetylation (K); Methyl ester; Phosphorylation (STY); 25 more	67122	Chaperone protein DnaK OS=Helicobacter pylori (strain J99 / ATCC 700824) GN=dnaK PE=3 SV=3
10	10	P66929|THIO_HELPJ	334.52	88	30	30	Carbamidomethylation; Methyl ester; Phosphorylation (STY); Carbamidomethylation (DHKE X@N-term); Myristoylation; 4 more	11855	Thioredoxin OS=Helicobacter pylori (strain J99 / ATCC 700824) GN=trxA PE=3 SV=1
9	195	Q9ZLE3|SCOA_HELPJ	316.29	94	54	54	Carbamidomethylation; Biotinylation; Acetylation (K); Methyl ester; Phosphorylation (STY); 14 more	25325	Succinyl-CoA:3-ketoacid coenzyme A transferase subunit A OS=Helicobacter pylori (strain J99 / ATCC 700824) GN=scoA PE=3 SV=1
12	12	Q9ZLZ3|TYPA_HELPJ	280.94	78	73	73	Carbamidomethylation; Biotinylation; Acetylation (K); Methyl ester; Phosphorylation (STY); 18 more	66649	GTP-binding protein TypA/BipA homolog OS=Helicobacter pylori (strain J99 / ATCC 700824) GN=typA PE=3 SV=1
19	1256	tr|Q9ZMY1|Q9ZMY1_HELPJ	270.07	91	46	46	Carbamidomethylation; Acetylation (K); Methyl ester; Phosphorylation (STY); Dihydroxy; 11 more	34417	Malonyl CoA-acyl carrier protein transacylase OS=Helicobacter pylori (strain J99 / ATCC 700824) GN=fabD PE=3 SV=1
13	690	Q9ZJ71|EFTS_HELPJ	268.4	63	31	31	Acetylation (K); Methyl ester; Phosphorylation (STY); Carbamidomethylation (DHKE X@N-term); Acetylation (N-term); 6 more	39859	Elongation factor Ts OS=Helicobacter pylori (strain J99 / ATCC 700824) GN=tsf PE=3 SV=1
11	287	tr|Q9ZMC0|Q9ZMC0_HELPJ	267.83	79	43	43	Carbamidomethylation; Acetylation (K); Methyl ester; Phosphorylation (STY); Dihydroxy; 11 more	28584	Putative OS=Helicobacter pylori (strain J99 / ATCC 700824) GN=jhp_0301 PE=4 SV=1
15	192	tr|Q9ZLP1|Q9ZLP1_HELPJ	260.72	91	50	50	Carbamidomethylation; Biotinylation; Methyl ester; Phosphorylation (STY); Dihydroxy; 14 more	41573	SUBUNIT OF 2-OXOGLUTARATE OXIDOREDUCTASE OS=Helicobacter pylori (strain J99 / ATCC 700824) GN=oorA PE=4 SV=1
14	6	Q9ZMK8|MSRAB_HELPJ	257.72	86	53	53	Carbamidomethylation; Biotinylation; Acetylation (K); Methyl ester; Phosphorylation (STY); 11 more	41249	Peptide methionine sulfoxide reductase MsrA/MsrB OS=Helicobacter pylori (strain J99 / ATCC 700824) GN=msrAB PE=3 SV=1
17	204	Q9ZME1|AMIE_HELPJ	256.73	57	21	21	Carbamidomethylation; Methyl ester; Phosphorylation (STY); Carbamidomethylation (DHKE X@N-term); Carboxylation (E); 5 more	37713	Aliphatic amidase OS=Helicobacter pylori (strain J99 / ATCC 700824) GN=amiE PE=3 SV=1
23	41	P56875|RL7_HELPJ	237.36	98	27	27	Acetylation (K); Methyl ester; Phosphorylation (STY); Dihydroxy; Carbamidomethylation (DHKE X@N-term); 6 more	13314	50S ribosomal protein L7/L12 OS=Helicobacter pylori (strain J99 / ATCC 700824) GN=rplL PE=3 SV=1
22	614	Q9ZJX1|RRF_HELPJ	236.86	91	32	32	Acetylation (K); Methyl ester; Phosphorylation (STY); Dihydroxy; Carbamidomethylation (DHKE X@N-term); 10 more	20917	Ribosome-recycling factor OS=Helicobacter pylori (strain J99 / ATCC 700824) GN=frr PE=3 SV=1
27	1969	Q9ZJC4|RL25_HELPJ	232.25	97	27	27	Carbamidomethylation; Biotinylation; Acetylation (K); Methyl ester; Phosphorylation (STY); 9 more	19912	50S ribosomal protein L25 OS=Helicobacter pylori (strain J99 / ATCC 700824) GN=rplY PE=3 SV=1
21	533	tr|Q9ZLE8|Q9ZLE8_HELPJ	230.83	69	62	62	Carbamidomethylation; Biotinylation; Acetylation (K); Methyl ester; Phosphorylation (STY); 17 more	86607	Putative HYDANTOIN UTILIZATION OS=Helicobacter pylori (strain J99 / ATCC 700824) GN=jhp_0632 PE=4 SV=1
26	31	Q9ZKU4|PTAS_HELPJ	210.33	82	54	54	Carbamidomethylation; Acetylation (K); Methyl ester; Phosphorylation (STY); Dihydroxy; 12 more	56738	Phosphate acetyltransferase OS=Helicobacter pylori (strain J99 / ATCC 700824) GN=pta PE=3 SV=1
20	229	Q9ZKE7|TPX_HELPJ	209.23	82	36	36	Carbamidomethylation; Acetylation (K); Methyl ester; Phosphorylation (STY); Dihydroxy; 17 more	18262	Probable thiol peroxidase OS=Helicobacter pylori (strain J99 / ATCC 700824) GN=tpx PE=3 SV=1
30	181	Q9ZN36|IDH_HELPJ	200.69	45	23	23	Carbamidomethylation; Biotinylation; Acetylation (K); Methyl ester; Carbamidomethylation (DHKE X@N-term); 3 more	47462	Isocitrate dehydrogenase [NADP] OS=Helicobacter pylori (strain J99 / ATCC 700824) GN=icd PE=3 SV=1
31	16	tr|Q9ZLC2|Q9ZLC2_HELPJ	198.67	59	18	18	Acetylation (K); Methyl ester; Carbamidomethylation (DHKE X@N-term); Acetylation (N-term); Deamidation (NQ); 5 more	17565	Putative OS=Helicobacter pylori (strain J99 / ATCC 700824) GN=jhp_0658 PE=4 SV=1
70	1991	Q9ZM64|CHEY_HELPJ	194.78	98	17	17	Acetylation (K); Methyl ester; Carbamidomethylation (DHKE X@N-term); Carbamylation; Formylation; 2 more	13926	Chemotaxis protein CheY homolog OS=Helicobacter pylori (strain J99 / ATCC 700824) GN=cheY PE=3 SV=1
45	817	tr|Q9ZLE2|Q9ZLE2_HELPJ	186.19	45	20	20	Carbamidomethylation; Methyl ester; Hydroxylation; Methylation; Ethylation; 3 more	41064	ACETYL-COA ACETYLTRANSFERASE OS=Helicobacter pylori (strain J99 / ATCC 700824) GN=thl PE=3 SV=1
32	9	Q9ZKE6|SODF_HELPJ	185.11	71	15	15	Carbamidomethylation; Methyl ester; Phosphorylation (STY); Carbamidomethylation (DHKE X@N-term); Levuglandinyl-lysine anhydrolactam adduct; 2 more	24532	Superoxide dismutase [Fe] OS=Helicobacter pylori (strain J99 / ATCC 700824) GN=sodB PE=3 SV=1
37	1587	tr|Q9ZLE7|Q9ZLE7_HELPJ	180.8	23	12	12	Carbamidomethylation; Methyl ester; Phosphorylation (STY); Carbamidomethylation (DHKE X@N-term); Mutation	78332	Putative HYDANTOIN UTILIZATION OS=Helicobacter pylori (strain J99 / ATCC 700824) GN=jhp_0633 PE=4 SV=1
33	547	tr|Q9ZK51|Q9ZK51_HELPJ	179.88	61	18	18	Carbamidomethylation; Acetylation (K); Methyl ester; Carbamidomethylation (DHKE X@N-term); Deamidation (NQ); Mutation	36006	Putative THIOREDOXIN REDUCTASE OS=Helicobacter pylori (strain J99 / ATCC 700824) GN=trxB_2 PE=4 SV=1
36	188	tr|Q9ZMK3|Q9ZMK3_HELPJ	177.52	45	9	9	Carbamidomethylation; Mutation	29490	Putative OS=Helicobacter pylori (strain J99 / ATCC 700824) GN=jhp_0216 PE=4 SV=1
34	231	Q9ZL14|IMDH_HELPJ	176.59	52	23	23	Methyl ester; Phosphorylation (STY); Dihydroxy; Carbamidomethylation (DHKE X@N-term); Acetylation (N-term); Formylation	51689	Inosine-5'-monophosphate dehydrogenase OS=Helicobacter pylori (strain J99 / ATCC 700824) GN=guaB PE=3 SV=1
56	396	Q9ZMQ6|ALF_HELPJ	176.13	63	20	20	Acetylation (K); Methyl ester; Phosphorylation (STY); Carbamidomethylation (DHKE X@N-term); Acetylation (N-term); 6 more	33798	Fructose-bisphosphate aldolase OS=Helicobacter pylori (strain J99 / ATCC 700824) GN=fba PE=3 SV=1
57	1375	tr|Q9ZML4|Q9ZML4_HELPJ	173.32	67	16	16	Methyl ester; Carbamidomethylation (DHKE X@N-term); Acetylation (N-term); Hydroxylation; Deamidation (NQ); Mutation	20804	Putative OS=Helicobacter pylori (strain J99 / ATCC 700824) GN=jhp_0204 PE=4 SV=1
59	2050	tr|Q9ZLP0|Q9ZLP0_HELPJ	168.18	62	23	23	Carbamidomethylation; Acetylation (K); Methyl ester; Dihydroxy; Carbamidomethylation (DHKE X@N-term); 7 more	30429	SUBUNIT OF 2-OXOGLUTARATE OXIDOREDUCTASE OS=Helicobacter pylori (strain J99 / ATCC 700824) GN=oorB PE=4 SV=1
28	76	tr|Q9ZJY4|Q9ZJY4_HELPJ	166.48	67	11	11	Carbamidomethylation (DHKE X@N-term); Mutation	9125	Putative OS=Helicobacter pylori (strain J99 / ATCC 700824) GN=jhp_1163 PE=4 SV=1
66	824	Q9ZMU4|BCP_HELPJ	164.69	78	17	17	Carbamidomethylation; Carbamidomethylation (DHKE X@N-term); Acetylation (N-term); Sodium adduct; Hydroxylation; 5 more	17146	Putative peroxiredoxin bcp OS=Helicobacter pylori (strain J99 / ATCC 700824) GN=bcp PE=3 SV=1
65	1965	Q9ZJS7|RL18_HELPJ	157.93	71	13	13	Acetylation (K); Carbamidomethylation (DHKE X@N-term); Carbamylation; Deamidation (NQ); Amidation; 3 more	13549	50S ribosomal protein L18 OS=Helicobacter pylori (strain J99 / ATCC 700824) GN=rplR PE=3 SV=1
38	29	tr|Q9ZJG1|Q9ZJG1_HELPJ	153.89	85	13	13	Carbamidomethylation; Methyl ester; Carbamidomethylation (DHKE X@N-term); Sodium adduct; Deamidation (NQ); 2 more	11727	Thioredoxin OS=Helicobacter pylori (strain J99 / ATCC 700824) GN=jhp_1351 PE=3 SV=1
77	235	Q9ZJT5|RPOA_HELPJ	153.82	32	12	12	Methyl ester; Phosphorylation (STY); Acetylation (N-term); Deamidation (NQ); Hexose (NSY); 2 more	38480	DNA-directed RNA polymerase subunit alpha OS=Helicobacter pylori (strain J99 / ATCC 700824) GN=rpoA PE=1 SV=1
87	1964	P66638|RS9_HELPJ	152.56	53	7	7	Carbamidomethylation (DHKE X@N-term); Carbamylation; Hydroxylation; Deamidation (NQ)	14508	30S ribosomal protein S9 OS=Helicobacter pylori (strain J99 / ATCC 700824) GN=rpsI PE=3 SV=1
50	1334	Q9ZL18|TRXB_HELPJ	149.79	71	17	17	Carbamidomethylation; Acetylation (K); Methyl ester; Phosphorylation (STY); Carbamidomethylation (DHKE X@N-term); 8 more	33433	Thioredoxin reductase OS=Helicobacter pylori (strain J99 / ATCC 700824) GN=trxB PE=3 SV=1
53	945	Q9ZL08|DBH_HELPJ	147.42	66	9	9	Methyl ester; Carbamidomethylation (DHKE X@N-term); Acetylation (N-term); Carboxylation (DKW); Sodium adduct; 2 more	10408	DNA-binding protein HU OS=Helicobacter pylori (strain J99 / ATCC 700824) GN=hup PE=3 SV=1
54	571	tr|Q9ZM36|Q9ZM36_HELPJ	145.33	46	16	16	Acetylation (K); Methyl ester; Phosphorylation (STY); Oxidation (M); Guanidination; Mutation	40852	Putative proline peptidase OS=Helicobacter pylori (strain J99 / ATCC 700824) GN=pepQ PE=3 SV=1
78	27	Q9ZKB3|EDD_HELPJ	143.93	23	12	12	Methyl ester; Phosphorylation (STY); Mutation	66603	Phosphogluconate dehydratase OS=Helicobacter pylori (strain J99 / ATCC 700824) GN=edd PE=3 SV=1
58	7	Q9ZMQ7|Y161_HELPJ	143.63	36	10	10	Levuglandinyl-lysine pyrrole adduct; Mutation	34040	Putative peptidyl-prolyl cis-trans isomerase jhp_0161 OS=Helicobacter pylori (strain J99 / ATCC 700824) GN=jhp_0161 PE=3 SV=1
44	44	tr|Q9ZKA9|Q9ZKA9_HELPJ	142.95	34	10	10	Carbamidomethylation; Carbamidomethylation (DHKE X@N-term)	38939	ZINC-DEPENDENT ALCOHOL DEHYDROGENASE OS=Helicobacter pylori (strain J99 / ATCC 700824) GN=jhp_1030 PE=3 SV=1
51	1981	tr|Q9ZLP2|Q9ZLP2_HELPJ	141.33	58	9	9	Carbamidomethylation; Methyl ester; Oxidation (M); Mutation	12446	SUBUNIT OF 2-OXOGLUTARATE OXIDOREDUCTASE OS=Helicobacter pylori (strain J99 / ATCC 700824) GN=oorD PE=4 SV=1
80	85	Q9ZJQ9|FUMC_HELPJ	139.03	23	9	9	Carbamylation; Oxidation (M); Mutation	50920	Fumarate hydratase class II OS=Helicobacter pylori (strain J99 / ATCC 700824) GN=fumC PE=3 SV=1
48	96	tr|Q9ZLC3|Q9ZLC3_HELPJ	134.57	78	27	26	Carbamidomethylation; Acetylation (K); Methyl ester; Phosphorylation (STY); Carbamidomethylation (DHKE X@N-term); 11 more	15949	Putative OS=Helicobacter pylori (strain J99 / ATCC 700824) GN=jhp_0657 PE=4 SV=1
63	1224	Q9ZMK2|Y217_HELPJ	133.69	36	9	9	Methyl ester; Carbamidomethylation (DHKE X@N-term)	22914	UPF0323 lipoprotein jhp_0217 OS=Helicobacter pylori (strain J99 / ATCC 700824) GN=jhp_0217 PE=3 SV=1
69	110	P0A0R4|CH10_HELPJ	130.39	54	6	6	Carbamidomethylation; Methyl ester; Phosphorylation (STY); Acetylation (N-term); Hydroxylation	12991	10 kDa chaperonin OS=Helicobacter pylori (strain J99 / ATCC 700824) GN=groS PE=3 SV=1
55	28	Q9ZK23|RPOBC_HELPJ	125.61	19	40	40	Carbamidomethylation; Acetylation (K); Methyl ester; Phosphorylation (STY); Dihydroxy; 11 more	323750	Bifunctional DNA-directed RNA polymerase subunit beta-beta' OS=Helicobacter pylori (strain J99 / ATCC 700824) GN=rpoBC PE=3 SV=1
43	952	Q9ZMM5|MRP_HELPJ	125	91	38	38	Carbamidomethylation; Acetylation (K); Methyl ester; Phosphorylation (STY); Dihydroxy; 9 more	39965	Protein mrp homolog OS=Helicobacter pylori (strain J99 / ATCC 700824) GN=mrp PE=3 SV=1
124	321	Q9ZM94|DXS_HELPJ	124.99	22	8	8	Carbamidomethylation; Methyl ester; Phosphorylation (STY); Carbamidomethylation (DHKE X@N-term); Sodium adduct	67782	1-deoxy-D-xylulose-5-phosphate synthase OS=Helicobacter pylori (strain J99 / ATCC 700824) GN=dxs PE=3 SV=1
89	191	Q9ZKS7|Y858_HELPJ	124.76	90	9	9	Mutation	7526	Probable tautomerase jhp_0858 OS=Helicobacter pylori (strain J99 / ATCC 700824) GN=jhp_0858 PE=3 SV=3
52	26	tr|Q9ZJ87|Q9ZJ87_HELPJ	122.37	26	9	9	Carbamidomethylation	36839	Arginase OS=Helicobacter pylori (strain J99 / ATCC 700824) GN=rocF PE=3 SV=1
64	246	Q9ZLI5|ASPA_HELPJ	120.77	19	7	7	Carbamidomethylation; Mutation	51937	Aspartate ammonia-lyase OS=Helicobacter pylori (strain J99 / ATCC 700824) GN=aspA PE=3 SV=1
98	1975	tr|Q9ZKP3|Q9ZKP3_HELPJ	118.99	26	6	6	Dehydration; Mutation	31125	Putative OS=Helicobacter pylori (strain J99 / ATCC 700824) GN=jhp_0892 PE=4 SV=1
75	405	Q9ZJX9|RNR_HELPJ	111.25	47	21	21	Carbamidomethylation; Acetylation (K); Methyl ester; Phosphorylation (STY); Dihydroxy; 4 more	74161	Ribonuclease R OS=Helicobacter pylori (strain J99 / ATCC 700824) GN=rnr PE=3 SV=1
103	1024	Q9ZKU8|HYPB_HELPJ	110.84	17	4	4	Carbamidomethylation; Methyl ester; Carbamidomethylation (DHKE X@N-term)	27338	Hydrogenase/urease nickel incorporation protein HypB OS=Helicobacter pylori (strain J99 / ATCC 700824) GN=hypB PE=1 SV=1
104	2041	tr|Q9ZLS2|Q9ZLS2_HELPJ	107.84	19	7	7	Carbamidomethylation; Methyl ester; Mutation	43598	3-oxoacyl-[acyl-carrier-protein] synthase 2 OS=Helicobacter pylori (strain J99 / ATCC 700824) GN=fabB PE=3 SV=1
84	796	P64383|YHIT_HELPJ	98.78	40	4	4	Carbamidomethylation; Deamidation (NQ); Dehydration	11855	Uncharacterized HIT-like protein jhp_0977 OS=Helicobacter pylori (strain J99 / ATCC 700824) GN=jhp_0977 PE=3 SV=1
138	1242	Q9ZJT2|RS13_HELPJ	97.58	64	6	6	Carbamidomethylation; Carbamidomethylation (DHKE X@N-term); Myristoylation; Acetylation (N-term); Propargylamine; 4-hydroxynonenal (HNE)	13481	30S ribosomal protein S13 OS=Helicobacter pylori (strain J99 / ATCC 700824) GN=rpsM PE=3 SV=1
94	19	tr|Q9ZLY5|Q9ZLY5_HELPJ	96.75	26	16	16	Acetylation (K); Methyl ester; Phosphorylation (STY); Carbamidomethylation (DHKE X@N-term); Deamidation (NQ); 4 more	103454	Putative OS=Helicobacter pylori (strain J99 / ATCC 700824) GN=jhp_0440 PE=4 SV=1
146	1195	Q9ZKM7|GPMI_HELPJ	95.74	13	5	5	Carbamidomethylation; Methyl ester; Carbamidomethylation (DHKE X@N-term)	54814	2 3-bisphosphoglycerate-independent phosphoglycerate mutase OS=Helicobacter pylori (strain J99 / ATCC 700824) GN=gpmI PE=3 SV=1
166	597	Q9ZMD9|RL21_HELPJ	95.55	35	3	3	Methyl ester; Acetylation (N-term)	11837	50S ribosomal protein L21 OS=Helicobacter pylori (strain J99 / ATCC 700824) GN=rplU PE=3 SV=1
88	179	Q9ZMX5|THRC_HELPJ	95.06	8	3	3	Acetylation (K)	54654	Threonine synthase OS=Helicobacter pylori (strain J99 / ATCC 700824) GN=thrC PE=3 SV=1
90	10530	tr|Q9ZKU6|Q9ZKU6_HELPJ	94.77	69	6	6	4-hydroxynonenal (HNE); Mutation	11033	Putative OS=Helicobacter pylori (strain J99 / ATCC 700824) GN=jhp_0839 PE=4 SV=1
128	542	Q9ZL13|GATA_HELPJ	93.87	6	3	3	Mutation	49750	Glutamyl-tRNA(Gln) amidotransferase subunit A OS=Helicobacter pylori (strain J99 / ATCC 700824) GN=gatA PE=3 SV=1
100	57	tr|Q9ZLM3|Q9ZLM3_HELPJ	93.32	7	13	13	Acetylation (K); Methyl ester; Phosphorylation (STY); Carbamidomethylation (DHKE X@N-term); Acetylation (N-term); 3 more	348352	Putative vacuolating cytotoxin (VacA) paralog OS=Helicobacter pylori (strain J99 / ATCC 700824) GN=jhp_0556 PE=4 SV=1
79	795	Q9ZMQ5|EFP_HELPJ	91.68	27	5	5		20776	Elongation factor P OS=Helicobacter pylori (strain J99 / ATCC 700824) GN=efp PE=3 SV=1
115	1269	tr|Q9ZLM2|Q9ZLM2_HELPJ	91.58	27	2	2		12970	Putative OS=Helicobacter pylori (strain J99 / ATCC 700824) GN=jhp_0557 PE=4 SV=1
121	1408	Q9ZL21|UVRC_HELPJ	90.77	30	12	12	Carbamidomethylation; Methyl ester; Phosphorylation (STY); Carbamidomethylation (DHKE X@N-term); Carbamylation; 4 more	68672	UvrABC system protein C OS=Helicobacter pylori (strain J99 / ATCC 700824) GN=uvrC PE=3 SV=1
160	706	tr|Q9ZMC6|Q9ZMC6_HELPJ	90.22	39	6	6		33643	Putative OS=Helicobacter pylori (strain J99 / ATCC 700824) GN=jhp_0295 PE=4 SV=1
97	2070	Q9ZN53|PYRF_HELPJ	89.59	33	5	5	Carbamidomethylation; Mutation	25253	Orotidine 5'-phosphate decarboxylase OS=Helicobacter pylori (strain J99 / ATCC 700824) GN=pyrF PE=3 SV=1
83	1697	tr|Q9ZMX7|Q9ZMX7_HELPJ	89.2	32	9	9	Carbamidomethylation; Carbamidomethylation (DHKE X@N-term); Hydroxylation; Mutation	34778	Putative keto-acid dehydrogenase OS=Helicobacter pylori (strain J99 / ATCC 700824) GN=jhp_0088 PE=3 SV=1
452	1996	tr|Q9ZMR2|Q9ZMR2_HELPJ	88.91	15	3	3	Mutation	27461	Putative OS=Helicobacter pylori (strain J99 / ATCC 700824) GN=jhp_0156 PE=4 SV=1
130	163	tr|Q9ZMG8|Q9ZMG8_HELPJ	86.71	11	3	3	Carbamidomethylation; Mutation	45656	Putative OS=Helicobacter pylori (strain J99 / ATCC 700824) GN=orf1 PE=4 SV=1
118	1980	Q9ZL50|CLPP_HELPJ	85.24	24	3	3	Carbamidomethylation (DHKE X@N-term); Mutation	21409	ATP-dependent Clp protease proteolytic subunit OS=Helicobacter pylori (strain J99 / ATCC 700824) GN=clpP PE=3 SV=1
99	1993	Q9ZK63|RS16_HELPJ	84.58	24	2	2		8985	30S ribosomal protein S16 OS=Helicobacter pylori (strain J99 / ATCC 700824) GN=rpsP PE=3 SV=1
147	1999	tr|Q7DFM1|Q7DFM1_HELPJ	83.71	55	3	3	Carbamidomethylation; 4-hydroxynonenal (HNE)	15108	Pyruvate ferrodoxin oxidoreductase OS=Helicobacter pylori (strain J99 / ATCC 700824) GN=porD PE=4 SV=1
165	422	Q9ZLR1|AMPA_HELPJ	83.66	4	2	2		54612	Cytosol aminopeptidase OS=Helicobacter pylori (strain J99 / ATCC 700824) GN=pepA PE=3 SV=1
117	651	tr|Q9ZKA4|Q9ZKA4_HELPJ	83.29	10	2	2	Mutation	44761	Pyruvate ferrodoxin oxidoreductase OS=Helicobacter pylori (strain J99 / ATCC 700824) GN=porA PE=4 SV=1
114	1404	Q9ZMY2|MQMTN_HELPJ	81.06	41	6	6	4-Oxononenal (ONE)	25020	Aminodeoxyfutalosine nucleosidase OS=Helicobacter pylori (strain J99 / ATCC 700824) GN=mtnN PE=1 SV=1
122	157	Q9ZL91|FLID_HELPJ	80.93	16	8	8	Methyl ester	74119	Flagellar hook-associated protein 2 OS=Helicobacter pylori (strain J99 / ATCC 700824) GN=fliD PE=3 SV=3
167	150	P66610|RS7_HELPJ	79.06	13	2	2		17971	30S ribosomal protein S7 OS=Helicobacter pylori (strain J99 / ATCC 700824) GN=rpsG PE=3 SV=1
134	1475	Q9ZLT1|CAGA_HELPJ	77.29	10	5	5	Mutation	129729	Cytotoxicity-associated immunodominant antigen OS=Helicobacter pylori (strain J99 / ATCC 700824) GN=cagA PE=4 SV=1
106	98	Q9ZLW3|RL9_HELPJ	76.71	15	3	3	Methyl ester	16446	50S ribosomal protein L9 OS=Helicobacter pylori (strain J99 / ATCC 700824) GN=rplI PE=3 SV=1
126	689	Q9ZK24|EFG_HELPJ	75.57	11	5	5		77127	Elongation factor G OS=Helicobacter pylori (strain J99 / ATCC 700824) GN=fusA PE=3 SV=3
113	65	Q9ZMH1|CLPB_HELPJ	75.31	12	7	7	Methyl ester; Carbamidomethylation (DHKE X@N-term); Myristoylation; Acetylation (N-term); Deamidation (NQ)	96731	Chaperone protein ClpB OS=Helicobacter pylori (strain J99 / ATCC 700824) GN=clpB PE=3 SV=1
170	2000	tr|Q9ZL16|Q9ZL16_HELPJ	74.47	45	5	5	Mutation	9397	Putative OS=Helicobacter pylori (strain J99 / ATCC 700824) GN=jhp_0766 PE=4 SV=1
193	1974	tr|Q9ZJU3|Q9ZJU3_HELPJ	73.96	30	3	3	Carbamidomethylation	27752	Putative OS=Helicobacter pylori (strain J99 / ATCC 700824) GN=jhp_1205 PE=4 SV=1
212	1041	Q9ZKB0|GLK_HELPJ	73.42	18	3	3	Carbamidomethylation	36759	Glucokinase OS=Helicobacter pylori (strain J99 / ATCC 700824) GN=glk PE=3 SV=1
139	114	Q9ZMM2|HTPG_HELPJ	70.08	11	5	5	Carbamidomethylation; Phosphorylation (STY)	71140	Chaperone protein HtpG OS=Helicobacter pylori (strain J99 / ATCC 700824) GN=htpG PE=3 SV=1
196	1583	Q9ZMP7|GLYA_HELPJ	69.3	10	3	3	Acetylation (K); Phosphorylation (STY)	45706	Serine hydroxymethyltransferase OS=Helicobacter pylori (strain J99 / ATCC 700824) GN=glyA PE=3 SV=1
213	1968	P66053|RL11_HELPJ	67.47	40	3	3		15329	50S ribosomal protein L11 OS=Helicobacter pylori (strain J99 / ATCC 700824) GN=rplK PE=3 SV=1
446	232	Q9ZLL9|SYDND_HELPJ	67.24	3	1	1	Carbamidomethylation	65617	Aspartate--tRNA(Asp/Asn) ligase OS=Helicobacter pylori (strain J99 / ATCC 700824) GN=aspS PE=3 SV=1
91	805	Q9ZLL8|KAD_HELPJ	66.71	18	3	3		21409	Adenylate kinase OS=Helicobacter pylori (strain J99 / ATCC 700824) GN=adk PE=3 SV=1
156	1829	Q9ZJP1|PGK_HELPJ	66.35	10	3	3	Carbamidomethylation; Phosphorylation (STY); Carbamidomethylation (DHKE X@N-term)	44712	Phosphoglycerate kinase OS=Helicobacter pylori (strain J99 / ATCC 700824) GN=pgk PE=3 SV=1
131	2213	tr|Q9ZMU9|Q9ZMU9_HELPJ	65.96	13	2	2		16612	Putative OS=Helicobacter pylori (strain J99 / ATCC 700824) GN=jhp_0118 PE=4 SV=1
257	459	Q9ZK81|ATPB_HELPJ	65.45	11	2	2		51436	ATP synthase subunit beta OS=Helicobacter pylori (strain J99 / ATCC 700824) GN=atpD PE=3 SV=1
229	503	tr|Q9ZJM1|Q9ZJM1_HELPJ	65.32	13	9	9	Carbamidomethylation; Biotinylation; Acetylation (K); Acetylation (N-term)	114108	Putative OS=Helicobacter pylori (strain J99 / ATCC 700824) GN=jhp_1285 PE=4 SV=1
225	2092	Q9ZJY2|SSB_HELPJ	63.47	20	2	2		20382	Single-stranded DNA-binding protein OS=Helicobacter pylori (strain J99 / ATCC 700824) GN=ssb PE=3 SV=1
119	2466	Q9ZKM6|GATC_HELPJ	60.93	38	3	3		10741	Glutamyl-tRNA(Gln) amidotransferase subunit C OS=Helicobacter pylori (strain J99 / ATCC 700824) GN=gatC PE=3 SV=1
294	895	Q9ZKX5|CATA_HELPJ	60.8	12	2	2		58527	Catalase OS=Helicobacter pylori (strain J99 / ATCC 700824) GN=katA PE=3 SV=1
486	1003	Q9ZMN7|FABI_HELPJ	60.43	7	1	1		30026	Enoyl-[acyl-carrier-protein] reductase [NADH] FabI OS=Helicobacter pylori (strain J99 / ATCC 700824) GN=fabI PE=3 SV=1
178	388	Q9ZJH4|CSRA_HELPJ	60.04	17	1	1		8426	Carbon storage regulator homolog OS=Helicobacter pylori (strain J99 / ATCC 700824) GN=csrA PE=3 SV=1
164	415	Q9ZJZ7|AK_HELPJ	59.78	11	4	4	4-hydroxynonenal (HNE)	44220	Aspartokinase OS=Helicobacter pylori (strain J99 / ATCC 700824) GN=lysC PE=3 SV=1
476	669	tr|Q9ZKU1|Q9ZKU1_HELPJ	59.45	8	2	2		67181	Putative FLAGELLAR BASAL-BODY/ROD/HOOKPROTEIN OS=Helicobacter pylori (strain J99 / ATCC 700824) GN=jhp_0844 PE=4 SV=1
163	1471	tr|Q9ZME2|Q9ZME2_HELPJ	58.5	9	3	3		65484	P-AMINOBENZOATE SYNTHETASE OS=Helicobacter pylori (strain J99 / ATCC 700824) GN=pabB PE=4 SV=1
127	252	Q9ZK79|ATPA_HELPJ	58.46	9	5	5	Mutation	55228	ATP synthase subunit alpha OS=Helicobacter pylori (strain J99 / ATCC 700824) GN=atpA PE=3 SV=1
107	1661	tr|Q9ZLN9|Q9ZLN9_HELPJ	58.01	19	2	2		20045	SUBUNIT OF 2-OXOGLUTARATE OXIDOREDUCTASE OS=Helicobacter pylori (strain J99 / ATCC 700824) GN=oorC PE=4 SV=1
132	10532	Q9ZKZ1|GMHA_HELPJ	57.33	12	1	1	Carbamidomethylation	21023	Phosphoheptose isomerase OS=Helicobacter pylori (strain J99 / ATCC 700824) GN=gmhA PE=3 SV=1
154	22	Q9ZMP0|FRDA_HELPJ	56.95	19	7	7	Carbamidomethylation	80120	Fumarate reductase flavoprotein subunit OS=Helicobacter pylori (strain J99 / ATCC 700824) GN=frdA PE=3 SV=1
208	127	tr|Q9ZJ44|Q9ZJ44_HELPJ	56.86	9	3	3		67025	PENICILLIN-BINDING PROTEIN OS=Helicobacter pylori (strain J99 / ATCC 700824) GN=jhp_1473 PE=4 SV=1
96	1885	Q9ZMK4|KDSB_HELPJ	56.78	31	6	6	Mutation	27500	3-deoxy-manno-octulosonate cytidylyltransferase OS=Helicobacter pylori (strain J99 / ATCC 700824) GN=kdsB PE=3 SV=1
157	169	tr|Q9ZJN3|Q9ZJN3_HELPJ	56.56	10	6	6		134379	Putative OS=Helicobacter pylori (strain J99 / ATCC 700824) GN=JHP1272 PE=4 SV=1
157	168	tr|V6CKT1|V6CKT1_HELPJ	56.56	11	6	6		124266	Type IIG R-M system OS=Helicobacter pylori (strain J99 / ATCC 700824) GN=JHP1272 PE=4 SV=1
144	493	tr|Q9ZJ86|Q9ZJ86_HELPJ	56.43	9	2	2		41029	L-ALANINE DEHYDROGENASE OS=Helicobacter pylori (strain J99 / ATCC 700824) GN=ald PE=4 SV=1
488	2390	Q9ZLW2|HSLV_HELPJ	55.96	19	2	2	Carbamidomethylation	19973	ATP-dependent protease subunit HslV OS=Helicobacter pylori (strain J99 / ATCC 700824) GN=hslV PE=3 SV=1
409	99	tr|Q9ZJE1|Q9ZJE1_HELPJ	55.88	11	4	4	Carbamidomethylation	77587	DNA helicase OS=Helicobacter pylori (strain J99 / ATCC 700824) GN=rep PE=4 SV=1
233	294	Q9ZKW5|VACA_HELPJ	55.72	8	5	5		139132	Vacuolating cytotoxin autotransporter OS=Helicobacter pylori (strain J99 / ATCC 700824) GN=vacA PE=3 SV=1
123	1458	Q9ZLD6|UVRA_HELPJ	55.08	8	5	5		104747	UvrABC system protein A OS=Helicobacter pylori (strain J99 / ATCC 700824) GN=uvrA PE=3 SV=1
92	1102	tr|Q9ZMF8|Q9ZMF8_HELPJ	54.27	24	1	1	Carbamidomethylation	9513	Ferredoxin OS=Helicobacter pylori (strain J99 / ATCC 700824) GN=jhp_0262 PE=4 SV=1
439	999	tr|Q9ZL70|Q9ZL70_HELPJ	54.19	12	3	3	Carbamidomethylation	39522	Putative OS=Helicobacter pylori (strain J99 / ATCC 700824) GN=jhp_0710 PE=4 SV=1
312	1158	Q9ZN55|KDSA_HELPJ	53.69	7	1	1		30374	2-dehydro-3-deoxyphosphooctonate aldolase OS=Helicobacter pylori (strain J99 / ATCC 700824) GN=kdsA PE=3 SV=1
149	30	Q9ZKB5|HCPC_HELPJ	53.42	9	1	1	Carbamidomethylation	31527	Putative beta-lactamase HcpC OS=Helicobacter pylori (strain J99 / ATCC 700824) GN=hcpC PE=3 SV=1
241	478	Q9ZLA9|RIMO_HELPJ	52.67	25	5	5	Carbamidomethylation	49745	Ribosomal protein S12 methylthiotransferase RimO OS=Helicobacter pylori (strain J99 / ATCC 700824) GN=rimO PE=3 SV=1
214	359	tr|Q9ZJB3|Q9ZJB3_HELPJ	52.32	5	2	2		45101	Putative OS=Helicobacter pylori (strain J99 / ATCC 700824) GN=jhp_1400 PE=4 SV=1
116	1074	Q9ZMN4|NDK_HELPJ	52.11	23	1	1		15348	Nucleoside diphosphate kinase OS=Helicobacter pylori (strain J99 / ATCC 700824) GN=ndk PE=3 SV=1
293	1787	P66120|RL23_HELPJ	51.77	18	1	1		10454	50S ribosomal protein L23 OS=Helicobacter pylori (strain J99 / ATCC 700824) GN=rplW PE=3 SV=1
141	77	Q9ZJU8|TRPC_HELPJ	50.92	19	5	5		50678	Tryptophan biosynthesis protein TrpCF OS=Helicobacter pylori (strain J99 / ATCC 700824) GN=trpC PE=3 SV=1
517	1344	tr|Q9ZLI8|Q9ZLI8_HELPJ	50.87	17	2	2	Carbamidomethylation	31128	UTP--glucose-1-phosphate uridylyltransferase OS=Helicobacter pylori (strain J99 / ATCC 700824) GN=galU PE=3 SV=1
220	1988	Q9ZJS1|RL29_HELPJ	50.28	32	2	2		7752	50S ribosomal protein L29 OS=Helicobacter pylori (strain J99 / ATCC 700824) GN=rpmC PE=3 SV=1
189	1402	tr|Q9ZLR2|Q9ZLR2_HELPJ	50.19	9	2	2	Carbamidomethylation	40604	Ribosome-binding ATPase YchF OS=Helicobacter pylori (strain J99 / ATCC 700824) GN=ychF PE=3 SV=1
497	746	Q9ZKY0|FLGE_HELPJ	49.96	5	2	2		76281	Flagellar hook protein FlgE OS=Helicobacter pylori (strain J99 / ATCC 700824) GN=flgE PE=3 SV=1
179	2046	Q9ZJS4|RL5_HELPJ	49.6	10	2	2		20264	50S ribosomal protein L5 OS=Helicobacter pylori (strain J99 / ATCC 700824) GN=rplE PE=3 SV=1
219	474	Q9ZJG0|YE59_HELPJ	49.24	12	2	2	Mutation	30191	Uncharacterized RNA pseudouridine synthase jhp_1352 OS=Helicobacter pylori (strain J99 / ATCC 700824) GN=jhp_1352 PE=3 SV=1
175	1840	Q9ZMW3|GRPE_HELPJ	49.06	15	2	2	Mutation	22160	Protein GrpE OS=Helicobacter pylori (strain J99 / ATCC 700824) GN=grpE PE=3 SV=1
168	461	tr|Q9ZJ69|Q9ZJ69_HELPJ	48.51	9	4	3	Carbamidomethylation	109365	DNA helicase OS=Helicobacter pylori (strain J99 / ATCC 700824) GN=pcrA PE=4 SV=1
142	561	Q9ZLM8|DCUP_HELPJ	48.26	12	3	3		38368	Uroporphyrinogen decarboxylase OS=Helicobacter pylori (strain J99 / ATCC 700824) GN=hemE PE=3 SV=1
363	1652	Q9ZJ65|SECF_HELPJ	48.16	7	1	1		36143	Protein translocase subunit SecF OS=Helicobacter pylori (strain J99 / ATCC 700824) GN=secF PE=3 SV=1
420	91	Q9ZM46|IF2_HELPJ	47.68	6	3	3		105962	Translation initiation factor IF-2 OS=Helicobacter pylori (strain J99 / ATCC 700824) GN=infB PE=3 SV=1
366	1849	tr|Q9ZML1|Q9ZML1_HELPJ	46.83	3	1	1		36322	Nitrogen fixation protein NifU OS=Helicobacter pylori (strain J99 / ATCC 700824) GN=jhp_0207 PE=3 SV=1
145	189	Q9ZMW8|LUXS_HELPJ	46.64	21	2	2	Carbamidomethylation	17424	S-ribosylhomocysteine lyase OS=Helicobacter pylori (strain J99 / ATCC 700824) GN=luxS PE=1 SV=1
226	753	Q9ZJH5|PPIA_HELPJ	46.32	16	1	1	Carbamidomethylation	17631	Peptidyl-prolyl cis-trans isomerase OS=Helicobacter pylori (strain J99 / ATCC 700824) GN=ppiA PE=3 SV=1
275	54	tr|Q9ZM86|Q9ZM86_HELPJ	46.21	3	2	2	Mutation	91081	Putative OS=Helicobacter pylori (strain J99 / ATCC 700824) GN=jhp_0336 PE=4 SV=1
191	39	Q9ZKM3|FTSA_HELPJ	46.13	15	4	4	Carbamidomethylation	54692	Cell division protein FtsA OS=Helicobacter pylori (strain J99 / ATCC 700824) GN=ftsA PE=3 SV=1
221	1972	Q9ZJR4|RL3_HELPJ	45.95	7	1	1		21218	50S ribosomal protein L3 OS=Helicobacter pylori (strain J99 / ATCC 700824) GN=rplC PE=3 SV=1
172	1542	Q9ZL40|RIBB_HELPJ	45.93	17	3	3		38891	3 4-dihydroxy-2-butanone 4-phosphate synthase OS=Helicobacter pylori (strain J99 / ATCC 700824) GN=ribB PE=3 SV=1
534	2055	Q9ZMZ7|UREG_HELPJ	45.6	11	2	2		21941	Urease accessory protein UreG OS=Helicobacter pylori (strain J99 / ATCC 700824) GN=ureG PE=3 SV=1
215	1220	Q9ZKG4|GUAA_HELPJ	44.83	3	1	1		56977	GMP synthase [glutamine-hydrolyzing] OS=Helicobacter pylori (strain J99 / ATCC 700824) GN=guaA PE=3 SV=1
143	881	Q9ZJR7|RS19_HELPJ	44.77	44	3	3		10673	30S ribosomal protein S19 OS=Helicobacter pylori (strain J99 / ATCC 700824) GN=rpsS PE=3 SV=1
171	2169	tr|Q9ZM05|Q9ZM05_HELPJ	44.44	12	3	3		57578	Putative OS=Helicobacter pylori (strain J99 / ATCC 700824) GN=jhp_0420 PE=4 SV=1
148	2574	tr|Q9ZL92|Q9ZL92_HELPJ	44.39	33	2	2		13362	Putative FLAGELLIN PROTEIN OS=Helicobacter pylori (strain J99 / ATCC 700824) GN=jhp_0688 PE=4 SV=1
280	1354	Q9ZKM9|SYGB_HELPJ	44.24	7	3	3		80358	Glycine--tRNA ligase beta subunit OS=Helicobacter pylori (strain J99 / ATCC 700824) GN=glyS PE=3 SV=1
518	17557	Q9ZM70|COPP_HELPJ	43.98	17	1	1		7226	COP-associated protein OS=Helicobacter pylori (strain J99 / ATCC 700824) GN=copP PE=3 SV=1
159	548	tr|Q9ZLN4|Q9ZLN4_HELPJ	43.9	10	3	3		74230	PENICILLIN-BINDING PROTEIN OS=Helicobacter pylori (strain J99 / ATCC 700824) GN=jhp_0544 PE=4 SV=1
206	1281	tr|Q9ZK78|Q9ZK78_HELPJ	43.1	19	3	3		20299	Putative ATP synthase F1 subunit delta OS=Helicobacter pylori (strain J99 / ATCC 700824) GN=atpH PE=4 SV=1
455	276	Q9ZMS6|ENO_HELPJ	42.95	7	2	2		46654	Enolase OS=Helicobacter pylori (strain J99 / ATCC 700824) GN=eno PE=3 SV=1
350	1131	Q9ZKT2|CARB_HELPJ	42.65	2	2	2		119966	Carbamoyl-phosphate synthase large chain OS=Helicobacter pylori (strain J99 / ATCC 700824) GN=carB PE=3 SV=1
197	194	tr|Q9ZJI3|Q9ZJI3_HELPJ	42.26	8	4	4	Carbamidomethylation	91912	Putative OS=Helicobacter pylori (strain J99 / ATCC 700824) GN=jhp_1326 PE=4 SV=1
269	1386	tr|Q9ZJK3|Q9ZJK3_HELPJ	41.97	6	3	3	Carbamidomethylation	47055	Putative OS=Helicobacter pylori (strain J99 / ATCC 700824) GN=jhp_1303 PE=4 SV=1
426	530	tr|Q9ZMI8|Q9ZMI8_HELPJ	41.61	11	2	2		55770	ATP-DEPENDENT RNA HELICASE DEAD OS=Helicobacter pylori (strain J99 / ATCC 700824) GN=deaD PE=4 SV=1
150	486	Q9ZK67|RL19_HELPJ	41.57	14	1	1		13616	50S ribosomal protein L19 OS=Helicobacter pylori (strain J99 / ATCC 700824) GN=rplS PE=3 SV=1
297	88	Q9ZMA9|ILVC_HELPJ	41.43	7	2	2		36517	Ketol-acid reductoisomerase OS=Helicobacter pylori (strain J99 / ATCC 700824) GN=ilvC PE=3 SV=1
317	485	tr|Q9ZLP8|Q9ZLP8_HELPJ	41.34	15	3	3		32752	Putative OS=Helicobacter pylori (strain J99 / ATCC 700824) GN=jhp_0530 PE=4 SV=1
447	469	Q9ZM57|RUVB_HELPJ	41.21	9	2	2	Carbamidomethylation	37280	Holliday junction ATP-dependent DNA helicase RuvB OS=Helicobacter pylori (strain J99 / ATCC 700824) GN=ruvB PE=3 SV=1
211	1008	P66460|RS18_HELPJ	41.18	25	2	2		10448	30S ribosomal protein S18 OS=Helicobacter pylori (strain J99 / ATCC 700824) GN=rpsR PE=3 SV=1
462	1372	Q9ZMN5|METK_HELPJ	41.08	6	1	1		42418	S-adenosylmethionine synthase OS=Helicobacter pylori (strain J99 / ATCC 700824) GN=metK PE=3 SV=1
412	1299	tr|Q9ZLQ3|Q9ZLQ3_HELPJ	40.86	16	5	5	Mutation	77641	Putative OS=Helicobacter pylori (strain J99 / ATCC 700824) GN=jhp_0525 PE=4 SV=1
440	713	tr|Q9ZM18|Q9ZM18_HELPJ	40.72	2	1	1		51713	PROTEASE DO OS=Helicobacter pylori (strain J99 / ATCC 700824) GN=htrA PE=4 SV=1
298	1990	tr|Q9ZLN6|Q9ZLN6_HELPJ	40.61	7	2	2		55244	Putative OS=Helicobacter pylori (strain J99 / ATCC 700824) GN=jhp_0542 PE=4 SV=1
174	365	tr|Q9ZL60|Q9ZL60_HELPJ	40.57	17	3	3		20025	Putative OS=Helicobacter pylori (strain J99 / ATCC 700824) GN=jhp_0720 PE=4 SV=1
169	1427	Q9ZL57|SECA_HELPJ	40.38	3	2	2		98895	Protein translocase subunit SecA OS=Helicobacter pylori (strain J99 / ATCC 700824) GN=secA PE=3 SV=1
287	471	tr|Q9ZLZ5|Q9ZLZ5_HELPJ	40.23	6	2	2		63313	TYPE II DNA MODIFICATION ENZYME (METHYLTRANSFERASE) OS=Helicobacter pylori (strain J99 / ATCC 700824) GN=jhp_0430 PE=4 SV=1
490	663	tr|Q9ZL68|Q9ZL68_HELPJ	39.99	4	2	2	Carbamidomethylation	89384	GUANOSINE-3' 5'-BIS(DIPHOSPHATE) 3'-PYROPHOSPHOHYDROLASE OS=Helicobacter pylori (strain J99 / ATCC 700824) GN=spoT PE=3 SV=1
223	744	Q9ZMS7|RECA_HELPJ	39.95	6	2	2		37623	Protein RecA OS=Helicobacter pylori (strain J99 / ATCC 700824) GN=recA PE=3 SV=1
516	2306	Q9ZMN8|TPIS_HELPJ	39.5	31	3	3		26499	Triosephosphate isomerase OS=Helicobacter pylori (strain J99 / ATCC 700824) GN=tpiA PE=3 SV=1
450	1097	tr|Q9ZMK7|Q9ZMK7_HELPJ	39.31	16	2	2		29665	Putative OS=Helicobacter pylori (strain J99 / ATCC 700824) GN=jhp_0211 PE=4 SV=1
201	1352	tr|Q9ZLH7|Q9ZLH7_HELPJ	38.7	10	3	3		49191	Putative PROCESSING PROTEASE OS=Helicobacter pylori (strain J99 / ATCC 700824) GN=jhp_0602 PE=3 SV=1
242	384	Q9ZMY3|RPOD_HELPJ	37.9	6	3	3		78764	RNA polymerase sigma factor RpoD OS=Helicobacter pylori (strain J99 / ATCC 700824) GN=rpoD PE=3 SV=1
441	51	Q9ZJF9|DPO3A_HELPJ	37.88	3	2	2		138043	DNA polymerase III subunit alpha OS=Helicobacter pylori (strain J99 / ATCC 700824) GN=dnaE PE=3 SV=1
318	1347	Q9ZKW6|SYC_HELPJ	37.72	8	2	2		53306	Cysteine--tRNA ligase OS=Helicobacter pylori (strain J99 / ATCC 700824) GN=cysS PE=3 SV=1
239	501	tr|Q9ZMF7|Q9ZMF7_HELPJ	37.25	6	2	2	Carbamidomethylation	54358	GUANOSINE-5'-TRIPHOSPHATE 3'-DIPHOSPHATE PYROPHOSPHATASE OS=Helicobacter pylori (strain J99 / ATCC 700824) GN=gppA PE=4 SV=1
240	1023	tr|Q9ZJQ5|Q9ZJQ5_HELPJ	37.24	3	2	2		115490	CATION EFFLUX SYSTEM PROTEIN OS=Helicobacter pylori (strain J99 / ATCC 700824) GN=czcA_2 PE=4 SV=1
595	565	Q9ZKQ7|DADA_HELPJ	36.83	16	4	4		46102	D-amino acid dehydrogenase OS=Helicobacter pylori (strain J99 / ATCC 700824) GN=dadA PE=3 SV=1
207	106	tr|Q9ZLG5|Q9ZLG5_HELPJ	36.63	5	1	1		42747	ASPARTATE AMINOTRANSFERASE OS=Helicobacter pylori (strain J99 / ATCC 700824) GN=aspB PE=3 SV=1
500	10547	tr|Q9ZKC5|Q9ZKC5_HELPJ	36.46	14	2	2		23126	Putative OS=Helicobacter pylori (strain J99 / ATCC 700824) GN=jhp_1014 PE=4 SV=1
589	141	tr|Q9ZKK7|Q9ZKK7_HELPJ	36.23	4	4	4		255764	Putative OS=Helicobacter pylori (strain J99 / ATCC 700824) GN=jhp_0928 PE=4 SV=1
218	1001	Q9ZLH2|RNC_HELPJ	36.14	5	2	2		27276	Ribonuclease 3 OS=Helicobacter pylori (strain J99 / ATCC 700824) GN=rnc PE=3 SV=1
491	2565	Q9ZJ93|THYX_HELPJ	36	6	1	1		24203	Thymidylate synthase ThyX OS=Helicobacter pylori (strain J99 / ATCC 700824) GN=thyX PE=3 SV=1
510	1077	tr|Q9ZLN2|Q9ZLN2_HELPJ	35.77	16	2	2		48383	Methyl-accepting chemotaxis protein (MCP) OS=Helicobacter pylori (strain J99 / ATCC 700824) GN=jhp_0546 PE=4 SV=1
276	332	tr|Q9ZJB7|Q9ZJB7_HELPJ	35.76	9	3	3	Carbamidomethylation	86815	Putative component of cation transport for cbb3-type oxidase OS=Helicobacter pylori (strain J99 / ATCC 700824) GN=fixI PE=3 SV=1
322	209	tr|Q9ZJ46|Q9ZJ46_HELPJ	35.46	8	2	2		37322	Putative OS=Helicobacter pylori (strain J99 / ATCC 700824) GN=jhp_1470 PE=4 SV=1
429	1417	tr|Q9ZLD1|Q9ZLD1_HELPJ	35.24	10	2	2		72878	Putative Outer membrane protein OS=Helicobacter pylori (strain J99 / ATCC 700824) GN=jhp_0649 PE=4 SV=1
429	537	tr|Q9ZKR5|Q9ZKR5_HELPJ	27.34	3	1	1		74192	Putative outer membrane protein OS=Helicobacter pylori (strain J99 / ATCC 700824) GN=jhp_0870 PE=4 SV=1
195	205	tr|Q9ZLM5|Q9ZLM5_HELPJ	35.12	6	2	2		113761	Putative efflux transporter OS=Helicobacter pylori (strain J99 / ATCC 700824) GN=jhp_0554 PE=4 SV=1
432	2288	tr|Q9ZJG4|Q9ZJG4_HELPJ	35	4	1	1		33843	Putative OS=Helicobacter pylori (strain J99 / ATCC 700824) GN=jhp_1347 PE=4 SV=1
248	495	tr|Q9ZKH4|Q9ZKH4_HELPJ	34.94	11	3	3		70320	Arginine decarboxylase OS=Helicobacter pylori (strain J99 / ATCC 700824) GN=speA PE=3 SV=1
314	290	tr|Q9ZMW9|Q9ZMW9_HELPJ	34.68	8	3	3		65582	2' 3'-CYCLIC-NUCLEOTIDE 2'-PHOSPHODIESTERASE OS=Helicobacter pylori (strain J99 / ATCC 700824) GN=cpdB PE=3 SV=1
653	2355	Q9ZLH1|AROC_HELPJ	34.53	16	3	3		39958	Chorismate synthase OS=Helicobacter pylori (strain J99 / ATCC 700824) GN=aroC PE=3 SV=1
319	1133	Q9ZLB9|ASPG_HELPJ	34.32	11	2	2		35687	Probable L-asparaginase OS=Helicobacter pylori (strain J99 / ATCC 700824) GN=ansA PE=1 SV=1
509	1886	Q9ZMV2|IF3_HELPJ	34.26	4	1	1		23333	Translation initiation factor IF-3 OS=Helicobacter pylori (strain J99 / ATCC 700824) GN=infC PE=3 SV=1
914	1080	tr|Q9ZJ77|Q9ZJ77_HELPJ	34.26	27	3	3	Carbamidomethylation	28384	Putative OS=Helicobacter pylori (strain J99 / ATCC 700824) GN=jhp_1437 PE=4 SV=1
217	59	tr|Q9ZM07|Q9ZM07_HELPJ	33.97	11	2	2	Carbamidomethylation	72330	Putative OS=Helicobacter pylori (strain J99 / ATCC 700824) GN=jhp_0417 PE=4 SV=1
265	995	Q9ZJA1|RECG_HELPJ	33.86	4	2	2		71439	ATP-dependent DNA helicase RecG OS=Helicobacter pylori (strain J99 / ATCC 700824) GN=recG PE=3 SV=1
224	1998	tr|Q9ZN47|Q9ZN47_HELPJ	33.78	7	2	2	Carbamidomethylation	31768	Putative OS=Helicobacter pylori (strain J99 / ATCC 700824) GN=jhp_0012 PE=4 SV=1
430	1116	Q9ZKP0|GPDA_HELPJ	33.68	13	2	2		33347	Glycerol-3-phosphate dehydrogenase [NAD(P)+] OS=Helicobacter pylori (strain J99 / ATCC 700824) GN=gpsA PE=3 SV=1
222	128	tr|Q9ZM84|Q9ZM84_HELPJ	33.62	16	2	2		32363	Riboflavin biosynthesis protein OS=Helicobacter pylori (strain J99 / ATCC 700824) GN=ribF PE=3 SV=1
379	1989	tr|Q9ZM53|Q9ZM53_HELPJ	33.11	4	1	1		35848	Putative OS=Helicobacter pylori (strain J99 / ATCC 700824) GN=jhp_0370 PE=4 SV=1
256	117	tr|Q9ZJV3|Q9ZJV3_HELPJ	33.07	3	2	2		92457	FLAGELLAR FUNCTIONAL PROTEIN OS=Helicobacter pylori (strain J99 / ATCC 700824) GN=pflA PE=4 SV=1
266	1078	Q9ZK62|SRP54_HELPJ	32.81	8	2	2		49137	Signal recognition particle protein OS=Helicobacter pylori (strain J99 / ATCC 700824) GN=ffh PE=3 SV=1
668	1241	tr|Q9ZKZ3|Q9ZKZ3_HELPJ	32.79	8	3	3		60029	Putative abc transporter ATP-binding protein OS=Helicobacter pylori (strain J99 / ATCC 700824) GN=jhp_0789 PE=4 SV=1
421	126	tr|Q9ZMZ9|Q9ZMZ9_HELPJ	32.76	6	2	2	Carbamidomethylation	92770	Putative OS=Helicobacter pylori (strain J99 / ATCC 700824) GN=jhp_0061 PE=4 SV=1
616	2062	Q9ZLW8|PGBA_HELPJ	32.75	12	3	2	Carbamidomethylation	52221	Plasminogen-binding protein PgbA OS=Helicobacter pylori (strain J99 / ATCC 700824) GN=pgbA PE=3 SV=1
482	1592	tr|Q9ZK94|Q9ZK94_HELPJ	32.43	3	2	2		68338	FLAGELLAR HOOK-ASSOCIATED PROTEIN 1 (HAP1) OS=Helicobacter pylori (strain J99 / ATCC 700824) GN=flgK PE=4 SV=1
247	251	tr|Q9ZM33|Q9ZM33_HELPJ	32.27	14	2	2		32087	Site-determining protein OS=Helicobacter pylori (strain J99 / ATCC 700824) GN=jhp_0390 PE=3 SV=1
596	360	Q9ZJL3|LON_HELPJ	32.09	8	3	3		93946	Lon protease OS=Helicobacter pylori (strain J99 / ATCC 700824) GN=lon PE=3 SV=1
176	2201	tr|Q9ZMU3|Q9ZMU3_HELPJ	31.91	17	2	2		23534	Putative OS=Helicobacter pylori (strain J99 / ATCC 700824) GN=jhp_0125 PE=4 SV=1
337	1901	tr|Q9ZN38|Q9ZN38_HELPJ	31.86	4	2	2		75068	Putative Outer membrane protein OS=Helicobacter pylori (strain J99 / ATCC 700824) GN=jhp_0021 PE=4 SV=1
436	611	tr|Q9ZN31|Q9ZN31_HELPJ	31.85	5	2	2	Carbamidomethylation	83707	ATP-DEPENDENT PROTEASE ATP-BINDING SUBUNIT OS=Helicobacter pylori (strain J99 / ATCC 700824) GN=clpA PE=3 SV=1
480	2020	Q9ZJC3|PTH_HELPJ	31.85	13	2	2		20956	Peptidyl-tRNA hydrolase OS=Helicobacter pylori (strain J99 / ATCC 700824) GN=pth PE=3 SV=1
396	67	tr|Q9ZN02|Q9ZN02_HELPJ	31.84	3	1	1		57930	Putative OS=Helicobacter pylori (strain J99 / ATCC 700824) GN=jhp_0058 PE=4 SV=1
381	837	Q9ZLQ5|LEP_HELPJ	31.59	13	2	2		33726	Signal peptidase I OS=Helicobacter pylori (strain J99 / ATCC 700824) GN=lepB PE=3 SV=1
507	1721	Q9ZLZ7|SYE1_HELPJ	31.31	5	1	1	Carbamidomethylation	53358	Glutamate--tRNA ligase 1 OS=Helicobacter pylori (strain J99 / ATCC 700824) GN=gltX1 PE=3 SV=1
263	2075	tr|Q9ZMI3|Q9ZMI3_HELPJ	31.28	13	2	2	Carbamidomethylation	52526	Putative Outer membrane protein OS=Helicobacter pylori (strain J99 / ATCC 700824) GN=jhp_0237 PE=4 SV=1
188	52	tr|Q9ZKM4|Q9ZKM4_HELPJ	31.19	5	2	2		56622	Putative OS=Helicobacter pylori (strain J99 / ATCC 700824) GN=jhp_0911 PE=4 SV=1
535	1976	tr|Q9ZJV6|Q9ZJV6_HELPJ	31.15	6	2	2		68188	NADH oxidoreductase I OS=Helicobacter pylori (strain J99 / ATCC 700824) GN=nuoL PE=4 SV=1
288	2063	tr|Q9ZLD2|Q9ZLD2_HELPJ	31.08	19	2	2		32839	Putative OS=Helicobacter pylori (strain J99 / ATCC 700824) GN=jhp_0648 PE=4 SV=1
340	2039	tr|Q9ZLT9|Q9ZLT9_HELPJ	30.95	17	2	2		26909	Cag island protein OS=Helicobacter pylori (strain J99 / ATCC 700824) GN=cagL PE=4 SV=1
1013	233	tr|Q9ZJQ7|Q9ZJQ7_HELPJ	30.77	10	3	3		47054	Putative OS=Helicobacter pylori (strain J99 / ATCC 700824) GN=jhp_1247 PE=4 SV=1
502	72	tr|Q9ZN19|Q9ZN19_HELPJ	30.44	5	1	1	Carbamidomethylation	85553	Putative TRANSCRIPTIONAL REGULATOR OS=Helicobacter pylori (strain J99 / ATCC 700824) GN=jhp_0041 PE=4 SV=1
442	118	Q9ZK61|SYV_HELPJ	30.41	6	2	2	Carbamidomethylation	101166	Valine--tRNA ligase OS=Helicobacter pylori (strain J99 / ATCC 700824) GN=valS PE=3 SV=1
245	411	tr|Q9ZKN2|Q9ZKN2_HELPJ	30.31	3	2	2		111160	Putative cation efflux system protein OS=Helicobacter pylori (strain J99 / ATCC 700824) GN=czcA_1 PE=4 SV=1
449	201	tr|Q9ZM12|Q9ZM12_HELPJ	30.3	12	2	2		50033	Putative ZINC PROTEASE OS=Helicobacter pylori (strain J99 / ATCC 700824) GN=jhp_0411 PE=3 SV=1
354	479	tr|Q9ZKT6|Q9ZKT6_HELPJ	30.22	9	2	2		56753	Outer membrane protein/porin OS=Helicobacter pylori (strain J99 / ATCC 700824) GN=hopB PE=4 SV=1
435	1258	tr|Q9ZK58|Q9ZK58_HELPJ	30.22	3	1	1		76990	Putative Outer membrane protein OS=Helicobacter pylori (strain J99 / ATCC 700824) GN=jhp_1083 PE=4 SV=1
456	323	tr|Q9ZKD6|Q9ZKD6_HELPJ	30.19	2	1	1		106453	Putative CYTOCHROME C-TYPE BIOGENESIS PROTEIN OS=Helicobacter pylori (strain J99 / ATCC 700824) GN=jhp_1003 PE=4 SV=1
519	297	Q9ZLU5|CAGT_HELPJ	29.88	16	2	2		32399	CAG pathogenicity island protein 12 OS=Helicobacter pylori (strain J99 / ATCC 700824) GN=cagT PE=3 SV=1
565	2486	tr|Q9ZMJ2|Q9ZMJ2_HELPJ	29.69	18	1	1		11133	Putative OS=Helicobacter pylori (strain J99 / ATCC 700824) GN=jhp_0227 PE=4 SV=1
261	1163	tr|Q9ZMH6|Q9ZMH6_HELPJ	29.66	10	2	2		45411	TYPE II DNA MODIFICATION ENZYME (METHYLTRANSFERASE) OS=Helicobacter pylori (strain J99 / ATCC 700824) GN=jhp_0244 PE=4 SV=1
380	577	tr|Q9ZLH5|Q9ZLH5_HELPJ	29.58	7	1	1		47443	Putative OS=Helicobacter pylori (strain J99 / ATCC 700824) GN=jhp_0604 PE=4 SV=1
536	241	tr|Q9ZM09|Q9ZM09_HELPJ	29.53	3	1	1	Carbamidomethylation	46935	TYPE I RESTRICTION ENZYME (SPECIFICITY SUBUNIT) OS=Helicobacter pylori (strain J99 / ATCC 700824) GN=hsdS_1a PE=4 SV=1
371	2033	Q9ZLA0|RODA_HELPJ	29.41	10	2	2	Carbamidomethylation	42943	Rod shape-determining protein RodA OS=Helicobacter pylori (strain J99 / ATCC 700824) GN=mrdB PE=3 SV=1
512	513	Q9ZJI7|RSMA_HELPJ	29.39	9	2	2	Carbamidomethylation	30542	Ribosomal RNA small subunit methyltransferase A OS=Helicobacter pylori (strain J99 / ATCC 700824) GN=rsmA PE=3 SV=1
554	506	Q9ZJG6|MNME_HELPJ	29.36	10	2	2	Carbamidomethylation	51326	tRNA modification GTPase MnmE OS=Helicobacter pylori (strain J99 / ATCC 700824) GN=mnmE PE=3 SV=1
[truncated: 112 more rows]

[truncated: 8 more sheets: UM163, UM163M, UM303, UM303M, UM400, UM400M, UM443, UM443M]
